# Supplementary material for: Synthesis, structure determination and characterization by UV–Vis and IR spectroscopy of bis­(diiso­propyl­ammonium) cis-di­chlorido­bis(oxalato-κ2 O 1,O 2)stannate(IV)
Source: Acta Crystallogr E Crystallogr Commun. 2019 May 3;75(Pt 6):742–5. doi: 10.1107/S2056989019006030 (PMC6658980; doi:10.1107/S2056989019006030)
Supplement: Supplementary file 1 [file e-75-00742-sup1.cif]

##############################################################################
#                                                                            #
# This CIF contains the data in a paper accepted for publication in          #
# Acta Crystallographica Section E. It conforms to the requirements of       #
# Notes for Authors for Acta Crystallographica Section E, and has been       #
# peer reviewed under the auspices of the IUCr Commission on Journals.       #
#                                                                            #
# Full details of the Crystallographic Information File format               #
# are given in the paper "The Crystallographic Information File (CIF):       #
# a New Standard Archive File for Crystallography" by S. R. Hall, F. H.      #
# Allen and I. D. Brown [Acta Cryst. (1991), A47, 655-685].                  #
#                                                                            #
# The current version of the core CIF dictionary is obtainable from          #
# ftp://ftp.iucr.org/pub/cif_core.dic.                                       #
#                                                                            #
# Software is freely available for graphical display of the structure(s)     #
# in this CIF. For information consult the CIF software page                 #
# http://www.iucr.org/resources/cif/software.                                #
#                                                                            #
# This file may be used for bona fide research purposes within the           #
# scientific community so long as proper attribution is given to the journal # 
# article from which it was obtained.                                        #
#                                                                            #
##############################################################################
data_I
_database_code_depnum_ccdc_archive 'CCDC 1833609'
_audit_creation_method
;
Olex2 1.2
(compiled Sep  9 2016 15:39:09 for OlexSys, GUI svn.r5227)
;
_journal_date_recd_electronic     2019-04-01
_journal_date_accepted     2019-04-30
_journal_name_full     'Acta Crystallographica, Section E'
_journal_year     2019
_journal_volume     75
_journal_issue      6
_journal_page_first     742
_journal_page_last     745
_journal_paper_category     GM
_journal_paper_doi     10.1107/S2056989019006030
_journal_coeditor_code     WM5500
_publ_contact_author_name     'Bougar Sarr'
_publ_contact_author_address
;
Laboratoire de Chimie Min\'erale et Analytique,
D\'epartement de Chimie,
Facult\'e des Sciences et T\'echniques,
Universit\'e Cheikh Anta Diop,
Dakar, Senegal
;
_publ_contact_author_email     'bouks89@gmail.com'
_publ_contact_author_fax     '+33(0)380393835'
_publ_contact_author_phone     '+33(0)380393835'
_publ_section_title
;
Synthesis, structure determination and characterization by UV--Vis and IR
spectroscopy of bis(diisopropylammonium)
<i>cis</i>-dichloridobis(oxalato-\k^2^<i>O</i>^1^,<i>O</i>^2^)stannate(IV)
;
_publ_section_title_footnote     .
loop_
    _publ_author_name
    _publ_author_footnote
    _publ_author_address
    'Sarr, Bougar' .
;
Laboratoire de Chimie Min\'erale et Analytique,
D\'epartement de Chimie,
Facult\'e des Sciences et T\'echniques,
Universit\'e Cheikh Anta Diop,
Dakar, Senegal
;
    'Mbaye, Abdou' .
;\
Laboratoire de Chimie et de Physique des Mat\'eriaux (LCPM) de \
 l'Universit\'e Assane Seck de Ziguinchor (UASZ),
BP 523 Ziguinchor, Senegal
;
    'Diop, Cheikh Abdoul Khadir' .
;
Laboratoire de Chimie Min\'erale et Analytique,
D\'epartement de Chimie,
Facult\'e des Sciences et T\'echniques,
Universit\'e Cheikh Anta Diop,
Dakar, Senegal
;
    'Sidibe, Mamadou' .
;
Laboratoire de Chimie Min\'erale et Analytique,
D\'epartement de Chimie,
Facult\'e des Sciences et T\'echniques,
Universit\'e Cheikh Anta Diop,
Dakar, Senegal
;
    'Rousselin, Yoann' .
;
ICMUB-UMR 6302, 9, avenue Alain Savary 21000 Dijon,
France
;
_publ_section_synopsis
;
In the crystal structure of the title compound,
(C~6~H~16~N)~2~[Sn(C~2~O~4~)~2~Cl~2~], the cations are linked to the anions by
N---H...O hydrogen bonds to generate chains along the <i>c</i>-axis direction.
Only van der Waals interactions are observed between the chains.
;
_chemical_name_systematic
;
Bis(diisopropylammonium)
<i>cis</i>-dichloridobis(oxalato-\k^2^<i>O</i>^1^,<i>O</i>^2^)stannate(IV)
;
_chemical_name_common     ?
_chemical_formula_moiety     '2(C6 H16 N +), C4 Cl2 O8 Sn 2-'
_chemical_formula_sum     'C16 H32 Cl2 N2 O8 Sn'
_chemical_formula_iupac     '(C6 H16 N)2 [Sn (C2 Cl1 O4)2]'
_chemical_formula_weight     570.02
_chemical_melting_point     ?
_space_group_crystal_system     monoclinic
_space_group_name_H-M_alt     'C 2/c'
_space_group_name_Hall     '-C 2yc'
loop_
    _space_group_symop_operation_xyz
    'x, y, z'
    '-x, y, -z+1/2'
    'x+1/2, y+1/2, z'
    '-x+1/2, y+1/2, -z+1/2'
    '-x, -y, -z'
    'x, -y, z-1/2'
    '-x+1/2, -y+1/2, -z'
    'x+1/2, -y+1/2, z-1/2'
_cell_length_a     16.275(8)
_cell_length_b     13.581(6)
_cell_length_c     11.116(4)
_cell_angle_alpha     90
_cell_angle_beta     98.40(3)
_cell_angle_gamma     90
_cell_volume     2430.7(18)
_cell_formula_units_Z     4
_cell_measurement_reflns_used     7290
_cell_measurement_theta_min     3.00
_cell_measurement_theta_max     27.50
_cell_measurement_temperature     100(2)
_exptl_crystal_description     plate
_exptl_crystal_colour     'clear light colourless'
_exptl_crystal_size_max     0.558
_exptl_crystal_size_mid     0.304
_exptl_crystal_size_min     0.222
_exptl_crystal_density_diffrn     1.558
_exptl_crystal_density_meas     ?
_exptl_crystal_density_method     ?
_exptl_crystal_F_000     1160
_exptl_absorpt_coefficient_mu     1.311
_exptl_absorpt_correction_type     multi-scan
_exptl_absorpt_process_details
;
(<i>SADABS</i>; Bruker, 2015)
;
_exptl_absorpt_correction_T_min     0.6262
_exptl_absorpt_correction_T_max     0.7456
_diffrn_ambient_temperature     100(2)
_diffrn_source     'X-ray tube'
_diffrn_radiation_type     MoK\a
_diffrn_radiation_wavelength     0.71073
_diffrn_radiation_monochromator     'TRIUMPH curved crystal'
_diffrn_measurement_device_type     'Bruker D8 VENTURE'
_diffrn_measurement_device     '\k-geometry diffractometer'
_diffrn_measurement_method     '\f and \w scans'
_diffrn_detector     CMOS
_diffrn_detector_area_resol_mean     1024
_diffrn_reflns_number     14360
_diffrn_reflns_av_R_equivalents     0.0230
_diffrn_reflns_av_unetI/netI     0.0167
_diffrn_reflns_theta_min     3.000
_diffrn_reflns_theta_max     27.531
_diffrn_reflns_theta_full     25.242
_diffrn_measured_fraction_theta_max     0.997
_diffrn_measured_fraction_theta_full     0.997
_diffrn_reflns_limit_h_min     -20
_diffrn_reflns_limit_h_max     21
_diffrn_reflns_limit_k_min     -17
_diffrn_reflns_limit_k_max     17
_diffrn_reflns_limit_l_min     -14
_diffrn_reflns_limit_l_max     14
_diffrn_standards_number     0
_diffrn_radiation_probe     x-ray
loop_
    _refln_index_h
    _refln_index_k
    _refln_index_l
    _refln_F_squared_meas
    _refln_F_squared_sigma
    4 0 0 1255.55 25.4032
    -4 0 0 1234.1 25.4726
    6 0 0 3364.64 66.8519
    -6 0 0 3348.77 67.0669
    -8 0 0 1092.34 23.9044
    8 0 0 1080.69 23.5412
    10 0 0 694.601 16.2432
    -10 0 0 658.252 16.6746
    12 0 0 0.98897 2.02553
    -12 0 0 1.37701 2.3165
    14 0 0 0.21989 2.43558
    -14 0 0 -0.8925 2.86863
    16 0 0 1898.97 41.1816
    -16 0 0 1840.68 42.2969
    18 0 0 514.728 16.0278
    18 0 0 512.075 18.0694
    20 0 0 141.803 9.92038
    20 0 0 158.139 12.9195
    -3 -1 0 2498 53.8543
    3 1 0 2926.88 54.0325
    5 -1 0 28.2956 2.1328
    -5 -1 0 29.319 3.23686
    -5 1 0 29.5059 2.34316
    5 1 0 31.2927 3.09004
    -7 -1 0 75.9761 4.5849
    7 -1 0 69.9482 3.42672
    7 1 0 72.8828 4.3395
    -7 1 0 69.1351 3.7662
    -9 -1 0 34.097 4.43314
    9 -1 0 25.8415 3.21286
    9 1 0 32.4876 4.11727
    -9 1 0 26.8695 3.61021
    -11 -1 0 43.5217 5.43218
    11 -1 0 58.9645 4.21606
    11 1 0 47.03 4.93108
    -11 1 0 56.2743 4.85238
    13 -1 0 231.89 8.09905
    -13 -1 0 222.449 9.81445
    13 1 0 233.897 8.98609
    -13 1 0 230.583 8.90686
    -15 -1 0 272.731 11.7084
    15 -1 0 310.397 9.96176
    -15 1 0 297.081 10.8205
    15 1 0 271.343 10.7597
    17 -1 0 368.976 11.9392
    -17 -1 0 368.89 14.0912
    17 -1 0 348.706 14.5034
    17 1 0 340.508 14.62
    19 -1 0 420.443 14.0012
    19 -1 0 427.974 17.2339
    19 1 0 438.994 15.0122
    0 -2 0 6263.67 133.542
    -2 -2 0 1212.49 24.8023
    2 -2 0 1191.44 24.478
    2 2 0 1215.83 24.8249
    -2 2 0 1170.53 24.4462
    4 -2 0 0.99146 1.409
    -4 -2 0 2.63166 1.52843
    -4 2 0 1.74844 0.82578
    4 2 0 1.75009 1.58011
    -6 -2 0 4295.21 86.1748
    6 -2 0 4307.52 85.7908
    6 -2 0 4243.94 84.2879
    6 2 0 4347.73 86.0357
    8 -2 0 1275.51 27.7045
    8 -2 0 1269.31 25.961
    -8 -2 0 1259.01 28.0338
    8 2 0 1274 27.7968
    -8 2 0 1196.97 26.2155
    10 -2 0 1642.9 35.6115
    10 -2 0 1655.63 33.6456
    -10 -2 0 1624.86 36.005
    10 2 0 1631.5 35.4454
    -10 2 0 1558.58 34.0764
    12 -2 0 190.88 6.58304
    -12 -2 0 179.166 8.96469
    12 -2 0 181.543 8.67064
    12 2 0 191.2 8.375
    -12 2 0 194.22 7.28339
    14 -2 0 0.1606 2.11322
    -14 -2 0 0.07346 3.3788
    14 -2 0 -2.838 3.22411
    14 2 0 -2.0698 2.8597
    -14 2 0 1.80422 2.4349
    -16 -2 0 242.353 11.9872
    16 -2 0 261.679 9.26277
    16 -2 0 260.824 12.2366
    16 2 0 245.103 15.6053
    -18 -2 0 29.0691 5.68363
    18 -2 0 33.775 6.16967
    18 2 0 37.8645 5.64916
    18 2 0 28.8962 4.58716
    20 -2 0 20.3147 4.20446
    20 -2 0 14.3725 6.3596
    20 2 0 14.7659 3.12765
    20 2 0 17.5304 4.73627
    -1 -3 0 434.671 9.93112
    1 -3 0 454.706 10.3361
    -1 -3 0 441.246 10.3916
    1 3 0 443.014 10.3968
    1 3 0 451.051 9.96574
    -1 3 0 437.689 9.69482
    -1 3 0 418.093 10.1597
    -3 -3 0 250.872 5.29765
    3 -3 0 258.992 7.10014
    -3 -3 0 265.722 7.61709
    3 3 0 256.701 7.55746
    -3 3 0 256.238 7.08798
    5 -3 0 7.87959 1.82301
    -5 -3 0 8.39617 2.02893
    5 3 0 6.94293 1.95148
    7 -3 0 2254.22 45.6819
    -7 -3 0 2256.85 46.3381
    7 3 0 2104.97 43.1122
    -7 3 0 2120.31 43.5798
    7 3 0 2218.18 46.0062
    9 -3 0 5593.14 110.823
    9 -3 0 5502.45 108.34
    -9 -3 0 5626.79 111.554
    9 3 0 5586.99 111.125
    -9 3 0 5274.89 108.615
    11 -3 0 1310.52 27.2777
    -11 -3 0 1262.11 30.5279
    11 -3 0 1312.87 29.993
    -11 3 0 1291.8 27.7629
    11 3 0 1327.38 30.0866
    -13 -3 0 1163.97 29.6219
    13 -3 0 1178.47 32.6703
    13 -3 0 1280.72 26.1548
    -13 3 0 1189.44 26.5497
    13 3 0 1223.44 29.0658
    -15 -3 0 1168.83 30.485
    15 -3 0 1198.08 29.9976
    15 -3 0 1203.88 26.3757
    15 3 0 1225.38 25.9952
    -17 -3 0 813.321 24.2272
    17 -3 0 828.796 19.6322
    17 -3 0 809.151 23.7118
    17 3 0 811.096 19.016
    17 3 0 830.589 23.0264
    19 -3 0 551.862 20.0242
    19 3 0 523.553 18.2204
    19 3 0 521.721 13.9784
    0 -4 0 1338.77 27.4287
    0 -4 0 1342.4 27.5136
    0 4 0 1304.74 27.3408
    0 4 0 1291.07 27.4832
    -2 -4 0 1364.17 28.4411
    2 -4 0 1398.68 28.9357
    -2 -4 0 1408.62 29.3069
    -2 4 0 1364.35 27.9398
    -2 4 0 1406.71 28.9598
    2 4 0 1359.26 29.1819
    2 4 0 1374.65 28.4259
    4 -4 0 637.602 14.8827
    -4 -4 0 661.829 15.6203
    -4 4 0 617.286 14.833
    4 4 0 623.821 15.3677
    -6 -4 0 115.658 6.4572
    6 -4 0 120.207 5.83307
    6 4 0 119.446 6.2442
    8 -4 0 2.79318 2.31426
    -8 -4 0 1.81393 2.53328
    8 4 0 6.38493 2.73949
    -10 -4 0 12.1668 3.27554
    10 -4 0 14.5179 3.24212
    10 4 0 12.1622 1.92585
    -10 4 0 17.0943 2.6797
    10 4 0 13.3874 3.09124
    -12 -4 0 240.516 10.8935
    12 -4 0 231.093 10.1939
    -12 4 0 229.877 6.98425
    12 4 0 236.085 6.15996
    12 4 0 248.219 10.49
    14 -4 0 112.773 8.94567
    -14 -4 0 107.22 9.20222
    14 4 0 115.328 4.47537
    16 -4 0 23.4561 5.17111
    -16 -4 0 38.7348 5.8817
    16 4 0 35.0522 3.63195
    16 4 0 29.7878 5.13364
    -18 -4 0 127.401 11.7694
    18 -4 0 138.116 11.8955
    18 4 0 114.78 10.6453
    18 4 0 130.873 5.66551
    18 4 0 133.432 6.01091
    20 -4 0 103.77 13.9055
    20 4 0 120.578 6.0207
    20 4 0 101.674 5.60842
    20 4 0 84.9209 11.5372
    -1 -5 0 8.51497 1.88281
    -1 -5 0 11.5321 2.02422
    1 -5 0 8.6701 1.96572
    -1 5 0 8.72298 1.98396
    1 5 0 7.08511 1.77772
    1 5 0 9.90728 2.01355
    -1 5 0 9.9368 1.61433
    3 -5 0 896.046 19.7575
    -3 -5 0 876.843 20.2001
    -3 5 0 872.84 18.2364
    -3 5 0 847.975 19.6945
    3 5 0 874.341 20.1539
    3 5 0 870.708 19.0174
    -5 -5 0 7.65844 2.48401
    5 -5 0 9.37049 2.2324
    5 5 0 10.7639 1.85075
    -5 5 0 14.0161 2.40888
    5 5 0 10.8601 2.45503
    -7 -5 0 857.925 21.4577
    7 -5 0 855.429 20.5808
    7 5 0 888.152 21.3769
    -9 -5 0 1602.55 36.6409
    9 -5 0 1621.34 35.7748
    9 5 0 1598.68 36.2904
    -11 -5 0 615.684 18.2525
    11 -5 0 630.611 17.6215
    11 5 0 618.992 17.9049
    -13 -5 0 496.3 16.8554
    13 -5 0 494.754 16.0915
    -15 -5 0 364.267 15.2537
    15 -5 0 369.158 14.5527
    15 5 0 336.571 14.2587
    17 -5 0 233.594 13.5639
    -17 -5 0 229.139 13.7722
    17 5 0 213.138 12.4966
    19 -5 0 512.833 20.6477
    19 5 0 488.494 18.9195
    0 -6 0 2015.74 40.9041
    0 6 0 1905.01 40.5952
    0 6 0 1966.07 40.8996
    2 -6 0 1768.54 37.1391
    -2 -6 0 1763.39 36.5949
    -2 -6 0 1751.53 37.3854
    -2 6 0 1783.31 37.1618
    2 6 0 1771.77 36.6576
    -2 6 0 1731.81 35.9787
    2 6 0 1714.96 37.2393
    4 -6 0 909.404 20.8524
    -4 -6 0 885.9 21.3814
    -4 -6 0 920.877 18.565
    -4 6 0 886.389 18.7438
    -4 6 0 893.213 20.8913
    4 6 0 890.099 19.9346
    4 6 0 895.068 21.3045
    6 -6 0 1127.11 26.0691
    -6 -6 0 1150.4 26.9877
    6 6 0 1146.4 25.1101
    6 6 0 1138.43 26.8076
    -6 6 0 1177.41 26.259
    -8 -6 0 2677.82 56.009
    8 -6 0 2530.84 54.6973
    8 6 0 2587.23 55.6203
    10 -6 0 942.017 23.5143
    -10 -6 0 934.585 24.4685
    10 6 0 946.328 24.3423
    12 -6 0 998.05 25.2118
    -12 -6 0 1026.15 26.4187
    12 6 0 897.495 29.25
    14 -6 0 242.394 12.0422
    -14 -6 0 236.365 12.7156
    14 6 0 219.854 12.0412
    16 -6 0 139.32 11.3865
    -16 -6 0 106.148 11.2281
    16 6 0 116.739 10.9055
    18 -6 0 437.359 18.6802
    18 6 0 472.485 18.4896
    1 -7 0 48.1451 4.89252
    -1 -7 0 34.4853 4.47797
    -1 -7 0 35.9572 4.46777
    1 7 0 36.271 4.50011
    1 7 0 36.3899 4.62814
    -1 7 0 33.54 3.88039
    -1 7 0 36.7104 4.65148
    -3 -7 0 62.6321 5.56507
    3 -7 0 59.0351 5.38192
    -3 -7 0 63.5368 4.71502
    -3 7 0 59.0493 3.74477
    3 7 0 62.4126 5.44689
    -3 7 0 56.0939 5.26515
    3 7 0 64.6765 4.67265
    -5 -7 0 735.817 15.0987
    5 -7 0 708.207 18.0371
    -5 -7 0 718.944 18.7604
    -5 7 0 740.324 15.4557
    5 7 0 723.764 18.7356
    5 7 0 719.506 17.0966
    -5 7 0 718.764 18.2156
    7 -7 0 177.091 8.28873
    -7 -7 0 186.04 8.89395
    7 7 0 164.92 8.67277
    -7 7 0 173.103 8.13271
    7 7 0 179.225 7.01974
    -9 -7 0 260.922 11.058
    9 -7 0 239.18 10.171
    9 7 0 244.853 10.9203
    11 -7 0 527.581 16.1827
    -11 -7 0 513.423 17.1938
    11 7 0 501.3 17.2884
    -13 -7 0 8.85824 4.46857
    13 -7 0 10.3531 4.42779
    13 7 0 2.23549 4.33189
    15 -7 0 43.6952 5.8061
    -15 -7 0 42.733 6.36307
    15 7 0 41.1666 6.07441
    17 -7 0 32.997 6.30205
    17 7 0 47.2564 7.34355
    19 7 0 40.9131 7.38121
    0 -8 0 2978.21 61.2976
    0 8 0 3027.39 61.4454
    0 8 0 2912.07 61.0038
    2 -8 0 2323.32 47.8519
    -2 -8 0 2190.58 47.1086
    -2 -8 0 2263.32 47.9455
    -2 8 0 2243.07 46.4964
    2 8 0 2326.45 47.4116
    -2 8 0 2233.58 47.7079
    2 8 0 2205.27 47.7434
    4 -8 0 1220.14 27.5141
    -4 -8 0 1211.54 28.0189
    -4 8 0 1202.92 25.1557
    4 8 0 1182.69 27.8197
    -4 8 0 1163.68 27.4551
    4 8 0 1140.15 26.412
    -6 -8 0 413.032 13.3818
    -6 -8 0 390.45 8.52731
    6 -8 0 403.574 12.6824
    -6 8 0 403.101 9.10056
    6 8 0 389.616 13.197
    -6 8 0 382.255 12.659
    6 8 0 410.991 11.5379
    8 -8 0 63.8939 6.56414
    -8 -8 0 61.0191 7.25645
    8 8 0 60.6549 7.39638
    -8 8 0 47.978 6.79308
    8 8 0 73.6396 5.66597
    -10 -8 0 225.571 11.6015
    10 -8 0 230.425 10.6404
    10 8 0 231.152 11.6768
    10 8 0 233.354 9.15602
    12 -8 0 109.741 9.28594
    -12 -8 0 114.749 10.1685
    12 8 0 110.261 10.0225
    14 -8 0 243.33 12.857
    -14 -8 0 240.322 13.777
    14 8 0 228.734 13.3505
    -16 -8 0 248.803 14.9653
    16 -8 0 258.365 14.5715
    16 8 0 232.96 14.5755
    18 -8 0 490.528 21.1564
    18 8 0 503.018 20.9632
    -1 -9 0 3644.23 76.0833
    1 -9 0 3783.11 76.5047
    -1 9 0 3718.8 75.691
    1 9 0 3695.14 76.341
    -1 9 0 3778.29 76.5745
    1 9 0 3726.97 76.3416
    3 -9 0 1130.77 26.4056
    -3 -9 0 1101.96 25.602
    -3 -9 0 1131.91 26.6516
    -3 9 0 1103.28 24.4395
    3 9 0 1108.72 25.7026
    3 9 0 1109.27 26.5072
    -3 9 0 1107.5 26.3343
    5 -9 0 510.918 14.9161
    -5 -9 0 471.106 15.0573
    -5 -9 0 506.061 11.592
    5 9 0 490.796 15.1621
    -5 9 0 490.683 14.8678
    -5 9 0 503.916 11.7948
    5 9 0 480.92 13.6783
    -7 -9 0 589.77 17.7301
    7 -9 0 590.94 16.8787
    -7 9 0 562 12.0802
    7 9 0 562.847 15.3017
    7 9 0 570.599 17.507
    -7 9 0 561.468 16.8713
    -9 -9 0 512.479 17.2218
    9 -9 0 521.623 16.1922
    9 9 0 491.174 14.4058
    9 9 0 505.468 17.1742
    -11 -9 0 95.2511 9.79932
    11 -9 0 121.911 9.5212
    11 9 0 100.192 7.55601
    11 9 0 121.336 10.4698
    -13 -9 0 76.5819 10.2281
    13 -9 0 78.8226 9.73912
    13 9 0 62.2934 8.24018
    13 9 0 77.6724 10.3643
    15 -9 0 566.946 20.4606
    -15 -9 0 541.14 20.7984
    15 9 0 554.366 17.4904
    15 9 0 554.184 20.9137
    17 -9 0 654.442 23.7514
    17 9 0 604.268 23.4476
    0 -10 0 193.609 8.68093
    0 10 0 187.691 8.23906
    0 10 0 178.516 8.58229
    -2 -10 0 6.74113 2.9553
    2 -10 0 4.67503 3.23016
    2 10 0 1.40173 2.97746
    -2 10 0 4.51064 2.23889
    2 10 0 4.61652 2.76184
    -2 10 0 3.60111 2.92465
    4 -10 0 22.7865 3.71103
    -4 10 0 32.4963 4.07967
    4 10 0 18.6335 3.70504
    4 10 0 19.2007 3.52252
    -4 10 0 25.8236 4.04257
    6 -10 0 -3.3546 3.469
    -6 -10 0 -0.1107 3.26025
    -6 -10 0 -0.789 1.22133
    6 10 0 7.46155 3.97867
    -6 10 0 0.81623 1.58018
    6 10 0 4.06279 2.80904
    -6 10 0 1.58484 3.35651
    8 -10 0 308.042 12.6372
    -8 -10 0 304.809 13.4097
    8 10 0 310.504 11.0739
    8 10 0 306.085 13.2593
    -8 10 0 300.966 12.7143
    10 -10 0 57.5466 8.41367
    -10 -10 0 46.5362 6.12597
    10 10 0 72.8679 9.25987
    10 10 0 46.2254 6.6938
    12 -10 0 0.68584 4.36053
    -12 -10 0 1.99067 4.82577
    12 10 0 -0.2421 3.67363
    12 10 0 -0.3558 4.61307
    14 -10 0 -3.0076 4.86273
    14 10 0 -4.3804 4.01781
    14 10 0 0.43683 5.26051
    16 -10 0 19.9218 7.60215
    16 10 0 5.85102 6.33588
    16 10 0 11.8741 5.40067
    -1 -11 0 954.793 23.769
    1 -11 0 994.977 24.1575
    -1 11 0 955.641 24.1179
    -1 11 0 962.542 23.1124
    1 11 0 970.142 23.8591
    1 11 0 945.341 23.8223
    3 -11 0 205.777 10.0422
    -3 -11 0 195.379 9.32222
    3 11 0 205.882 9.94007
    -3 11 0 206.297 9.95941
    3 11 0 196.66 9.26543
    -3 11 0 199.934 7.85618
    -5 -11 0 773.954 17.7908
    -5 11 0 774.842 21.4261
    5 11 0 793.07 20.3382
    5 11 0 750.461 27.3763
    -5 11 0 774.307 17.9382
    7 -11 0 761.212 21.2445
    -7 -11 0 687.721 15.7798
    -7 11 0 670.01 26.7005
    7 11 0 750.642 19.6779
    7 11 0 768.387 21.8332
    -7 11 0 734.172 15.8668
    9 -11 0 863.59 24.1303
    9 11 0 842.276 22.1275
    9 11 0 845.164 24.8222
    -9 11 0 859.226 24.3068
    11 -11 0 663.232 21.1596
    11 11 0 696.669 22.2742
    11 11 0 619.983 21.0584
    13 -11 0 44.2385 6.66944
    13 11 0 64.7947 8.86773
    13 11 0 53.5693 7.333
    15 -11 0 295.129 16.8432
    15 11 0 290.494 17.5157
    15 11 0 291.06 13.6579
    0 -12 0 472.777 14.9831
    0 12 0 477.616 14.5893
    0 12 0 471.304 15.098
    -2 -12 0 165.721 9.24414
    -2 12 0 161.08 9.50723
    2 12 0 158.661 9.14973
    -2 12 0 159.35 7.93468
    2 12 0 159.913 9.29641
    -4 -12 0 43.5022 5.24905
    4 -12 0 35.9862 4.87956
    4 12 0 42.9846 4.84739
    -4 12 0 56.4277 5.35682
    4 12 0 32.5438 6.18241
    -4 12 0 42.3459 5.36542
    6 -12 0 321.272 13.7172
    -6 -12 0 330.678 9.14273
    6 12 0 333.486 14.009
    6 12 0 326.991 12.4937
    -6 12 0 353.38 14.0492
    -6 12 0 337.512 9.43759
    8 -12 0 491.326 17.8256
    8 12 0 512.248 16.1888
    8 12 0 537.093 18.7308
    -8 12 0 504.585 17.8226
    10 -12 0 400.341 16.7559
    10 12 0 404.076 17.0598
    12 -12 0 303.788 16.0856
    12 12 0 324.287 16.62
    12 12 0 311.908 13.5818
    14 -12 0 210.745 15.8182
    14 12 0 193.716 12.2887
    14 12 0 201.996 16.168
    -1 -13 0 119.221 8.9661
    1 -13 0 111.658 9.10145
    -1 13 0 128.968 9.47608
    1 13 0 120.931 8.91164
    -1 13 0 114.108 8.01888
    1 13 0 121.633 9.05682
    3 -13 0 151.665 9.94367
    -3 13 0 141.605 13.652
    3 13 0 156.983 9.67992
    -3 13 0 150.776 7.93877
    3 13 0 144.004 10.1374
    5 -13 0 4.39441 4.25532
    -5 13 0 11.0548 4.6761
    5 13 0 8.24399 4.14275
    -5 13 0 10.0283 2.76489
    5 13 0 13.1153 4.70144
    -7 -13 0 70.7658 3.68932
    7 -13 0 76.4338 10.3228
    -7 13 0 74.3656 4.54146
    7 13 0 72.8886 10.0973
    -7 13 0 94.423 10.3837
    7 13 0 91.2586 10.4383
    9 -13 0 45.976 6.94408
    -9 13 0 82.5902 11.1567
    9 13 0 64.4892 9.04415
    9 13 0 71.088 11.0181
    11 -13 0 26.7271 6.90295
    11 13 0 31.9179 7.34203
    11 13 0 24.9781 5.66248
    13 -13 0 20.1442 7.33605
    13 13 0 20.221 7.21082
    13 13 0 25.1174 6.00659
    0 -14 0 25.5952 4.75784
    0 14 0 27.2595 4.9204
    0 14 0 33.6586 5.31057
    2 -14 0 124.037 9.97414
    -2 -14 0 120.642 9.61797
    -2 14 0 110.98 10.0687
    -2 14 0 112.911 8.18748
    2 14 0 123.906 9.85998
    2 14 0 110.923 9.75118
    -4 -14 0 126.506 7.83649
    4 -14 0 130.616 10.47
    -4 14 0 133.072 7.70495
    4 14 0 145.626 10.44
    -4 14 0 138.62 11.0972
    4 14 0 142.971 11.0281
    -6 -14 0 227.025 8.01364
    6 -14 0 223.11 13.0672
    -6 14 0 232.193 8.25788
    -6 14 0 230.023 13.2659
    6 14 0 227.092 12.0952
    6 14 0 233.213 13.4721
    8 -14 0 698.754 22.8569
    -8 14 0 721.775 22.8182
    8 14 0 685.914 23.0232
    8 14 0 666.273 20.9393
    10 -14 0 462.197 19.4885
    10 14 0 468.904 19.9058
    10 14 0 450.751 17.197
    12 -14 0 453.605 21.6879
    12 14 0 455.123 18.0133
    12 14 0 482.82 24.0542
    1 -15 0 76.7139 9.6467
    -1 -15 0 69.6348 9.723
    -1 15 0 49.1698 6.03802
    1 15 0 82.0789 9.11114
    1 15 0 69.5702 9.89459
    -3 -15 0 378.965 13.1981
    3 -15 0 387.846 15.8369
    3 15 0 380.393 15.5691
    3 15 0 356.447 15.0277
    -3 15 0 379.53 16.2618
    -3 15 0 373.26 12.9496
    -5 -15 0 193.954 8.74403
    5 -15 0 187.748 12.5877
    5 15 0 206.595 13.4554
    -5 15 0 215.777 13.5013
    5 15 0 193.842 12.1362
    -5 15 0 206.738 8.90281
    -7 -15 0 232.558 7.0943
    7 -15 0 256.27 14.879
    -7 -15 0 225.886 7.12165
    7 15 0 258.223 13.5754
    -7 15 0 277.766 15.2708
    -7 15 0 243.985 7.93421
    7 15 0 260.57 15.1519
    9 -15 0 432.066 19.6818
    -9 15 0 457.132 19.9785
    9 15 0 456.62 19.9434
    9 15 0 484.054 17.9669
    11 15 0 74.4122 8.04388
    0 -16 0 167.488 12.2776
    0 16 0 196.404 11.6275
    0 16 0 208.556 13.1339
    2 -16 0 142.277 12.0734
    -2 -16 0 138.959 11.3508
    2 16 0 160.667 11.7602
    -2 16 0 164.064 11.9621
    -2 16 0 137.091 12.7884
    2 16 0 155.434 11.8767
    4 -16 0 4.38358 5.85574
    -4 -16 0 -1.6896 2.96746
    -4 16 0 -7.3092 5.60892
    4 16 0 0.1641 4.90019
    4 16 0 -1.6832 4.99473
    -4 16 0 2.84354 3.54469
    6 -16 0 11.4772 5.70269
    -6 -16 0 4.03329 2.59746
    -6 16 0 32.2093 7.1113
    6 16 0 0.14094 5.64741
    6 16 0 15.5506 6.7538
    -6 16 0 8.49829 3.20587
    8 -16 0 -4.781 6.28378
    8 16 0 -8.6325 6.55446
    8 16 0 -0.662 5.90215
    -8 16 0 -5.932 6.88669
    -1 -17 0 625.331 19.9379
    1 -17 0 596.232 21.197
    -1 -17 0 634.811 21.3434
    1 17 0 600.728 21.3521
    -1 17 0 606.279 24.0835
    1 17 0 596.959 20.4013
    -1 17 0 643.625 19.6835
    3 -17 0 898.025 27.3426
    -3 17 0 961.414 25.5202
    3 17 0 917.949 26.9522
    3 17 0 926.77 27.4195
    -3 17 0 941.346 28.3336
    5 -17 0 191.273 15.1947
    -5 -17 0 207.145 10.0094
    5 17 0 218.503 14.3111
    -5 17 0 206.372 9.96686
    5 17 0 216.965 15.1149
    -5 17 0 208.697 16.1175
    20 0 -1 -8.6902 5.19551
    20 0 -1 3.80705 3.7726
    18 0 -1 -5.3775 4.37381
    18 0 -1 -3.9921 3.0126
    16 0 -1 -4.3338 3.53525
    16 0 -1 -4.69 2.60189
    14 0 -1 -2.3755 2.26116
    -12 0 1 -4.2055 1.99756
    12 0 -1 -2.2713 1.92077
    -10 0 1 0.14729 1.91671
    10 0 -1 -1.9354 1.65766
    8 0 -1 -2.6737 1.50133
    -8 0 1 3.79314 1.784
    6 0 -1 1.72147 1.38599
    -6 0 1 2.08888 1.40232
    4 0 -1 2.26686 1.2298
    2 0 -1 0.85655 0.74165
    2 0 -1 0.26014 0.79855
    2 0 1 0.73074 1.00523
    -2 0 -1 0.14172 0.49188
    2 0 1 1.95605 0.74055
    -4 0 -1 1.17403 1.16181
    4 0 1 3.25188 1.24701
    -6 0 -1 1.41165 1.38185
    6 0 1 1.14143 1.4058
    -8 0 -1 2.44507 1.7191
    8 0 1 -0.498 1.60018
    -10 0 -1 -1.8825 1.85047
    10 0 1 -1.1282 1.76037
    -12 0 -1 -0.6172 2.41763
    12 0 1 0.22762 2.05038
    14 0 1 2.12412 2.50607
    -14 0 -1 -1.6206 2.95138
    16 0 1 1.69143 2.81024
    -16 0 -1 2.70798 3.5976
    -18 0 -1 3.54581 4.193
    18 0 1 1.70778 3.66884
    20 0 1 4.15206 4.30767
    20 0 1 -1.1543 4.20121
    21 -1 -1 392.433 18.4013
    21 -1 -1 437.281 15.5596
    21 1 -1 442.663 15.8229
    21 1 -1 389.105 17.8055
    19 -1 -1 442.219 17.2797
    19 -1 -1 435.216 13.8599
    19 1 -1 451.895 15.2348
    19 1 -1 437.728 16.8799
    17 -1 -1 646.428 17.1839
    17 -1 -1 643.9 19.8507
    17 1 -1 659.268 18.3814
    15 -1 -1 1125.58 27.7446
    15 -1 -1 1099.17 25.5082
    15 1 -1 1120.21 26.7531
    -13 -1 1 321.351 11.5109
    13 -1 -1 328.711 9.85967
    13 -1 -1 350.405 11.7334
    13 1 -1 324.562 10.8458
    11 -1 -1 305.798 8.98172
    -11 -1 1 315.299 10.4714
    11 -1 -1 317.452 10.3437
    11 1 -1 329.673 10.126
    9 -1 -1 1697.91 35.4111
    9 -1 -1 1733.08 36.5395
    -9 -1 1 1722.93 36.7939
    9 1 -1 1720.55 36.4388
    -9 1 1 1688.58 35.7206
    7 -1 -1 1422.42 29.5317
    7 -1 -1 1385.77 30.3192
    -7 -1 1 1460.65 30.7666
    7 1 -1 1478.54 30.6351
    5 -1 -1 2166.15 43.3727
    5 -1 -1 2118.63 42.704
    -5 -1 1 2163.42 43.7254
    5 1 -1 2129.22 43.6668
    3 -1 -1 5602.04 111.999
    -3 -1 1 5460.83 110.838
    3 1 -1 5464.62 111.046
    3 -1 1 7278.47 148.747
    -3 -1 -1 6999.7 148.033
    3 1 1 7058.31 148.366
    5 -1 1 868.747 17.9423
    -5 -1 -1 821.603 18.573
    -5 1 -1 841.938 17.9786
    5 1 1 852.952 18.56
    -7 -1 -1 1994.95 42.1434
    7 -1 1 2049.07 41.2691
    7 1 1 1978.56 41.8974
    -7 1 -1 2080.07 41.5532
    9 -1 1 1681.44 35.2669
    -9 -1 -1 1708.86 36.4942
    9 1 1 1685.58 36.0242
    -9 1 -1 1677.8 35.6676
    -11 -1 -1 996.121 23.7704
    11 -1 1 997.049 22.27
    -11 1 -1 971.966 22.8578
    11 1 1 973.674 23.0398
    -13 -1 -1 458.652 14.5491
    13 -1 1 464.886 12.8058
    13 1 1 462.482 13.621
    -13 1 -1 458.509 13.6714
    15 -1 1 175.658 8.059
    -15 -1 -1 160.733 9.88671
    -15 1 -1 172.74 9.01953
    15 1 1 171.331 8.81614
    17 -1 1 339.847 11.7645
    -17 -1 -1 316.298 13.8715
    17 1 1 321.748 12.5577
    -17 1 -1 324.899 12.735
    17 1 1 318.635 11.12
    -19 -1 -1 243.818 13.4201
    19 -1 1 233.533 14.3528
    19 1 1 258.565 12.0334
    19 1 1 224.673 10.3928
    -19 1 -1 219.959 11.8844
    20 -2 -1 163.095 8.69355
    20 -2 -1 164.189 13.2587
    20 2 -1 147.994 10.8691
    20 2 -1 144.949 12.3007
    20 2 -1 151.647 8.69965
    18 -2 -1 254.96 9.47514
    18 -2 -1 247.177 13.132
    18 2 -1 266.528 9.73249
    18 2 -1 250.681 11.7108
    16 -2 -1 250.799 8.83308
    16 -2 -1 251.862 12.0588
    16 2 -1 269.973 11.313
    -14 -2 1 178.12 9.49457
    14 -2 -1 191.071 7.03758
    14 2 -1 184.347 9.02839
    -12 -2 1 281.806 10.9786
    12 -2 -1 323.775 10.8693
    12 -2 -1 287.555 8.47859
    12 2 -1 324.066 10.8272
    10 -2 -1 530.8 12.3129
    10 -2 -1 550.748 14.2897
    -10 -2 1 503.375 14.541
    10 2 -1 528.565 14.3282
    8 -2 -1 1572.09 31.4147
    8 -2 -1 1542.38 33.0525
    -8 -2 1 1578.03 33.6988
    8 2 -1 1481.82 33.2696
    6 -2 -1 4801.04 93.6356
    -6 -2 1 4662.51 94.1256
    6 2 -1 4658.41 94.0225
    4 -2 -1 3328.09 65.673
    -4 -2 1 3319.76 66.1509
    4 2 -1 3321.37 66.1846
    -4 2 1 3217.4 65.5851
    2 -2 -1 3126.98 61.4165
    2 2 -1 3047.02 61.6195
    -2 2 1 3116.96 61.3993
    0 2 1 2178.63 43.3354
    -2 -2 -1 93.1204 2.85954
    -2 -2 -1 90.0528 3.81553
    2 -2 1 86.2045 3.51466
    2 2 1 91.9529 2.87009
    2 2 1 89.8126 3.9534
    -4 -2 -1 264.343 7.49169
    -4 2 -1 276.915 6.40347
    4 2 1 268.247 6.15214
    4 2 1 258.777 7.52222
    -6 -2 -1 36.7996 3.94199
    6 -2 1 46.2265 2.76724
    -6 2 -1 45.5351 2.84079
    6 2 1 37.407 2.45584
    6 2 1 34.1046 3.96555
    -8 -2 -1 9.30493 2.39903
    8 -2 1 9.34623 1.61363
    8 2 1 4.34348 2.03582
    -8 2 -1 9.09529 1.70174
    10 -2 1 580.816 13.9932
    -10 -2 -1 596.137 16.0667
    -10 2 -1 590.027 14.4706
    10 2 1 587.329 13.6721
    10 2 1 595.706 15.5612
    -12 -2 -1 649.923 18.1483
    12 -2 1 634.029 15.7501
    12 2 1 681.338 17.5396
    12 2 1 656.915 15.431
    -12 2 -1 643.542 16.4593
    14 -2 1 822.821 19.3163
    -14 -2 -1 775.966 21.9987
    -14 2 -1 771.924 20.0515
    14 2 1 809.29 18.824
    14 2 1 808.38 21.0188
    16 -2 1 1162.02 29.6438
    16 -2 1 1152.5 26.5254
    -16 -2 -1 1163.63 29.9451
    -16 2 -1 1134.96 27.5441
    16 2 1 1105.63 28.4449
    16 2 1 1149.59 25.9987
    18 -2 1 675.398 18.268
    -18 -2 -1 684.511 21.8899
    18 -2 1 691.72 21.9601
    -18 2 -1 666.385 19.28
    18 2 1 694.406 20.2124
    18 2 1 668.002 17.5201
    -20 -2 -1 367.973 17.3778
    20 -2 1 383.303 18.1488
    20 2 1 387.988 15.6309
    20 2 1 396.718 12.931
    19 -3 -1 13.9991 3.11704
    19 -3 -1 15.3129 6.10083
    19 3 -1 11.3787 4.78837
    19 3 -1 5.83419 2.44225
    19 3 -1 8.31775 2.45776
    17 -3 -1 15.5619 5.31852
    17 -3 -1 15.2152 2.7592
    17 3 -1 10.4807 2.36351
    17 3 -1 8.07012 4.10913
    15 -3 -1 221.737 10.9838
    15 -3 -1 215.415 7.35694
    15 3 -1 210.81 7.40262
    15 3 -1 209.21 10.8148
    -13 -3 1 86.0864 7.95348
    13 -3 -1 103.515 4.65879
    13 -3 -1 101.93 7.72389
    13 3 -1 104.884 7.61695
    -11 -3 1 408.902 13.3652
    11 -3 -1 434.796 9.95233
    11 -3 -1 416.378 12.7125
    11 3 -1 396.606 12.7636
    9 -3 -1 740.483 15.4746
    9 -3 -1 756.501 18.1538
    -9 -3 1 698.964 18.6258
    9 3 -1 739.812 18.5001
    9 3 -1 731.698 15.5349
    -7 -3 1 52.786 5.02089
    7 -3 -1 52.5444 4.59384
    7 -3 -1 54.2239 2.04038
    7 3 -1 53.91 5.07057
    7 3 -1 56.8703 2.21254
    -5 -3 1 134.645 5.83211
    5 -3 -1 125.335 5.21926
    -5 3 1 138.16 5.37832
    5 3 -1 139.989 6.0446
    3 -3 -1 692.754 15.1091
    3 -3 -1 646.863 13.3057
    -3 3 1 669.364 15.0627
    3 3 -1 676.97 15.5194
    3 3 -1 654.003 13.9821
    1 -3 -1 1.89113 0.93662
    -1 -3 1 2.10099 1.10693
    1 -3 -1 2.931 1.65885
    1 3 -1 0.25797 1.09678
    -1 3 1 0.68726 0.96685
    -1 -3 -1 298.621 7.30442
    -1 -3 -1 289.378 6.78769
    1 -3 1 282.651 6.97086
    -1 -3 -1 259.098 7.12552
    -1 3 -1 270.496 6.91891
    1 3 1 283.25 7.32158
    1 3 1 277.935 7.12605
    -3 -3 -1 611.746 13.0486
    -3 -3 -1 654.561 14.6719
    3 -3 1 626.788 14.1834
    3 3 1 637.589 13.1309
    3 3 1 632.28 14.6063
    -5 -3 -1 591.98 14.4028
    5 -3 1 586.839 14.0156
    5 3 1 594.585 14.3906
    -5 3 -1 575.679 12.5581
    5 3 1 582.956 12.2527
    -7 -3 -1 241.188 8.5917
    7 -3 1 255.005 8.36061
    -7 3 -1 252.755 6.65308
    7 3 1 247.116 6.1219
    7 3 1 237.527 8.36799
    9 -3 1 242.724 8.88554
    -9 -3 -1 241.267 9.29548
    9 3 1 241.849 9.02785
    9 3 1 245.291 6.46475
    -9 3 -1 243.052 7.19298
    -11 -3 -1 63.1911 6.54593
    11 -3 1 61.4156 6.44097
    11 3 1 66.3193 3.75086
    -11 3 -1 67.7464 4.57833
    11 3 1 64.0325 6.12343
    13 -3 1 143.452 9.16126
    -13 -3 -1 146.063 9.36522
    13 3 1 153.146 8.59683
    -13 3 -1 149.278 6.84473
    13 3 1 156.325 5.80594
    15 -3 1 156.483 10.1771
    -15 -3 -1 156.328 10.5763
    -15 3 -1 153.724 7.59863
    15 3 1 149.578 6.29818
    15 3 1 152.281 9.3558
    -17 -3 -1 21.2993 5.41196
    17 -3 1 11.0087 5.18486
    17 3 1 14.8165 4.42085
    17 3 1 8.72911 2.21392
    -17 3 -1 8.35449 3.14764
    -19 -3 -1 -5.614 5.20211
    19 -3 1 -0.3561 5.49022
    19 3 1 -2.2503 2.47269
    19 3 1 1.50608 4.38382
    20 -4 -1 2.50112 6.14841
    20 4 -1 8.40294 2.13791
    20 4 -1 2.79168 5.27779
    20 4 -1 5.07795 1.96457
    18 -4 -1 328.716 15.8285
    18 4 -1 347.763 14.9855
    18 4 -1 355.749 9.54844
    18 4 -1 347.756 9.16832
    16 -4 -1 523.182 17.8117
    16 4 -1 529.593 12.2922
    16 4 -1 528.908 12.5964
    16 4 -1 528.245 17.5692
    14 -4 -1 1154.85 28.7476
    -14 -4 1 1155.4 29.5315
    14 4 -1 1162.6 31.3768
    14 4 -1 1143.17 24.1754
    -12 -4 1 1952.81 44.0761
    12 -4 -1 1981.33 43.2438
    12 4 -1 1921.31 43.4684
    12 4 -1 1944.03 39.1102
    -10 -4 1 1204.49 28.7
    10 -4 -1 1190.51 27.7195
    10 4 -1 1214.72 28.3549
    10 4 -1 1185.44 24.0289
    -8 -4 1 2916.38 60.6248
    8 -4 -1 2865.67 59.6547
    8 4 -1 2879.08 60.3385
    6 -4 -1 1743.71 36.7416
    -6 -4 1 1705.39 37.4874
    6 4 -1 1747.07 37.475
    -6 4 1 1747.01 36.7579
    4 -4 -1 34.1021 3.8064
    -4 -4 1 34.0815 4.17247
    4 4 -1 35.6221 2.60027
    -4 4 1 33.5075 3.78704
    4 4 -1 33.6785 4.2372
    2 -4 -1 232.494 7.20767
    2 -4 -1 223.58 5.66191
    -2 -4 1 237.519 6.01941
    2 4 -1 231.395 7.26187
    -2 4 1 221.924 7.02361
    -2 4 1 224.888 5.62008
    2 4 -1 225.583 6.04309
    0 -4 1 661.874 14.4772
    0 -4 -1 662.474 14.8961
    0 -4 -1 641.778 14.4367
    0 4 1 658.108 14.5001
    0 4 1 673.556 14.9859
    0 4 -1 626.653 14.3141
    -2 -4 -1 1340.94 28.1102
    2 -4 1 1326.99 27.6524
    -2 -4 -1 1319.1 26.9347
    -2 4 -1 1307.48 27.6487
    2 4 1 1308.04 28.0908
    2 4 1 1354.44 27.6788
    -4 -4 -1 1142.86 23.6312
    -4 -4 -1 1212.32 25.9967
    4 -4 1 1156.45 25.3167
    4 4 1 1202.86 25.9819
    -6 -4 -1 2987.17 60.3854
    6 -4 1 2951.36 59.7229
    6 4 1 2928.68 60.2096
    6 4 1 2828.99 57.282
    -6 4 -1 2892.46 57.7333
    8 -4 1 2375.54 49.4208
    -8 -4 -1 2370.98 50.0661
    8 4 1 2401.36 49.8893
    -8 4 -1 2366.78 47.1435
    8 4 1 2213.86 46.3791
    10 -4 1 1453.73 33.2121
    -10 -4 -1 1473.78 33.8897
    -10 4 -1 1432.98 30.6867
    10 4 1 1465.71 29.8345
    10 4 1 1519.98 33.7151
    12 -4 1 620.727 21.2077
    -12 -4 -1 755.636 20.7924
    12 4 1 771.065 20.1977
    12 4 1 760.237 16.0715
    -12 4 -1 743.591 17.1628
    14 -4 1 371.401 13.9206
    -14 -4 -1 375.09 14.558
    -14 4 -1 362.824 10.7242
    14 4 1 372.108 13.6461
    14 4 1 359.746 9.45356
    16 -4 1 469.571 16.9065
    -16 -4 -1 483.699 17.8194
    16 4 1 463.496 16.4332
    16 4 1 484.856 11.9424
    -16 4 -1 479.923 13.3031
    -18 -4 -1 555.185 20.3942
    18 -4 1 518.233 19.4635
    18 4 1 525.628 13.3608
    18 4 1 548.075 18.6536
    -20 -4 -1 223.067 16.0957
    20 4 1 257.134 9.94169
    20 4 1 244.22 14.3744
    20 4 1 256.92 9.13852
    19 -5 -1 181.455 13.8254
    19 5 -1 140.669 12.4329
    17 -5 -1 282.73 14.1722
    17 5 -1 257.857 13.6306
    15 -5 -1 736.566 21.6878
    15 5 -1 740.534 21.86
    13 -5 -1 841.619 22.3415
    -13 -5 1 853.479 23.2333
    13 5 -1 757.844 27.8482
    -11 -5 1 890.636 23.369
    11 -5 -1 895.342 22.4719
    11 5 -1 852.411 22.8
    -9 -5 1 657.435 18.2793
    9 -5 -1 673.795 17.3947
    9 5 -1 659.404 18.0165
    -7 -5 1 -3.4551 2.25198
    7 -5 -1 -3.951 2.09404
    -7 5 1 -1.5419 2.23724
    7 5 -1 1.84946 2.64642
    5 -5 -1 55.7384 4.7326
    -5 -5 1 45.5465 5.0832
    5 5 -1 54.3501 3.4232
    -5 5 1 55.5764 4.79685
    5 5 -1 46.0023 4.94015
    3 -5 -1 27.6133 4.00109
    3 5 -1 32.8674 2.97696
    3 5 -1 28.246 4.34803
    -3 5 1 31.4945 4.17592
    -3 5 1 32.0118 2.22295
    1 -5 -1 6.09026 2.03362
    -1 -5 1 4.15286 1.57194
    1 -5 -1 4.19158 1.41874
    1 5 -1 5.66687 1.91741
    -1 5 1 6.70191 2.24603
    -1 5 1 5.41112 1.45803
    1 5 -1 5.22129 1.70033
    -1 -5 -1 55.7396 3.91013
    -1 -5 -1 54.0955 4.04924
    1 -5 1 44.4021 3.8921
    1 5 1 52.8475 3.94275
    -1 5 -1 53.1679 3.77241
    1 5 1 55.1725 3.98063
    -3 -5 -1 2824.99 58.8
    3 -5 1 2889.82 58.2963
    -3 -5 -1 2902.17 57.0312
    3 5 1 2921.51 58.9319
    -3 5 -1 2917.97 58.36
    3 5 1 2799.65 58.0315
    5 -5 1 3534.46 71.5296
    -5 -5 -1 3532.73 72.2326
    5 5 1 3520.55 72.1921
    -7 -5 -1 2577.65 54.501
    7 -5 1 2602.64 53.7788
    -7 5 -1 2528.29 51.1409
    7 5 1 2591.23 54.3973
    9 -5 1 2435.19 51.2667
    -9 -5 -1 2461.06 52.1569
    9 5 1 2272.14 47.6712
    -9 5 -1 2374.52 48.1931
    9 5 1 2478.82 51.9144
    -11 -5 -1 484.449 15.632
    11 -5 1 468.136 14.6532
    11 5 1 469.694 10.1753
    -11 5 -1 471.573 11.3916
    11 5 1 475.264 15.2052
    -13 -5 -1 344.976 13.9859
    13 -5 1 347.329 13.2622
    13 5 1 333.627 7.9984
    13 5 1 359.997 13.5461
    -13 5 -1 345.259 9.43455
    -15 -5 -1 325.306 14.48
    15 -5 1 342.377 14.0738
    15 5 1 320.358 13.7125
    15 5 1 312.482 7.84849
    -15 5 -1 322.508 9.39539
    -17 -5 -1 -1.2508 5.60156
    17 -5 1 6.42013 4.90056
    17 5 1 -0.8497 1.24096
    17 5 1 -3.0385 4.45864
    -19 -5 -1 56.8775 7.82186
    19 -5 1 45.025 7.50736
    19 5 1 68.3042 7.79644
    18 -6 -1 49.7195 6.99573
    18 6 -1 35.6142 6.70608
    16 -6 -1 53.9591 6.39773
    16 6 -1 69.6463 9.99115
    14 -6 -1 -2.0448 3.58877
    14 6 -1 1.82919 4.25772
    -12 -6 1 62.4106 8.16949
    12 -6 -1 63.9851 7.57178
    10 -6 -1 2.75216 3.12738
    -10 -6 1 11.4827 3.54718
    10 6 -1 10.9625 3.8126
    -8 -6 1 40.8089 6.00068
    8 -6 -1 37.7101 5.59231
    -8 6 1 45.9776 5.57185
    8 6 -1 43.0342 6.20624
    6 -6 -1 143.719 6.93038
    -6 -6 1 139.689 7.45719
    -6 6 1 149.967 7.07274
    6 6 -1 149.334 7.63466
    6 6 -1 145.786 5.49939
    4 -6 -1 2.0964 2.26277
    4 6 -1 3.41955 1.61619
    -4 6 1 0.91022 2.15197
    4 6 -1 6.99924 2.50763
    -4 6 1 1.25438 1.02826
    -2 -6 1 108.453 4.97353
    2 -6 -1 131.03 6.23896
    2 -6 -1 117.407 4.61032
    -2 6 1 116.345 4.53097
    2 6 -1 125.391 6.16517
    -2 6 1 122.186 6.02606
    2 6 -1 119.555 5.15288
    0 -6 1 1212.04 25.5006
    0 -6 -1 1185.04 25.8856
    0 -6 -1 1171.04 25.4728
    0 6 -1 1147.3 25.5527
    0 6 -1 1166.91 25.3454
    0 6 1 1151.9 25.3417
    0 6 1 1189.41 25.9554
    -2 -6 -1 2.66337 1.97213
    2 -6 1 4.7984 2.23028
    -2 -6 -1 5.60598 2.12161
    -2 -6 -1 0.71361 1.28534
    2 6 1 8.31746 2.43199
    -2 6 -1 3.22354 1.60069
    2 6 1 4.74266 2.09432
    -2 6 -1 3.26345 2.05714
    -4 -6 -1 -4.4975 2.20003
    4 -6 1 -2.2068 1.99809
    -4 -6 -1 0.52605 0.91544
    4 6 1 1.68856 1.79856
    4 6 1 4.98321 2.40403
    -4 6 -1 0.38779 2.00557
    -6 -6 -1 114.066 3.15782
    6 -6 1 109.503 6.2798
    -6 -6 -1 111.984 6.83934
    6 6 1 115.481 7.05891
    6 6 1 113.094 5.70446
    -8 -6 -1 111.478 7.49244
    8 -6 1 98.6087 6.79169
    8 6 1 126.96 7.50787
    -8 6 -1 105.542 3.78133
    -10 -6 -1 223.261 10.5607
    10 -6 1 238.23 10.2146
    10 6 1 224.509 10.3428
    -10 6 -1 222.898 6.02652
    -12 -6 -1 76.7823 8.5727
    12 -6 1 80.1843 8.18745
    -12 6 -1 77.5507 3.68178
    12 6 1 69.6409 8.06668
    14 -6 1 363.151 14.4703
    -14 -6 -1 354.501 15.0544
    14 6 1 339.727 14.2897
    -16 -6 -1 480.571 18.9418
    16 -6 1 484.503 18.1976
    16 6 1 490.925 18.0816
    -18 -6 -1 105.98 13.374
    18 -6 1 99.3083 13.2414
    18 6 1 90.9217 11.8632
    19 -7 -1 503.664 22.2649
    19 7 -1 456.605 20.2815
    17 -7 -1 365.153 16.6004
    17 7 -1 370.473 17.0688
    15 -7 -1 537.084 18.1281
    15 7 -1 512.69 18.9065
    13 -7 -1 335.594 13.4914
    13 7 -1 322.476 14.0796
    11 -7 -1 380.938 13.6276
    -11 -7 1 411.507 14.9279
    11 7 -1 390.262 16.3145
    -9 -7 1 661.809 18.6953
    9 -7 -1 609.094 17.4061
    9 7 -1 631.405 18.4656
    -9 7 1 626.502 17.5753
    9 7 -1 623.864 15.7323
    -7 -7 1 1213.08 29.1923
    7 -7 -1 1193.64 28.2174
    -7 7 1 1236.65 28.5254
    7 7 -1 1237.64 29.2571
    7 7 -1 1227.44 26.6719
    5 -7 -1 1003.83 24.0381
    -5 -7 1 1052.55 20.8458
    -5 7 1 1003.43 24.124
    -5 7 1 1051.91 20.8582
    5 7 -1 1007.69 24.5515
    5 7 -1 1008.19 22.5177
    -3 -7 1 3607.76 71.0201
    3 -7 -1 3542.44 72.2344
    3 7 -1 3473.11 71.0353
    -3 7 1 3457.09 70.1791
    3 7 -1 3536.03 72.4579
    -3 7 1 3538.5 72.2707
    1 -7 -1 1378.82 29.3626
    -1 -7 1 1341.23 28.5162
    1 -7 -1 1306.01 28.3002
    -1 7 1 1338.07 29.3503
    -1 7 1 1278.49 28.1744
    1 7 -1 1286.76 28.4836
    1 7 -1 1300.23 29.1283
    -1 -7 -1 2145.53 44.0178
    1 -7 1 2102.55 43.7224
    -1 -7 -1 2039.45 43.7804
    -1 7 -1 2100.48 43.4405
    1 7 1 2071.81 43.9258
    1 7 1 2081.4 43.8204
    -1 7 -1 2082.36 43.639
    3 -7 1 1725.61 37.2705
    -3 -7 -1 1714.55 37.873
    -3 -7 -1 1756.23 35.8885
    3 7 1 1751.75 37.8526
    -3 7 -1 1751.82 36.1924
    3 7 1 1783.3 37.1582
    -3 7 -1 1725.53 37.3354
    -5 -7 -1 1018.12 24.5378
    -5 -7 -1 1017.97 21.0114
    5 -7 1 1022.91 23.6559
    -5 7 -1 1005.15 23.7318
    5 7 1 1030.28 23.1497
    5 7 1 1003.74 24.4313
    -7 -7 -1 949.379 24.1674
    7 -7 1 996.786 23.4014
    7 7 1 977.957 22.5329
    7 7 1 935.043 24.0227
    -9 -7 -1 936.937 24.2652
    9 -7 1 922.093 23.1253
    -9 7 -1 905.472 18.8447
    9 7 1 900.227 23.8767
    11 -7 1 393.939 13.7164
    -11 -7 -1 371.72 14.5539
    11 7 1 394.596 14.6461
    -13 -7 -1 871.054 24.9919
    13 -7 1 858.992 23.7742
    13 7 1 836.719 24.2761
    15 -7 1 664.681 21.3518
    -15 -7 -1 667.09 22.4649
    15 7 1 680.915 21.9096
    17 -7 1 273.741 15.6302
    -17 -7 -1 280.307 16.154
    17 7 1 279.102 15.1752
    18 -8 -1 112.291 14.0956
    18 8 -1 105.73 13.9566
    16 -8 -1 36.2276 6.53407
    16 8 -1 28.6334 6.15595
    14 -8 -1 123.477 10.5867
    14 8 -1 116.296 11.1424
    12 -8 -1 525.633 17.1905
    12 8 -1 514.126 17.9618
    10 -8 -1 500.048 15.9337
    10 8 -1 505.385 16.8416
    10 8 -1 497.824 13.8217
    8 -8 -1 330.412 11.8764
    8 8 -1 310.281 9.89676
    8 8 -1 322.606 12.6031
    -8 8 1 324.477 11.8525
    6 -8 -1 1261.82 29.2767
    -6 -8 1 1269.73 25.4409
    -6 -8 1 1231.31 25.0267
    6 8 -1 1260.51 29.8786
    6 8 -1 1195.87 27.3901
    -6 8 1 1274.73 29.4481
    -6 8 1 1257.86 24.9821
    4 -8 -1 1886.28 40.4613
    -4 8 1 1839.58 40.407
    -4 8 1 1817.16 37.7182
    4 8 -1 1857.64 40.7472
    4 8 -1 1835.34 38.9974
    -2 -8 1 788.56 18.8308
    2 -8 -1 812.158 19.9473
    2 8 -1 795.054 19.0106
    2 8 -1 810.998 19.951
    -2 8 1 835.189 20.0608
    -2 8 1 788.831 18.3757
    0 -8 -1 921.867 21.6767
    0 -8 -1 925.93 21.2466
    0 -8 1 914.101 21.1788
    0 8 -1 900.808 21.3586
    0 8 1 902.267 21.7416
    0 8 1 880.178 21.0386
    0 8 -1 911.986 21.1774
    -2 -8 -1 392.762 11.4844
    2 -8 1 408.172 11.5833
    -2 -8 -1 388.376 11.7432
    2 8 1 360.53 11.4994
    -2 8 -1 377.082 11.3973
    2 8 1 369.582 11.3746
    -2 8 -1 392.566 10.7282
    4 -8 1 736.84 18.6851
    -4 -8 -1 778.255 16.7581
    -4 -8 -1 746.688 19.4102
    4 8 1 748.752 19.4081
    -4 8 -1 759.66 17.0851
    4 8 1 712.664 18.2381
    -4 8 -1 755.801 18.8883
    -6 -8 -1 342.61 7.79909
    -6 -8 -1 335.254 12.0406
    6 -8 1 335.78 11.2593
    -6 8 -1 318.928 11.2861
    -6 8 -1 340.463 8.56375
    6 8 1 345.003 10.6539
    6 8 1 324.856 12.0831
    -8 -8 -1 -3.0427 2.99102
    8 -8 1 0.68506 3.2421
    8 8 1 0.64103 2.44545
    -8 8 -1 1.71463 1.13267
    -8 8 -1 1.80461 1.14659
    8 8 1 -6.2077 3.04405
    10 -8 1 27.1191 4.61288
    -10 -8 -1 28.0021 5.11219
    10 8 1 24.0564 5.04911
    10 8 1 24.5857 3.83327
    12 -8 1 386.892 14.5242
    -12 -8 -1 379.305 15.6661
    12 8 1 392.663 15.5615
    14 -8 1 12.3453 5.20795
    -14 -8 -1 7.00202 5.12698
    14 8 1 12.1744 4.93896
    16 -8 1 60.2942 8.06591
    -16 -8 -1 54.8697 7.37571
    16 8 1 80.6346 11.4059
    -18 -8 -1 113.765 15.0372
    18 8 1 117.023 14.2926
    17 -9 -1 118.358 13.3832
    17 9 -1 99.7847 13.8422
    15 -9 -1 11.7832 5.97574
    15 9 -1 -0.6125 3.97017
    15 9 -1 1.78839 5.6057
    13 -9 -1 65.9501 9.28184
    13 9 -1 57.8923 6.98657
    13 9 -1 44.6202 6.63468
    11 -9 -1 32.6051 4.90587
    11 9 -1 33.4208 4.0061
    11 9 -1 31.4972 5.3631
    9 -9 -1 275.857 11.831
    -9 9 1 276.568 12.0572
    9 9 -1 286.944 12.8997
    9 9 -1 296.562 9.93259
    7 -9 -1 284.94 11.4277
    7 9 -1 297.965 9.84637
    7 9 -1 310.852 12.289
    -7 9 1 287.207 11.7274
    5 -9 -1 532.687 15.4867
    5 9 -1 508.695 13.8061
    -5 9 1 503.925 15.4256
    5 9 -1 522.941 15.7491
    -5 9 1 493.729 11.8731
    -3 -9 1 461.458 12.8184
    3 -9 -1 498.769 14.3215
    -3 9 1 466.913 14.0819
    3 9 -1 451.279 12.9173
    -3 9 1 459.75 11.9321
    3 9 -1 459.818 14.1577
    1 -9 -1 1054.73 25.1514
    -1 -9 1 1059.51 24.4241
    1 9 -1 1070.5 24.5318
    1 9 -1 1031.18 24.9378
    -1 9 1 1048.06 24.1538
    -1 9 1 1106.14 25.4593
    -1 -9 -1 357.849 11.5442
    -1 -9 -1 372.974 11.7369
    1 -9 1 389.619 11.6038
    -1 9 -1 367.957 11.4279
    1 9 1 374.462 11.6391
    1 9 1 354.525 11.7762
    -1 9 -1 358.046 11.0605
    3 -9 1 196.197 8.55907
    -3 -9 -1 195.168 8.73973
    -3 -9 -1 194.428 6.95962
    -3 9 -1 194.513 8.643
    3 9 1 184.853 8.73862
    -3 9 -1 195.141 7.19867
    3 9 1 186.161 8.31942
    -5 -9 -1 27.4816 4.27077
    5 -9 1 31.5162 4.27122
    -5 -9 -1 32.7565 3.25
    -5 9 -1 27.5814 4.16871
    5 9 1 23.3253 3.80893
    5 9 1 29.4685 3.79824
    -5 9 -1 27.5345 3.62934
    7 -9 1 108.011 7.78662
    -7 -9 -1 112.361 8.54964
    -7 9 -1 117.305 4.40551
    7 9 1 103.574 8.63493
    7 9 1 118.442 6.99867
    -7 9 -1 102.988 7.96693
    9 -9 1 6.00225 3.69708
    -9 -9 -1 7.94618 4.18572
    9 9 1 11.9593 3.44288
    9 9 1 12.8943 4.63715
    -11 -9 -1 61.799 7.07741
    11 -9 1 60.9072 8.57092
    11 9 1 59.1256 7.21449
    11 9 1 52.6455 6.40186
    13 -9 1 37.7375 6.02217
    -13 -9 -1 39.7241 6.49738
    13 9 1 24.8339 4.63433
    13 9 1 20.2007 5.27992
    -15 -9 -1 45.5966 6.74057
    15 -9 1 43.292 6.69274
    15 9 1 60.9102 6.65762
    15 9 1 40.1686 6.48023
    -17 -9 -1 53.1185 8.77514
    17 -9 1 34.4599 7.73717
    17 9 1 37.1702 7.24794
    16 -10 -1 307.93 16.9449
    16 10 -1 291.666 13.162
    16 10 -1 296.109 17.5069
    14 -10 -1 243.89 14.1409
    14 10 -1 254.335 15.2056
    14 10 -1 267.265 13.3635
    12 -10 -1 428.276 16.2828
    12 10 -1 413.838 17.1925
    12 10 -1 402.878 13.4078
    10 -10 -1 552.826 18.1876
    10 10 -1 555.076 15.8105
    -10 10 1 559.668 18.6062
    10 10 -1 598.952 19.2973
    8 -10 -1 504.227 16.2558
    8 10 -1 465.719 16.4775
    -8 10 1 473.208 16.091
    8 10 -1 473.403 13.8608
    -6 -10 1 1589.43 32.2613
    -6 -10 1 1612.71 32.1711
    6 -10 -1 1585.73 38.4077
    6 10 -1 1586.4 34.8989
    6 10 -1 1553.29 37.0263
    -6 10 1 1540.28 32.1896
    -6 10 1 1572.61 36.7076
    4 -10 -1 2065.41 45.3695
    4 10 -1 2002.19 43.8912
    -4 10 1 2073.47 42.5423
    -4 10 1 2035.71 45.3838
    4 10 -1 2074.72 45.6348
    -2 -10 1 1431.5 32.1612
    2 -10 -1 1457.1 33.1675
    -2 10 1 1432.09 31.5571
    2 10 -1 1458.68 33.1609
    -2 10 1 1450.2 33.2904
    2 10 -1 1434.84 32.2778
    0 -10 -1 1647.09 35.9963
    0 -10 1 1580.38 35.3542
    0 10 -1 1585.56 35.4773
    0 10 1 1591.51 36.0584
    0 10 1 1574.99 35.2931
    0 10 -1 1611.34 35.5283
    2 -10 1 902.853 22.5621
    -2 -10 -1 928.233 22.6943
    -2 -10 -1 897.588 22.8655
    2 10 1 928.929 22.9072
    -2 10 -1 911.701 22.6771
    2 10 1 907.851 22.6973
    -2 10 -1 929.306 21.6852
    -4 -10 -1 651.72 15.4964
    4 -10 1 648.983 17.886
    -4 -10 -1 631.863 18.2668
    -4 10 -1 637.435 15.74
    -4 10 -1 646.806 17.8862
    4 10 1 650.609 18.3729
    4 10 1 628.774 17.3752
    6 -10 1 698.358 19.0808
    -6 -10 -1 648.326 19.5393
    -6 -10 -1 675.705 14.946
    -6 10 -1 677.4 15.6187
    -6 10 -1 680.368 19.0383
    6 10 1 647.957 19.9513
    6 10 1 676.584 18.145
    -8 -10 -1 35.9273 7.72377
    8 -10 1 37.1859 4.92993
    8 10 1 57.4137 6.8791
    8 10 1 42.3929 5.49618
    -8 10 -1 62.5498 3.14167
    10 -10 1 579.163 18.5725
    -10 -10 -1 573.501 19.7214
    10 10 1 607.672 17.3307
    10 10 1 594.463 19.6136
    12 -10 1 653.879 20.5939
    -12 -10 -1 657.717 21.8019
    12 10 1 626.491 21.4999
    12 10 1 602.715 18.6392
    14 -10 1 426.934 17.8366
    -14 -10 -1 460.334 19.0459
    14 10 1 408.801 15.538
    14 10 1 381.998 17.8665
    -16 -10 -1 291.051 17.5459
    16 -10 1 249.619 16.5802
    16 10 1 270.04 16.9659
    16 10 1 263.471 14.031
    15 -11 -1 6.12473 6.51584
    15 11 -1 22.7526 7.34012
    15 11 -1 24.4541 5.4114
    13 -11 -1 42.5538 6.7517
    13 11 -1 45.8801 9.16325
    13 11 -1 35.6232 6.55789
    11 -11 -1 25.0759 5.66496
    11 11 -1 8.47293 4.88582
    11 11 -1 16.3965 3.94186
    9 -11 -1 45.2101 6.37164
    9 11 -1 33.7579 5.31379
    -9 11 1 28.0582 5.3054
    9 11 -1 45.1358 6.72718
    7 -11 -1 70.1273 8.67427
    7 11 -1 56.2519 8.62471
    7 11 -1 56.6728 6.6989
    -7 11 1 51.2408 2.77336
    5 -11 -1 364.577 13.5329
    5 11 -1 354.639 11.8645
    -5 11 1 367.235 13.7256
    5 11 -1 314.642 19.7173
    -5 11 1 359.564 9.83681
    -3 -11 1 546.253 15.1669
    3 -11 -1 516.792 16.1304
    -3 11 1 531.392 16.3103
    3 11 -1 527.436 16.288
    3 11 -1 507.511 14.9945
    -3 11 1 513.129 13.8221
    1 -11 -1 173.576 9.27326
    -1 -11 1 199.806 8.76995
    -1 11 1 169.691 9.2853
    1 11 -1 169.752 8.54877
    -1 11 1 173.806 8.08245
    1 11 -1 175.673 8.91297
    1 -11 1 74.4741 6.92048
    -1 -11 -1 56.0834 7.21325
    -1 11 -1 60.1421 6.29249
    1 11 1 68.9448 6.69558
    -1 11 -1 68.8468 6.72623
    1 11 1 60.9381 7.13954
    -3 -11 -1 311.402 12.1698
    -3 -11 -1 317.839 10.1769
    3 -11 1 309.509 11.9072
    -3 11 -1 305.459 11.9949
    3 11 1 315.697 12.1239
    3 11 1 311.02 11.825
    -3 11 -1 322.367 10.3497
    -5 -11 -1 51.4926 4.6179
    5 -11 1 58.1751 7.65409
    -5 11 -1 57.9687 7.67841
    -5 11 -1 61.0276 4.95861
    7 -11 1 12.265 4.3419
    -7 -11 -1 17.6174 2.714
    7 11 1 18.7242 4.13959
    -7 11 -1 23.8125 3.53731
    -7 11 -1 11.4571 4.90785
    7 11 1 20.8461 4.59399
    9 -11 1 42.4753 5.88939
    -9 -11 -1 41.5327 6.08986
    9 11 1 33.675 4.9297
    9 11 1 48.3315 6.10878
    -11 -11 -1 153.239 11.8723
    11 -11 1 125.491 11.3015
    11 11 1 147.035 9.96135
    11 11 1 141.116 12.0838
    -13 -11 -1 352.203 17.1445
    13 -11 1 334.485 16.102
    13 11 1 356.794 17.4088
    13 11 1 360.872 14.595
    15 -11 1 279.548 16.6736
    -15 -11 -1 290.822 17.524
    15 11 1 268.506 14.0578
    15 11 1 278.583 17.24
    14 -12 -1 303.967 17.3086
    14 12 -1 285.708 17.4285
    14 12 -1 280.794 13.3696
    12 -12 -1 365.055 17.2302
    12 12 -1 361.328 17.6766
    12 12 -1 382.026 15.7433
    10 -12 -1 370.29 16.1512
    10 12 -1 403.964 16.8756
    -10 12 1 365.868 16.1738
    10 12 -1 387.93 13.7376
    8 -12 -1 329.637 14.3836
    8 12 -1 303.849 14.54
    8 12 -1 338.782 12.4547
    -8 12 1 335.082 14.6397
    -6 -12 1 13.5577 1.94181
    6 -12 -1 6.442 4.4371
    -6 -12 1 12.1614 1.96518
    6 12 -1 18.8329 3.94755
    6 12 -1 11.0131 4.6016
    -6 12 1 10.0271 4.49007
    4 -12 -1 3.46733 4.18236
    4 12 -1 4.42408 3.45202
    4 12 -1 3.64183 3.80698
    -4 12 1 8.56711 2.56359
    -4 12 1 2.08109 4.46272
    2 -12 -1 -0.7506 3.46253
    -2 -12 1 -4.386 3.13127
    -2 12 1 -3.7122 2.4952
    2 12 -1 -6.323 3.07973
    -2 12 1 1.0065 4.10928
    2 12 -1 -4.5328 3.20658
    0 -12 1 14.4008 3.68755
    0 12 -1 13.5509 3.7082
    0 12 1 22.8149 4.66753
    0 12 1 16.8947 3.63359
    0 12 -1 16.9169 3.99548
    -2 -12 -1 398.523 12.8367
    2 -12 1 382.464 13.6654
    2 12 1 431.08 14.325
    -2 12 -1 400.142 12.6985
    2 12 1 405.579 14.0193
    -2 12 -1 403.727 14.0152
    4 -12 1 448.064 15.3368
    -4 -12 -1 444.129 12.6573
    -4 -12 -1 435.907 15.5595
    -4 12 -1 458.116 15.384
    4 12 1 453.443 15.0043
    4 12 1 437.776 16.3628
    -4 12 -1 445.582 12.7498
    6 -12 1 430.386 15.6268
    -6 -12 -1 420.176 11.0482
    -6 -12 -1 440.034 16.2029
    -6 12 -1 447.155 11.68
    -6 12 -1 401.757 18.0638
    6 12 1 425.978 14.7963
    6 12 1 437.003 15.9372
    -8 -12 -1 697.944 22.1689
    8 -12 1 705.761 21.6167
    8 12 1 706.67 22.0968
    -8 12 -1 712.923 15.5929
    10 -12 1 177.436 12.8131
    -10 -12 -1 204.202 12.989
    10 12 1 176.38 11.2432
    10 12 1 212.536 13.5404
    12 -12 1 253.464 14.9274
    -12 -12 -1 259.836 14.9954
    12 12 1 225.363 15.1592
    12 12 1 254.753 13.0672
    14 -12 1 1.24238 6.18045
    -14 -12 -1 -6.0746 6.13977
    14 12 1 -6.3801 6.8739
    14 12 1 -1.2241 5.30515
    13 -13 -1 386.834 19.2788
    13 13 -1 374.228 19.4779
    13 13 -1 411.126 15.9087
    11 -13 -1 599.041 21.7023
    11 13 -1 599.924 22.2524
    11 13 -1 566.059 18.4393
    9 -13 -1 440.335 17.7758
    9 13 -1 423.889 17.7772
    -9 13 1 433.904 17.5526
    9 13 -1 424.478 15.0689
    7 -13 -1 492.803 17.8793
    -7 -13 1 471.353 11.0671
    -7 -13 1 467.114 11.0848
    7 13 -1 478.423 15.5774
    -7 13 1 515.725 18.1405
    -7 13 1 445.116 11.2358
    7 13 -1 517.523 18.1706
    5 -13 -1 189.114 11.5893
    5 13 -1 205.006 10.3258
    -5 13 1 222.271 12.3329
    -5 13 1 197.179 7.80037
    5 13 -1 188.247 11.6013
    3 -13 -1 83.1898 9.01045
    -3 -13 1 94.3989 8.53958
    3 13 -1 85.4676 8.02065
    -3 13 1 91.5471 6.77113
    3 13 -1 98.7738 9.14254
    -3 13 1 97.8982 9.36679
    1 -13 -1 44.9759 5.41767
    1 13 -1 33.2601 4.77554
    -1 13 1 43.4158 4.67702
    1 13 -1 39.537 5.03015
    1 -13 1 399.718 14.2091
    -1 -13 -1 393.564 14.3787
    -1 13 -1 384.088 14.1026
    1 13 1 400.354 13.8627
    -1 13 -1 386.283 13.253
    1 13 1 353.752 16.1573
    3 -13 1 596.221 17.9673
    -3 -13 -1 580.657 16.0191
    -3 13 -1 587.26 20.6814
    3 13 1 592.315 18.1423
    -3 13 -1 575.979 15.9768
    3 13 1 491.705 20.4165
    5 -13 1 860.206 23.9458
    -5 -13 -1 839.538 20.2281
    -5 13 -1 840.854 20.4561
    -5 13 -1 890.32 24.2426
    5 13 1 810.481 29.7245
    5 13 1 879.16 24.4182
    -7 -13 -1 509.852 12.3741
    7 -13 1 568.417 18.7984
    -7 13 -1 549.857 18.7375
    7 13 1 514.092 17.7073
    -7 13 -1 531.868 13.3898
    7 13 1 555.526 19.1574
    9 -13 1 914.137 27.1615
    -9 -13 -1 951.722 27.948
    9 13 1 983.687 28.2727
    9 13 1 948.358 25.9569
    11 -13 1 263.895 15.6902
    11 13 1 269.895 16.0741
    11 13 1 250.87 13.533
    13 -13 1 232.447 16.7417
    13 13 1 212.945 14.0689
    13 13 1 231.956 17.1994
    12 -14 -1 303.387 19.0227
    12 14 -1 266.959 14.2407
    12 14 -1 297.038 18.9499
    10 -14 -1 24.5673 7.48295
    -10 14 1 9.09 6.35892
    10 14 -1 10.2117 7.10634
    10 14 -1 11.1197 5.15278
    8 -14 -1 13.5475 5.67167
    8 14 -1 16.7659 5.71161
    -8 14 1 11.5935 5.61949
    8 14 -1 14.3896 4.93106
    -6 -14 1 7.10113 2.19807
    6 -14 -1 4.45021 4.74359
    -6 -14 1 5.99425 2.0161
    6 14 -1 7.04743 5.05717
    -6 14 1 5.30276 2.51409
    -6 14 1 4.79132 4.96735
    6 14 -1 8.37467 5.11175
    4 -14 -1 -5.3051 4.6333
    -4 14 1 -5.9032 2.65984
    4 14 -1 -0.0672 3.98576
    -4 14 1 -7.8565 4.64221
    -2 -14 1 -5.9862 3.81975
    2 14 -1 -2.4737 4.00784
    -2 14 1 -3.8677 3.17383
    2 14 -1 -3.8073 3.68596
    -2 14 1 -0.3451 4.73593
    0 -14 -1 2.17574 4.72114
    0 -14 1 -6.329 3.63781
    0 14 1 -2.4645 4.29623
    0 14 1 0.8646 3.67844
    0 14 -1 -0.448 4.33584
    -2 -14 -1 18.3383 3.62881
    -2 -14 -1 26.8281 5.14471
    2 -14 1 28.7441 5.34911
    -2 14 -1 17.3587 4.83137
    -2 14 -1 23.6572 4.07744
    2 14 1 19.2893 4.75797
    2 14 1 29.0876 5.23592
    4 -14 1 354.34 14.5586
    -4 -14 -1 329.471 11.6413
    4 14 1 342.497 14.5894
    -4 14 -1 352.579 14.9843
    -4 14 -1 363.506 11.924
    4 14 1 343.11 14.7369
    -6 -14 -1 340.479 10.4257
    6 -14 1 375.529 15.5182
    -6 14 -1 377.531 15.8957
    6 14 1 337.882 15.7146
    -6 14 -1 356.624 11.0062
    6 14 1 363.641 15.0624
    8 -14 1 159.939 12.8674
    -8 14 -1 143.24 5.46817
    8 14 1 150.084 12.9014
    8 14 1 136.165 11.8755
    10 -14 1 25.8879 6.74107
    10 14 1 2.95484 5.62445
    10 14 1 18.0413 7.02131
    12 -14 1 64.5678 9.97543
    12 14 1 70.9354 8.0172
    11 15 -1 0.45536 5.68129
    9 -15 -1 90.5955 13.2115
    9 15 -1 94.1338 10.7886
    9 15 -1 61.5119 8.24436
    -9 15 1 62.2964 7.93903
    7 -15 -1 266.48 15.0118
    -7 -15 1 248.499 7.29472
    -7 -15 1 229.425 7.23161
    7 15 -1 252.256 12.9779
    7 15 -1 270.364 15.3067
    -7 15 1 243.14 7.50952
    -7 15 1 256.255 15.2744
    -5 -15 1 214.666 9.12169
    5 -15 -1 229.647 13.5202
    -5 15 1 237.797 13.8869
    5 15 -1 215.775 13.5365
    -5 15 1 214.471 8.96737
    5 15 -1 212.207 11.888
    3 -15 -1 125.307 11.0838
    -3 15 1 133.919 11.5673
    3 15 -1 133.115 10.2546
    3 15 -1 117.103 11.0122
    -3 15 1 106.064 8.25884
    -1 -15 1 367.55 14.6209
    1 -15 -1 370.29 15.2435
    1 15 -1 398.426 14.9345
    1 15 -1 387.617 15.1471
    -1 15 1 397.526 15.8914
    -1 15 1 350.62 16.1677
    -1 -15 -1 229.798 12.6687
    -1 -15 -1 229.539 17.2591
    1 -15 1 248.001 12.3843
    -1 15 -1 213.207 12.6966
    1 15 1 248.82 12.2827
    1 15 1 241.481 12.9478
    -1 15 -1 224.554 13.1864
    3 -15 1 176.225 11.9114
    -3 -15 -1 177.282 9.83195
    3 15 1 185.263 13.0531
    -3 15 -1 191.722 13.3821
    -3 15 -1 180.662 9.78736
    3 15 1 192.593 11.9461
    5 -15 1 2.7806 5.11047
    -5 -15 -1 -0.6533 2.54772
    -5 15 -1 2.7949 3.21137
    5 15 1 1.42939 5.34429
    5 15 1 4.72031 5.33461
    -5 15 -1 11.8144 5.99646
    -7 -15 -1 68.3954 4.70229
    7 -15 1 84.0527 11.857
    -7 15 -1 87.8123 12.1224
    -7 15 -1 79.7924 5.83238
    7 15 1 104.551 11.5367
    9 -15 1 100.895 13.63
    9 15 1 66.17 7.5244
    9 15 1 105.013 13.5601
    8 -16 -1 76.5991 9.71964
    8 16 -1 61.4266 7.21318
    -8 16 1 75.4513 9.42897
    8 16 -1 77.0618 9.42316
    -6 -16 1 327.266 10.5403
    6 -16 -1 345.517 16.9209
    -6 -16 1 314.571 10.3278
    6 16 -1 353.699 17.5317
    -6 16 1 318.317 17.3823
    -6 16 1 341.72 10.6039
    6 16 -1 330.356 14.8048
    -4 -16 1 296.991 11.5542
    4 -16 -1 281.493 15.2048
    4 16 -1 284.831 13.8405
    -4 16 1 292.481 16.0497
    4 16 -1 291.522 15.4182
    -4 16 1 290.528 11.4557
    -2 -16 1 383.311 15.4018
    2 -16 -1 350.656 15.9686
    -2 16 1 368.555 16.3616
    2 16 -1 359.243 15.6544
    2 16 -1 381.05 15.4131
    0 -16 1 358.758 14.9252
    0 -16 -1 322.069 15.5817
    0 -16 -1 333.284 14.5255
    0 16 1 349.557 15.9841
    0 16 -1 330.885 15.2049
    0 16 1 341.931 14.1929
    0 16 -1 339.504 14.4686
    -2 -16 -1 271.699 16.2443
    2 -16 1 297.836 14.3778
    2 16 1 320.638 14.5601
    -2 16 -1 311.799 12.9772
    2 16 1 298.962 14.7064
    -2 16 -1 272.27 14.9712
    4 -16 1 461.741 18.2294
    -4 -16 -1 473.692 14.8617
    -4 16 -1 451.167 18.663
    4 16 1 494.82 18.6677
    -4 16 -1 475.818 14.9866
    4 16 1 443.541 18.183
    -6 -16 -1 534.875 14.8571
    6 -16 1 570.633 21.0057
    6 16 1 595.21 21.8323
    -6 16 -1 591.208 15.6268
    6 16 1 568.116 20.6202
    -6 16 -1 556.789 21.34
    8 -16 1 84.0318 9.20709
    8 16 1 102.194 14.1215
    8 16 1 72.4399 8.29895
    -5 -17 1 98.3183 8.08838
    -5 -17 1 110.56 8.5816
    5 -17 -1 123.43 14.155
    -5 17 1 103.899 8.09662
    5 17 -1 111.876 12.1117
    5 17 -1 107.748 13.6275
    3 -17 -1 114.909 13.0965
    -3 -17 1 112.703 15.2593
    3 17 -1 107.695 13.0077
    3 17 -1 124.414 12.276
    -3 17 1 130.823 14.3469
    1 -17 -1 3.17408 5.9343
    -1 -17 1 3.20579 5.46278
    -1 17 1 1.04063 4.57862
    -1 17 1 1.54875 5.78834
    1 17 -1 0.41813 5.67773
    1 17 -1 5.59809 5.46107
    -1 -17 -1 -7.0217 5.42666
    1 -17 1 8.42317 5.57718
    -1 -17 -1 7.82963 4.11116
    1 17 1 7.65118 6.67306
    -1 17 -1 4.52807 4.94012
    -1 17 -1 0.16275 5.94736
    1 17 1 2.6453 5.28285
    3 -17 1 39.7771 7.08209
    -3 -17 -1 34.7357 7.14685
    -3 17 -1 47.1572 5.58286
    3 17 1 33.1724 6.42429
    -3 17 -1 45.1068 7.53367
    3 17 1 41.7882 7.28711
    -5 -17 -1 16.6827 3.59463
    5 -17 1 4.17985 6.36286
    5 17 1 8.40866 6.53106
    -5 17 -1 13.7408 4.19742
    5 17 1 14.5643 6.69433
    -5 17 -1 8.27126 7.25847
    20 0 -2 400.892 14.4452
    20 0 -2 406.134 14.0107
    20 0 -2 380.008 16.3721
    18 0 -2 415.379 13.9432
    18 0 -2 409.452 13.5314
    18 0 -2 409.843 15.3147
    16 0 -2 1022.85 26.1906
    16 0 -2 1053.05 25.0618
    14 0 -2 1912.57 41.5865
    14 0 -2 1942.47 42.4874
    12 0 -2 325.287 10.2493
    12 0 -2 353.224 10.9351
    10 0 -2 3185.41 65.0124
    10 0 -2 3196.06 65.1492
    8 0 -2 8370.99 164.868
    6 0 -2 7011.59 138.013
    4 0 -2 714.503 15.195
    4 0 -2 731.748 15.6824
    2 0 -2 629.668 12.535
    -2 0 2 614.488 12.4564
    -2 0 2 533.606 12.9262
    2 0 -2 635.32 13.137
    0 0 2 3451.1 68.0252
    2 0 2 1104.86 22.8138
    -2 0 -2 1105.67 22.8164
    -2 0 -2 1104.37 22.9208
    -4 0 -2 2714.96 53.7933
    4 0 2 2700.01 53.6036
    4 0 2 2616.08 53.7209
    -6 0 -2 1.65937 1.53083
    6 0 2 2.85515 1.70789
    6 0 2 0.17844 1.235
    -8 0 -2 2399.97 49.324
    8 0 2 2355.97 49.0098
    10 0 2 2650.63 55.196
    -10 0 -2 2682.35 55.7061
    12 0 2 1672.36 36.8767
    -12 0 -2 1701.93 37.6402
    14 0 2 711.98 18.5693
    14 0 2 749.756 19.2125
    -14 0 -2 727.564 20.1437
    -16 0 -2 1190.82 30.2897
    16 0 2 1209.67 28.4619
    16 0 2 1216.44 29.0184
    18 0 2 957.449 24.6441
    18 0 2 985.638 25.278
    20 0 2 27.5156 5.29146
    20 0 2 23.8644 4.39493
    -20 0 -2 32.3027 6.57194
    21 -1 -2 70.1368 8.11139
    21 -1 -2 67.1101 10.4444
    21 1 -2 78.7716 9.67168
    21 1 -2 60.7923 7.34067
    19 -1 -2 36.1728 4.26841
    19 -1 -2 40.3983 6.09997
    19 1 -2 32.1648 5.4026
    19 1 -2 56.8532 7.27281
    19 1 -2 52.5356 7.80073
    17 -1 -2 9.10123 4.42858
    17 -1 -2 6.92937 2.97324
    17 1 -2 10.3463 2.80949
    17 1 -2 6.87372 3.52845
    17 1 -2 15.1268 4.0666
    15 -1 -2 10.8597 2.82263
    15 -1 -2 8.9335 5.14231
    15 1 -2 10.9902 3.30254
    15 1 -2 8.15442 3.61529
    15 1 -2 5.78646 2.43366
    13 -1 -2 -0.2232 2.61603
    13 -1 -2 0.91865 2.08996
    13 1 -2 1.07011 2.61081
    11 -1 -2 54.5643 4.20408
    11 -1 -2 59.9198 5.24821
    11 1 -2 54.2725 5.149
    9 -1 -2 400.603 10.2289
    9 -1 -2 394.929 10.8962
    9 1 -2 389.809 11.1773
    9 1 -2 388.33 10.1797
    7 -1 -2 1483.01 30.7276
    7 -1 -2 1485.62 31.1129
    7 1 -2 1512.92 30.6046
    7 1 -2 1433.06 31.6025
    5 -1 -2 1365.28 28.3212
    5 1 -2 1376.71 27.996
    5 1 -2 1428.96 29.0033
    -5 1 2 1305.2 28.1735
    -3 1 2 5161.52 101.563
    3 1 -2 5197.31 101.467
    1 -1 -2 90.8024 3.60484
    -1 -1 2 78.6621 3.13437
    1 -1 -2 93.0726 3.33888
    -1 1 2 72.0259 3.05508
    -1 1 2 89.1746 3.56878
    1 1 -2 98.7218 3.51313
    -1 -1 -2 944.466 20.0294
    1 -1 2 966.456 20.0294
    -1 -1 -2 972.008 19.9365
    1 1 2 961.76 19.9154
    1 1 2 943.358 20.0493
    -1 1 -2 969.984 20.0481
    -3 -1 -2 19.8795 2.80554
    -3 -1 -2 18.5628 2.45233
    3 -1 2 20.8862 2.77038
    -3 1 -2 19.9404 2.41703
    3 1 2 16.0384 2.42496
    3 1 2 21.5292 2.85088
    -5 -1 -2 24.7059 3.34497
    5 -1 2 30.0545 2.983
    -5 1 -2 31.1907 2.88908
    5 1 2 26.6468 3.31196
    5 1 2 28.2651 2.72848
    7 -1 2 58.2829 3.87607
    -7 -1 -2 61.1454 4.43818
    -7 1 -2 57.6563 3.96409
    7 1 2 52.9767 3.63577
    7 1 2 52.7271 4.28709
    -9 -1 -2 526.602 14.1263
    9 -1 2 528.116 13.2364
    9 1 2 518.989 13.742
    -9 1 -2 542.087 13.5792
    9 1 2 512.776 12.8581
    -11 -1 -2 452.508 13.46
    11 -1 2 435.274 12.2392
    11 1 2 448.296 12.8959
    11 1 2 436.376 11.9076
    -11 1 -2 460.709 12.871
    13 -1 2 596.003 15.971
    -13 -1 -2 616.69 17.5876
    13 1 2 597.199 15.5754
    -13 1 -2 605.608 16.8208
    13 1 2 608.899 16.6369
    -15 -1 -2 128.921 9.2834
    15 -1 2 134.23 7.60721
    15 1 2 118.905 8.15046
    -15 1 -2 125.099 8.54146
    15 1 2 110.414 6.99687
    17 -1 2 166.287 9.59758
    17 -1 2 177.806 9.23777
    -17 -1 -2 160.948 18.9681
    -17 1 -2 152.369 10.288
    17 1 2 167.852 8.61558
    17 1 2 180.58 10.1559
    19 -1 2 33.4258 4.71125
    19 -1 2 48.8586 7.37321
    19 -1 2 41.2818 5.26751
    -19 -1 -2 47.1119 6.71588
    -19 1 -2 35.2586 7.34101
    19 1 2 47.4865 5.77959
    19 1 2 34.2221 4.12356
    20 -2 -2 208.435 13.9851
    20 -2 -2 203.195 9.24678
    20 2 -2 229.023 12.978
    20 2 -2 181.259 11.6243
    20 2 -2 213.345 9.6293
    18 -2 -2 236.234 12.8235
    18 -2 -2 245.431 9.04255
    18 2 -2 236.431 9.26933
    18 2 -2 250.925 11.9949
    18 2 -2 235.931 11.539
    16 -2 -2 842.356 19.8796
    16 -2 -2 864.468 23.0721
    16 2 -2 810.331 20.0126
    16 2 -2 842.577 22.3921
    14 -2 -2 1850.49 39.6177
    14 -2 -2 1898.33 42.3175
    14 2 -2 1934.22 42.1805
    14 2 -2 1879.75 39.8561
    12 -2 -2 549.849 15.3129
    12 -2 -2 544.624 13.247
    12 2 -2 548.157 15.4264
    12 2 -2 548.226 13.4257
    10 -2 -2 425.307 10.3701
    10 -2 -2 426.317 12.0766
    10 2 -2 411.155 10.4352
    10 2 -2 428.379 12.5476
    8 -2 -2 1959.57 39.4021
    8 -2 -2 1998.24 40.856
    8 2 -2 1910.74 41.3446
    8 2 -2 1916.56 39.3874
    6 -2 -2 0.04532 1.15888
    6 -2 -2 0.17255 1.70923
    -6 2 2 0.61873 1.5906
    6 2 -2 0.09117 0.89678
    6 2 -2 -2.2189 1.8127
    4 -2 -2 495.638 11.5878
    -4 -2 2 491.936 10.7121
    -4 2 2 498.465 11.565
    4 2 -2 479.729 10.6281
    -2 -2 2 338.812 7.77297
    2 -2 -2 335.459 8.55153
    2 -2 -2 338.349 8.49559
    2 -2 -2 335.444 7.61841
    2 2 -2 340.004 7.77462
    -2 2 2 332.147 8.43728
    0 -2 -2 1098.33 22.6722
    0 -2 2 1108.9 22.7118
    0 -2 -2 1102.21 22.7437
    0 -2 -2 1113.08 22.8321
    0 -2 2 1075.99 21.9991
    0 2 2 1086.67 22.6832
    0 2 2 1104.7 22.7437
    0 2 2 1104.99 22.8282
    0 2 -2 1096.91 22.6849
    -2 -2 -2 5185.26 102.281
    -4 -2 -2 164.187 4.91777
    -4 -2 -2 171.044 5.96887
    4 2 2 172.378 5.96964
    -4 2 -2 172.529 5.09865
    4 2 2 163.675 4.94468
    -6 -2 -2 442.582 12.0459
    -6 2 -2 474.501 11.1081
    6 2 2 461.578 10.7402
    6 2 2 459.281 12.0447
    8 -2 2 1053.83 23.7393
    -8 -2 -2 1067.11 25.0951
    8 2 2 1115.51 25.0222
    8 2 2 1136.06 23.5096
    -8 2 -2 1126.85 24.0868
    10 -2 2 126.467 5.64429
    -10 -2 -2 134.309 7.1683
    10 2 2 113.32 6.68517
    -10 2 -2 122.793 5.89692
    10 2 2 115.86 5.1059
    12 -2 2 201.066 7.61236
    -12 -2 -2 198.158 9.48123
    12 2 2 190.643 7.01156
    -12 2 -2 194.64 7.97762
    12 2 2 193.608 8.74936
    -14 -2 -2 10.7817 3.7874
    14 -2 2 13.833 3.00891
    -14 2 -2 12.0525 3.21505
    14 2 2 11.6249 2.28378
    14 2 2 3.0859 3.02901
    -16 -2 -2 27.6945 5.99154
    16 -2 2 50.4491 6.40412
    -16 2 -2 46.266 7.05952
    16 2 2 29.3923 4.47038
    16 2 2 35.655 3.43584
    -18 -2 -2 470.712 18.3024
    18 -2 2 485.415 18.4436
    -18 2 -2 454.06 15.7461
    18 2 2 445.016 16.202
    18 2 2 455.428 13.7825
    20 -2 2 13.1034 10.1824
    20 -2 2 14.0021 4.61052
    -20 -2 -2 22.8914 6.85915
    -20 2 -2 15.7113 5.35484
    20 2 2 10.3373 3.64579
    20 2 2 29.5404 6.08149
    19 -3 -2 181.016 13.1397
    19 -3 -2 185.291 7.63498
    19 3 -2 183.51 7.93935
    19 3 -2 190.575 11.862
    17 -3 -2 798.41 23.8224
    17 -3 -2 864.368 19.5549
    17 3 -2 857.264 19.821
    17 3 -2 853.301 23.5572
    15 -3 -2 604.182 14.5709
    15 -3 -2 617.853 18.4526
    15 3 -2 612.779 18.3779
    15 3 -2 610.9 14.8536
    13 -3 -2 110.998 7.79674
    13 -3 -2 92.0407 4.42826
    13 3 -2 98.0079 7.57441
    13 3 -2 102.255 4.80479
    11 -3 -2 442.631 13.1405
    11 -3 -2 445.617 10.3662
    11 3 -2 432.184 10.5495
    11 3 -2 442.513 13.585
    9 -3 -2 1305.73 29.0817
    9 -3 -2 1322.97 26.6434
    9 3 -2 1331.58 26.8639
    9 3 -2 1271.53 29.7097
    7 -3 -2 940.48 18.7814
    7 -3 -2 883.194 20.799
    7 3 -2 925.6 18.9435
    -7 3 2 940.754 20.9132
    7 3 -2 905.347 21.751
    -5 -3 2 786.71 16.4744
    5 -3 -2 797.569 18.0336
    -5 3 2 784.509 17.9964
    5 3 -2 764.156 18.6244
    5 3 -2 848.224 16.4513
    -3 -3 2 459.412 10.0526
    3 -3 -2 455.112 9.83407
    3 -3 -2 481.564 11.4837
    3 3 -2 449.341 9.60497
    3 3 -2 472.399 10.0381
    -3 3 2 441.647 11.197
    -1 -3 2 9284.36 198.176
    1 -3 -2 9736.69 199.307
    1 3 -2 9391.08 198.317
    1 -3 2 7967.98 182.861
    -1 -3 -2 9999.99 191.324
    1 3 2 7918.12 182.837
    3 -3 2 5171.23 101.846
    -3 -3 -2 5123.94 102.332
    3 3 2 5063.67 101.265
    3 3 2 5270.27 102.422
    -5 -3 -2 1144.03 23.8939
    -5 -3 -2 1163.59 25.6235
    5 3 2 1188.76 25.6686
    -5 3 -2 1125.68 24.1929
    5 3 2 1172.48 23.9673
    -7 -3 -2 2710.52 55.9817
    7 3 2 2728.65 55.8748
    -7 3 -2 2696.84 54.2462
    7 3 2 2619.56 53.745
    -9 -3 -2 2621.24 55.2688
    9 3 2 2558.64 52.5992
    -9 3 -2 2635.68 53.4091
    9 3 2 2630.15 55.0394
    -11 -3 -2 577.026 16.7975
    11 3 2 582.081 16.3054
    11 3 2 591.344 13.7834
    -11 3 -2 563.265 14.6494
    -13 -3 -2 70.0212 7.87392
    13 -3 2 63.2349 7.41592
    13 3 2 59.3835 7.04514
    -13 3 -2 62.5855 5.61897
    13 3 2 63.5322 4.66773
    15 -3 2 539.893 17.5737
    -15 -3 -2 516.752 18.8508
    -15 3 -2 498.284 14.9823
    15 3 2 503.93 16.4271
    15 3 2 522.157 13.5347
    -17 -3 -2 330.662 15.3382
    17 -3 2 316.729 14.7161
    17 3 2 296.03 13.3074
    17 3 2 292.111 10.0502
    -17 3 -2 300.967 11.8889
    -19 -3 -2 619.787 22.5847
    19 -3 2 624.007 22.4973
    -19 3 -2 619.383 18.7171
    19 3 2 612.428 16.5342
    19 3 2 639.442 20.6929
    20 -4 -2 15.7866 5.98181
    20 4 -2 12.6308 2.12066
    20 4 -2 20.2027 6.03579
    18 -4 -2 191.261 12.5096
    18 4 -2 193.335 6.7008
    18 4 -2 170.993 11.8488
    16 -4 -2 23.2917 3.33094
    16 -4 -2 17.5722 4.80402
    16 4 -2 16.7938 4.90137
    16 4 -2 16.41 2.00133
    14 -4 -2 13.9661 4.03634
    14 -4 -2 15.1176 1.75683
    14 4 -2 17.748 4.16118
    14 4 -2 11.9467 1.70631
    12 -4 -2 882.691 22.0679
    12 -4 -2 859.399 17.8103
    12 4 -2 822.098 18.0319
    12 4 -2 861.988 22.5242
    10 -4 -2 100.469 6.41016
    10 -4 -2 110.886 2.99207
    10 4 -2 97.4868 7.13262
    10 4 -2 100.765 3.37994
    8 -4 -2 14.8899 2.85283
    8 4 -2 11.0082 1.62088
    8 4 -2 11.0216 2.81462
    -8 4 2 9.99944 2.42003
    6 -4 -2 109.952 5.67392
    6 4 -2 120.138 6.55408
    6 4 -2 118.193 3.22721
    -6 4 2 117.42 5.69885
    4 -4 -2 8.31462 2.10124
    -4 -4 2 13.4006 1.88637
    4 4 -2 6.6749 2.16646
    4 4 -2 7.12782 1.15218
    -4 4 2 9.53965 2.35287
    2 -4 -2 550.429 13.4578
    -2 -4 2 560.192 11.8639
    2 -4 -2 539.42 12.0693
    -2 -4 2 561.98 12.2208
    -2 4 2 564.287 12.1193
    -2 4 2 539.839 13.429
    2 4 -2 555.944 11.9735
    0 -4 -2 80.2991 4.17683
    0 -4 2 79.0731 3.49449
    0 -4 -2 86.0334 4.44823
    0 -4 -2 83.5227 3.78248
    0 4 2 85.3139 3.90984
    0 4 2 78.113 4.30197
    0 4 -2 81.0035 3.37247
    -2 -4 -2 1254.26 25.8333
    2 -4 2 1218.62 26.0697
    -2 -4 -2 1226.66 26.6591
    2 4 2 1244.96 25.8664
    2 4 2 1275.08 26.5001
    2 4 2 1258.07 26.7461
    -4 -4 -2 1482.63 30.526
    -4 -4 -2 1498.6 32.283
    4 -4 2 1481.34 31.6875
    4 4 2 1515.69 30.6394
    4 4 2 1533.03 32.3798
    -6 -4 -2 456.776 12.8228
    6 -4 2 457.984 12.4455
    -6 -4 -2 470.039 10.5846
    -6 4 -2 478.474 11.0103
    6 4 2 466.511 12.9084
    6 4 2 454.314 10.5596
    -8 -4 -2 2.81176 2.51687
    8 -4 2 5.14492 2.66407
    8 4 2 4.1878 1.16011
    8 4 2 2.06034 2.47408
    -8 4 -2 4.09638 1.60284
    10 -4 2 420.845 13.3233
    -10 -4 -2 423.731 13.7005
    10 4 2 442.1 13.6176
    -10 4 -2 438.15 11.3148
    10 4 2 425.313 10.3634
    12 -4 2 220.773 10.6266
    -12 -4 -2 217.305 10.5546
    12 4 2 209.856 6.66702
    -12 4 -2 210.445 7.70621
    12 4 2 207.542 10.0016
    -14 -4 -2 225.685 12.1441
    14 -4 2 212.82 11.26
    -14 4 -2 225.776 8.67939
    14 4 2 231.574 11.0258
    14 4 2 222.369 7.27701
    16 -4 2 168.995 11.6393
    -16 -4 -2 151.663 11.723
    16 4 2 141.948 10.2664
    -16 4 -2 140.535 7.79454
    16 4 2 143.529 6.39347
    18 -4 2 10.9003 5.96179
    -18 -4 -2 10.4142 5.6816
    18 4 2 10.3 4.71834
    18 4 2 6.12369 2.361
    -18 4 -2 13.466 3.64714
    19 -5 -2 82.6437 11.9375
    19 5 -2 56.3354 7.07708
    17 -5 -2 376.343 15.7957
    17 5 -2 388.154 15.9898
    15 -5 -2 129.56 9.95282
    15 5 -2 141.503 10.4904
    13 -5 -2 57.1661 7.46951
    13 5 -2 45.8015 7.42745
    11 -5 -2 520.931 15.3972
    11 5 -2 534.938 16.31
    9 -5 -2 176.004 7.97149
    -9 5 2 178.541 7.88036
    9 5 -2 185.583 9.0574
    7 -5 -2 553.772 14.7357
    -7 5 2 558.806 14.7968
    7 5 -2 561.204 15.621
    -5 -5 2 371.055 8.01442
    5 -5 -2 355.548 10.5947
    5 5 -2 372.362 11.2662
    -5 5 2 336.229 10.4441
    5 5 -2 360.466 8.67171
    3 -5 -2 543.73 12.3708
    3 -5 -2 588.712 14.5208
    -3 -5 2 578.774 12.5751
    3 5 -2 563.851 12.7146
    -3 5 2 579.561 12.4187
    -3 5 2 557.211 14.3411
    3 5 -2 580.226 14.6706
    1 -5 -2 1599.39 33.6318
    1 -5 -2 1561.24 33.6711
    -1 -5 2 1635.21 32.6365
    1 -5 -2 1546.74 32.6959
    -1 5 2 1607.18 33.8329
    -1 5 2 1607.63 32.7948
    1 5 -2 1568.71 32.4988
    -1 -5 -2 1808.38 37.7566
    -1 -5 -2 1810.53 37.9008
    -1 -5 -2 1844.25 37.4376
    1 -5 2 1799.93 37.2222
    -1 5 -2 1810.42 37.2225
    1 5 2 1813.04 37.8258
    1 5 2 1826.8 37.9231
    3 -5 2 1309.93 27.9443
    -3 -5 -2 1319.91 27.1141
    -3 -5 -2 1285.24 28.5391
    3 5 2 1322.38 28.7129
    3 5 2 1302.39 28.1165
    -5 -5 -2 1939.07 39.8515
    -5 -5 -2 1995.14 42.3767
    5 -5 2 2020.15 41.7221
    5 5 2 1989.03 39.9837
    5 5 2 1977.72 42.3756
    7 -5 2 189.428 7.74358
    -7 -5 -2 189.176 8.24941
    7 5 2 188.674 5.3669
    -7 5 -2 191.72 5.87682
    7 5 2 186.761 8.29334
    9 -5 2 1441.38 33.2878
    -9 -5 -2 1495.71 34.1902
    9 5 2 1487.74 33.9479
    9 5 2 1417.74 30.0586
    -9 5 -2 1537.09 31.0591
    11 -5 2 392.311 16.5107
    -11 -5 -2 381.639 13.7545
    11 5 2 376.882 9.27642
    -11 5 -2 400.322 10.5651
    11 5 2 369.92 13.2933
    -13 -5 -2 143.851 10.1162
    13 -5 2 138.056 9.37988
    13 5 2 141.169 9.604
    -13 5 -2 144.648 6.35835
    13 5 2 137.882 5.04945
    15 -5 2 258.25 12.7595
    -15 -5 -2 236.131 13.0922
    -15 5 -2 237.728 8.68251
    15 5 2 230.084 7.00874
    15 5 2 241.596 12.4307
    17 -5 2 261.472 14.6045
    -17 -5 -2 274.388 15.2413
    -17 5 -2 255.323 9.51468
    17 5 2 260.385 13.836
    17 5 2 258.139 7.66145
    -19 -5 -2 414.629 19.6546
    19 -5 2 456.408 25.0854
    19 5 2 403.816 10.3369
    19 5 2 381.276 17.5322
    18 -6 -2 1336.19 34.8078
    18 6 -2 1278.5 34.8656
    16 -6 -2 787.48 23.2776
    16 6 -2 774.835 23.9573
    14 -6 -2 627.258 19.3572
    14 6 -2 646.545 20.23
    12 -6 -2 1331.7 32.514
    10 -6 -2 1149.4 27.3962
    10 6 -2 1129.97 28.3146
    8 -6 -2 1140.07 26.6575
    8 6 -2 1150.78 27.6895
    -8 6 2 1127.02 26.6762
    -6 -6 2 626.012 12.717
    6 -6 -2 618.425 16.1472
    6 6 -2 593.157 13.9427
    6 6 -2 617.261 16.865
    -6 6 2 613.855 16.1905
    4 -6 -2 200.617 5.44533
    4 -6 -2 209.103 8.08205
    -4 -6 2 203.404 5.55382
    4 6 -2 195.328 6.10762
    4 6 -2 206.379 8.2657
    -4 6 2 189.573 7.67394
    -4 6 2 207.074 5.34181
    -2 -6 2 2355.99 48.6012
    2 -6 -2 2381.4 50.1227
    2 -6 -2 2329.21 48.6098
    -2 6 2 2428.52 48.6641
    -2 6 2 2480.43 50.3658
    2 6 -2 2484.74 50.3759
    2 6 -2 2394.2 48.7336
    0 -6 -2 2931.63 60.8646
    0 -6 -2 3043.53 60.66
    0 -6 2 2997.1 60.0812
    0 -6 -2 2985.94 60.3542
    0 6 2 2978.32 61.0275
    0 6 2 2976.71 60.3867
    0 6 -2 2930.47 59.9584
    -2 -6 -2 812.852 18.6509
    2 -6 2 749.519 17.9938
    -2 -6 -2 826.67 17.8185
    -2 -6 -2 780.681 18.6535
    -2 6 -2 773.908 18.0754
    2 6 2 788.84 18.542
    2 6 2 812.473 18.9038
    4 -6 2 1651.68 35.2167
    -4 -6 -2 1688.19 36.1059
    -4 -6 -2 1629.79 33.7739
    4 6 2 1665.1 35.2925
    4 6 2 1626.09 36.0425
    -6 -6 -2 2019.19 44.4508
    6 -6 2 2113.27 43.8039
    -6 -6 -2 2013.62 41.1837
    6 6 2 2086 44.6222
    6 6 2 2039.06 43.3844
    8 -6 2 1140.04 26.7902
    -8 -6 -2 1163.99 27.7039
    8 6 2 1129.8 27.5013
    -8 6 -2 1139.51 24.2076
    8 6 2 1130.97 23.4504
    10 -6 2 1200.42 28.984
    -10 -6 -2 1198 29.8445
    10 6 2 1234.16 29.7603
    10 6 2 1202.22 24.7143
    -10 6 -2 1228.64 25.9357
    12 -6 2 346.151 13.252
    -12 -6 -2 334.503 14.175
    12 6 2 343.358 7.94074
    12 6 2 346.807 13.526
    -12 6 -2 332.288 9.43046
    14 -6 2 217.628 11.7899
    -14 -6 -2 202.621 12.2172
    14 6 2 201.217 11.7965
    -14 6 -2 210.077 7.40398
    -16 -6 -2 807.869 25.2097
    16 -6 2 764.097 24.0615
    16 6 2 792.163 24.0545
    -16 6 -2 772.031 18.4245
    -18 -6 -2 340.585 17.9218
    18 -6 2 291.862 17.2012
    18 6 2 292.139 15.8145
    19 -7 -2 45.469 8.2678
    19 7 -2 46.1459 8.208
    17 -7 -2 4.62993 5.52136
    17 7 -2 4.14528 5.54836
    15 -7 -2 469.797 17.1738
    15 7 -2 440.292 17.6458
    13 -7 -2 137.336 9.86789
    13 7 -2 146.916 10.5799
    11 -7 -2 58.0599 7.49476
    11 7 -2 63.4387 9.59137
    9 -7 -2 10.5073 3.55493
    9 7 -2 16.1745 2.54195
    -9 7 2 11.7381 3.44805
    9 7 -2 12.6258 3.73381
    7 -7 -2 339.941 11.5152
    7 7 -2 330.151 9.12763
    -7 7 2 315.697 11.2135
    7 7 -2 336.119 12.1519
    -5 -7 2 2.73894 0.9904
    5 -7 -2 1.19106 2.73024
    -5 7 2 2.05178 2.74136
    -5 7 2 1.88269 1.01607
    5 7 -2 1.82837 1.62985
    5 7 -2 -1.6531 2.71023
    3 -7 -2 24.8239 3.53046
    -3 -7 2 27.1832 3.42871
    3 -7 -2 27.2774 3.09385
    -3 7 2 18.0672 2.95621
    -3 7 2 21.6198 3.0144
    3 7 -2 20.2021 3.16005
    3 7 -2 20.016 2.35054
    1 -7 -2 26.4706 3.59734
    -1 -7 2 24.7266 2.64295
    1 -7 -2 19.2049 2.91629
    -1 7 2 19.677 2.97303
    1 7 -2 16.0103 2.65004
    1 7 -2 21.3087 2.43921
    -1 7 2 20.4074 2.44075
    -1 -7 -2 1032.95 22.525
    -1 -7 -2 1042.56 23.2578
    -1 -7 -2 983.653 22.7939
    1 -7 2 1011.89 22.4923
    -1 7 -2 982.44 22.3737
    1 7 2 963.016 23.0326
    1 7 2 983.397 22.8802
    3 -7 2 741.944 17.6796
    -3 -7 -2 709.786 18.2804
    -3 -7 -2 755.697 16.7642
    -3 7 -2 732.813 17.724
    3 7 2 735.473 17.9578
    3 7 2 743.225 18.5444
    -5 -7 -2 496.143 11.2904
    -5 -7 -2 492.938 14.2305
    5 -7 2 464.549 13.243
    5 7 2 476.574 13.2073
    5 7 2 486.133 14.2963
    7 -7 2 184.846 8.30998
    -7 -7 -2 191.133 5.20032
    -7 -7 -2 181.204 9.01398
    7 7 2 191.651 7.94008
    7 7 2 176.227 8.93119
    -9 -7 -2 4.80357 3.25489
    9 -7 2 4.51118 3.14388
    9 7 2 4.95757 3.49302
    -9 7 -2 5.93982 1.68353
    -11 -7 -2 276.665 13.5498
    11 -7 2 297.077 12.18
    11 7 2 273.856 12.4118
    -11 7 -2 265.037 7.79536
    -13 -7 -2 -0.4978 4.25892
    13 -7 2 3.68543 4.53031
    13 7 2 5.84247 4.22426
    -13 7 -2 1.33108 1.74777
    15 -7 2 77.8185 11.1038
    -15 -7 -2 101.76 11.3804
    -15 7 -2 90.1293 4.62492
    15 7 2 103.993 11.0006
    17 -7 2 15.3898 6.55123
    -17 -7 -2 31.6874 6.80754
    17 7 2 4.44124 5.32944
    18 -8 -2 313.255 17.3821
    18 8 -2 308.094 17.6503
    16 -8 -2 204.367 13.3203
    16 8 -2 205.458 14.42
    14 -8 -2 1.44713 4.27199
    14 8 -2 -0.962 4.39438
    12 -8 -2 321.061 13.0452
    12 8 -2 292.744 10.1988
    12 8 -2 296.74 13.7365
    10 -8 -2 745.758 20.7464
    10 8 -2 726.686 18.0299
    10 8 -2 750.705 21.7345
    -10 8 2 750.836 20.8827
    8 -8 -2 1068.27 26.7742
    -8 8 2 1121.87 27.1262
    8 8 -2 1088.01 24.3683
    8 8 -2 1108.26 27.846
    -6 -8 2 1772.14 35.6996
    6 -8 -2 1749.02 39.6127
    6 8 -2 1773.32 37.3927
    -6 8 2 1803.46 39.8681
    6 8 -2 1803.45 40.3432
    4 -8 -2 881.568 22.2164
    -4 -8 2 942.383 19.7411
    -4 8 2 897.457 19.5051
    -4 8 2 875.306 22.2023
    4 8 -2 897.095 20.4408
    4 8 -2 911.843 22.7344
    2 -8 -2 1422.36 31.1992
    2 -8 -2 1376.53 29.5596
    -2 -8 2 1361.42 29.5286
    2 8 -2 1390.09 29.6809
    -2 8 2 1359.01 29.4374
    2 8 -2 1366.03 31.1007
    -2 8 2 1337.87 31.0743
    0 -8 -2 1431.03 31.5041
    0 -8 -2 1444.91 32.1579
    0 -8 2 1479.07 31.3364
    0 -8 -2 1450.19 31.7503
    0 8 2 1440.85 31.5333
    0 8 -2 1417.33 31.8114
    0 8 2 1466.8 32.3633
    0 8 -2 1401.95 31.1276
    2 -8 2 -0.6121 2.18989
    -2 -8 -2 -0.0011 2.1017
    -2 -8 -2 -2.5192 2.46666
    -2 -8 -2 0.68073 1.59163
    -2 8 -2 -3.4972 1.95151
    2 8 2 -2.2574 2.2995
    -2 8 -2 1.00146 2.22702
    2 8 2 -1.9189 2.41482
    4 -8 2 322.158 10.4253
    -4 -8 -2 323.146 11.1515
    -4 -8 -2 336.177 8.92157
    -4 8 -2 320.53 10.6009
    4 8 2 316.251 11.2712
    4 8 2 329.865 10.6305
    6 -8 2 214.09 8.92732
    -6 -8 -2 204.889 9.3872
    -6 -8 -2 216.799 6.12617
    6 8 2 222.455 9.94102
    6 8 2 210.426 8.561
    -8 -8 -2 411.078 14.4595
    8 -8 2 428.131 13.7254
    -8 8 -2 417.735 10.4051
    8 8 2 443.456 13.2514
    8 8 2 409.243 14.7065
    10 -8 2 1281.26 30.8544
    -10 -8 -2 1218.94 38.1933
    -10 8 -2 1253.73 26.509
    10 8 2 1285.56 31.9198
    10 8 2 1288.5 30.0149
    -12 -8 -2 527.962 18.5292
    12 -8 2 513.011 17.24
    -12 8 -2 504.438 11.6837
    12 8 2 506.662 17.8678
    14 -8 2 537.2 19.1562
    -14 -8 -2 575.419 20.5337
    14 8 2 563.341 19.9038
    16 -8 2 306.431 16.3935
    -16 -8 -2 345.462 17.2937
    16 8 2 333.567 16.7898
    -18 -8 -2 101.68 15.582
    18 8 2 93.5346 14.1379
    17 -9 -2 90.1528 12.9026
    17 9 -2 79.383 9.24488
    17 9 -2 95.8984 13.9116
    15 -9 -2 439.207 17.6948
    15 9 -2 457.78 14.5062
    15 9 -2 436.569 18.8755
    13 -9 -2 139.415 10.7947
    13 9 -2 139.681 7.84954
    13 9 -2 118.116 11.2873
    11 -9 -2 122.969 9.82257
    11 9 -2 130.701 10.4856
    11 9 -2 123.441 7.01334
    9 -9 -2 2390.36 53.1992
    9 9 -2 2476.98 54.3642
    -9 9 2 2417.28 53.3947
    9 9 -2 2376.45 50.4142
    7 -9 -2 1557.49 36.0481
    7 9 -2 1549.44 36.6723
    7 9 -2 1541.29 33.5205
    -7 9 2 1560.5 36.1764
    -5 -9 2 1535.3 31.3115
    5 -9 -2 1516.71 34.7427
    -5 9 2 1502.1 31.1147
    5 9 -2 1471.94 32.547
    5 9 -2 1527.97 35.1559
    -5 9 2 1487.75 34.7219
    -3 -9 2 2209.45 47.6947
    3 -9 -2 2311.32 47.491
    3 -9 -2 2391.9 49.7791
    -3 9 2 2314.25 47.3841
    3 9 -2 2289.47 47.939
    -3 9 2 2247.99 49.5666
    3 9 -2 2316.92 49.8461
    1 -9 -2 464.585 13.8226
    1 -9 -2 448.542 12.5328
    -1 -9 2 457.65 12.4991
    -1 9 2 465.822 14.0006
    1 9 -2 452.332 13.6029
    -1 9 2 450.28 12.5849
    1 9 -2 442.439 12.4817
    -1 -9 -2 1681.31 36.6486
    1 -9 2 1657.54 35.8754
    -1 -9 -2 1670.26 36.3852
    -1 -9 -2 1648.2 35.7473
    -1 9 -2 1631.48 35.8005
    1 9 2 1636.6 36.6362
    1 9 2 1615.27 36.2165
    -1 9 -2 1616.26 35.8663
    3 -9 2 176.69 8.07764
    -3 -9 -2 183.644 8.64664
    -3 -9 -2 191.584 7.01695
    3 9 2 173.332 8.27418
    3 9 2 178.848 8.71136
    -3 9 -2 181.459 8.09796
    -3 9 -2 179.287 7.28
    -5 -9 -2 230.233 6.85939
    5 -9 2 213.996 9.17562
    -5 -9 -2 207.125 9.81258
    -5 9 -2 209.636 9.20447
    5 9 2 220.749 10.1068
    5 9 2 205.869 9.01115
    -5 9 -2 217.785 7.43405
    7 -9 2 1284.35 30.0772
    -7 -9 -2 1268.59 26.077
    -7 -9 -2 1284.49 31.3086
    7 9 2 1198.04 32.9155
    7 9 2 1280.3 29.5442
    9 -9 2 477.768 15.9868
    9 9 2 519.154 15.411
    -9 9 -2 489.903 11.7442
    9 9 2 493.096 17.0134
    11 -9 2 309.711 13.5301
    -11 -9 -2 336.953 14.7964
    11 9 2 331.014 15.5481
    11 9 2 309.044 14.2059
    -11 9 -2 309.339 7.73401
    -13 -9 -2 597.969 21.1491
    13 -9 2 603.964 20.0301
    13 9 2 599.903 20.7145
    13 9 2 591.972 18.521
    15 -9 2 305.106 15.8963
    -15 -9 -2 317.216 16.5347
    15 9 2 324.854 14.1342
    15 9 2 297.84 16.175
    -17 -9 -2 372.697 19.8194
    17 9 2 354.111 19.1282
    16 -10 -2 90.9654 12.9869
    16 10 -2 78.6314 9.34012
    16 10 -2 69.449 9.16829
    14 -10 -2 23.5261 6.05141
    14 10 -2 31.254 4.44195
    14 10 -2 23.4964 6.4619
    12 -10 -2 9.15469 5.04929
    12 10 -2 3.56571 3.10817
    12 10 -2 -2.099 4.55354
    10 -10 -2 -0.0704 4.31388
    -10 10 2 -1.4566 4.14391
    10 10 -2 -2.4735 2.8527
    10 10 -2 0.63131 4.20799
    8 -10 -2 3.36534 4.09921
    8 10 -2 -5.535 2.65485
    -8 10 2 0.20676 5.22648
    8 10 -2 0.6642 4.14694
    -6 -10 2 293.23 7.65429
    6 -10 -2 225.287 16.0042
    6 10 -2 272.812 12.6797
    -6 10 2 295.796 12.2214
    6 10 -2 277.223 9.68139
    -6 10 2 284.783 7.33867
    4 -10 -2 327.367 12.1754
    4 10 -2 302.708 12.0832
    -4 10 2 311.72 12.136
    4 10 -2 306.325 10.0978
    -4 10 2 297.083 9.0237
    -2 -10 2 2.91302 2.49431
    2 -10 -2 1.383 3.24734
    2 -10 -2 3.37919 2.26666
    -2 10 2 -0.076 3.04931
    -2 10 2 2.22554 2.27703
    2 10 -2 4.1604 2.49833
    2 10 -2 3.18806 3.23975
    0 -10 -2 79.1815 7.1725
    0 -10 -2 78.5756 6.18609
    0 -10 2 78.0291 6.13945
    0 -10 -2 91.6404 6.70107
    0 10 2 82.4109 6.30824
    0 10 -2 72.499 6.45169
    0 10 2 79.0802 7.2404
    0 10 -2 87.6605 6.15171
    2 -10 2 313.679 10.9421
    -2 -10 -2 313.841 10.1325
    -2 -10 -2 301.611 11.322
    -2 -10 -2 294.062 11.1177
    -2 10 -2 304.58 10.7468
    -2 10 -2 301.063 10.32
    2 10 2 314.172 11.4174
    2 10 2 322.532 11.3702
    -4 -10 -2 10.53 2.10727
    4 -10 2 4.79336 3.18045
    -4 -10 -2 4.30156 3.4476
    4 10 2 1.82983 3.25532
    4 10 2 10.6117 3.35114
    -4 10 -2 10.3601 3.63306
    -4 10 -2 4.37116 2.40026
    -6 -10 -2 34.6247 4.76452
    -6 -10 -2 51.1117 3.87503
    6 -10 2 38.5432 4.54476
    -6 10 -2 45.892 4.57074
    6 10 2 52.2679 7.03312
    8 -10 2 126.293 9.3142
    -8 -10 -2 133.078 3.96838
    -8 -10 -2 105.806 13.0686
    8 10 2 118.009 9.83474
    -8 10 -2 136.394 5.47128
    8 10 2 125.781 8.59637
    -10 -10 -2 30.8149 6.00115
    10 -10 2 29.5877 5.07092
    10 10 2 35.3707 5.19581
    -10 10 -2 43.1066 3.25416
    -10 10 -2 43.7841 3.19726
    10 10 2 47.3458 6.38293
    12 -10 2 130.961 11.4333
    -12 -10 -2 144.659 12.1058
    12 10 2 136.486 10.1972
    12 10 2 128.206 11.7893
    -14 -10 -2 119.429 12.5129
    14 -10 2 97.9674 11.9301
    14 10 2 103.384 10.3791
    14 10 2 107.267 12.4947
    -16 -10 -2 15.5615 7.35213
    16 -10 2 21.1359 8.33254
    16 10 2 11.4372 6.71555
    16 10 2 7.18409 5.39482
    15 -11 -2 770.588 26.0089
    15 11 -2 780.403 21.5309
    15 11 -2 780.019 26.9493
    13 -11 -2 418.086 17.6397
    13 11 -2 393.911 18.0661
    13 11 -2 426.189 13.9979
    11 -11 -2 356.381 15.5806
    11 11 -2 363.454 15.9864
    -11 11 2 330.894 15.1205
    11 11 -2 348.113 12.1489
    9 -11 -2 1002.35 27.043
    9 11 -2 984.021 24.0634
    -9 11 2 1014.08 27.3285
    9 11 -2 999.917 27.7002
    7 -11 -2 377.139 14.3294
    -7 -11 2 363.84 8.6061
    7 11 -2 345.927 11.6918
    7 11 -2 378.13 14.8654
    -7 11 2 344.444 14.8249
    -5 -11 2 441.72 11.7287
    5 -11 -2 478.195 15.6717
    -5 11 2 463.078 15.5917
    5 11 -2 416.016 21.0454
    5 11 -2 469.678 13.5094
    -5 11 2 440.694 11.5816
    -3 -11 2 371.317 11.9508
    3 11 -2 378.586 11.9749
    -3 11 2 376.446 11.3294
    3 11 -2 379.621 13.7015
    -3 11 2 409.146 14.1362
    1 -11 -2 234.618 10.6645
    1 -11 -2 233.683 9.15834
    -1 -11 2 224.273 9.20842
    1 11 -2 217.853 9.94246
    -1 11 2 220.409 10.5645
    -1 11 2 221.383 9.04516
    1 11 -2 225.744 9.25806
    -1 -11 -2 1262.12 29.9498
    -1 -11 -2 1253.29 29.3543
    -1 -11 -2 1280.26 30.4403
    1 -11 2 1299.33 29.5854
    1 11 2 1256.96 29.8917
    -1 11 -2 1265.68 29.5353
    -1 11 -2 1278.61 29.6734
    1 11 2 1256.4 30.4921
    -3 -11 -2 611.863 16.1348
    3 -11 2 632.526 17.6787
    -3 -11 -2 614.432 18.1749
    3 11 2 609.713 17.9186
    -3 11 -2 609.32 17.5263
    3 11 2 630.999 18.2206
    -3 11 -2 619.258 16.4876
    -5 -11 -2 146.489 9.9913
    5 -11 2 153.294 10.3056
    -5 -11 -2 155.741 6.56173
    -5 11 -2 155.758 7.12207
    5 11 2 151.109 9.31449
    -5 11 -2 146.016 9.1516
    5 11 2 155.141 10.703
    -7 -11 -2 622.247 19.9383
    7 -11 2 621.7 18.9017
    -7 -11 -2 620.138 14.1187
    7 11 2 634.788 18.4238
    -7 11 -2 607.673 15.1499
    7 11 2 619.432 19.7247
    9 -11 2 400.481 15.3909
    -9 -11 -2 399.569 16.3847
    9 11 2 402.808 16.1663
    -9 11 -2 393.448 9.97785
    -9 11 -2 387.784 9.94178
    9 11 2 417.075 14.7673
    -11 -11 -2 134.489 11.7242
    11 -11 2 129.893 11.2058
    11 11 2 130.978 10.2753
    11 11 2 140.612 11.8154
    13 -11 2 168.424 13.2883
    -13 -11 -2 178.669 13.8088
    13 11 2 153.1 11.3928
    13 11 2 144.928 13.5786
    15 -11 2 48.2416 7.94187
    -15 -11 -2 62.7398 8.90917
    15 11 2 56.2811 8.40335
    15 11 2 47.4087 7.62732
    14 -12 -2 112.781 14.492
    14 12 -2 133.108 10.4547
    14 12 -2 123.674 14.7329
    12 -12 -2 191.194 14.1401
    12 12 -2 201.403 14.4718
    12 12 -2 189.842 10.3778
    10 -12 -2 116.777 11.3416
    10 12 -2 97.8966 8.0167
    -10 12 2 101.558 11.2742
    10 12 -2 83.8204 11.034
    8 -12 -2 285.278 13.7818
    8 12 -2 294.764 11.2235
    8 12 -2 311.834 14.521
    -8 12 2 309.679 14.2098
    6 -12 -2 382.965 14.9194
    -6 -12 2 389.725 10.3472
    6 12 -2 392.768 15.3605
    -6 12 2 398.243 15.5158
    -6 12 2 378.868 10.1185
    6 12 -2 393.826 12.8412
    4 -12 -2 150.703 9.9119
    4 12 -2 149.298 8.2684
    -4 12 2 144.122 6.89124
    -4 12 2 135.872 11.6298
    4 12 -2 141.539 10.089
    2 -12 -2 480.592 15.9805
    -2 -12 2 496.176 14.6495
    2 12 -2 477.233 15.7597
    -2 12 2 475.949 14.0564
    -2 12 2 488.818 16.2095
    2 12 -2 481.817 14.6284
    0 -12 -2 814.528 22.1363
    0 -12 -2 802.423 21.1666
    0 -12 -2 798.614 21.3523
    0 -12 2 837.236 21.128
    0 12 2 825.309 21.194
    0 12 -2 808.565 21.1125
    0 12 -2 791.93 21.3814
    0 12 2 779.488 22.1109
    2 -12 2 423.491 14.2343
    -2 -12 -2 419.369 13.4211
    -2 -12 -2 416.943 14.6872
    -2 -12 -2 435.189 14.9625
    -2 12 -2 426.505 14.2341
    -2 12 -2 419.11 13.5634
    2 12 2 448.638 15.1978
    2 12 2 426.721 14.6784
    4 -12 2 561.956 19.2474
    -4 -12 -2 573.013 15.3185
    -4 -12 -2 571.198 18.2197
    4 12 2 577.189 18.1893
    4 12 2 576.34 17.958
    -4 12 -2 566.314 15.6497
    -4 12 -2 578.632 17.6825
    6 -12 2 472.99 16.4164
    -6 -12 -2 461.467 12.1482
    -6 -12 -2 478.992 17.1297
    -6 12 -2 464.252 22.8284
    6 12 2 453.321 17.9294
    -6 12 -2 481.421 12.9958
    6 12 2 474.82 16.9289
    -8 -12 -2 360.578 15.7372
    8 -12 2 381.313 15.2701
    8 12 2 386.218 14.697
    8 12 2 363.603 15.7489
    -8 12 -2 373.978 10.2256
    -10 -12 -2 520.071 19.8118
    10 -12 2 524.1 18.9812
    10 12 2 544.025 18.1181
    10 12 2 522.054 19.6551
    12 -12 2 228.101 14.5458
    -12 -12 -2 226.377 15.0486
    12 12 2 248.221 15.3483
    12 12 2 235.089 13.154
    14 -12 2 97.7155 13.9075
    -14 -12 -2 41.4572 8.60301
    14 12 2 60.8411 7.49901
    14 12 2 73.0986 12.9038
    13 -13 -2 0.54377 6.97754
    13 13 -2 -1.3775 4.87443
    13 13 -2 -0.2435 7.2428
    11 -13 -2 8.35215 6.35423
    11 13 -2 -6.4121 5.95103
    -11 13 2 -2.1941 6.27657
    11 13 -2 0.0824 4.18369
    9 -13 -2 69.4312 7.95425
    -9 13 2 69.7857 8.12078
    9 13 -2 84.9728 8.20756
    9 13 -2 72.3182 7.96173
    -7 -13 2 68.9839 4.13184
    -7 -13 2 69.1289 4.19892
    7 -13 -2 74.5633 7.63436
    7 13 -2 65.9368 10.0068
    -7 13 2 59.937 7.20657
    7 13 -2 83.9276 7.8034
    5 -13 -2 -7.5558 3.76682
    -5 -13 2 -4.4415 1.88761
    5 13 -2 -9.4328 4.09496
    -5 13 2 -3.7485 2.27878
    -3 -13 2 -2.0268 3.34598
    3 -13 -2 -6.2567 3.96459
    3 13 -2 -2.8076 3.84564
    -3 13 2 6.1481 3.04305
    -3 13 2 6.93968 4.89144
    3 13 -2 -4.8343 3.19691
    1 -13 -2 2.01265 4.36833
    -1 -13 2 10.1485 3.76306
    1 -13 -2 3.62791 3.34265
    -1 13 2 8.17975 3.39716
    1 13 -2 2.27056 3.58518
    1 13 -2 11.5031 4.62992
    -1 13 2 7.03174 4.30546
    -1 -13 -2 254.032 12.1226
    -1 -13 -2 212.769 10.57
    -1 13 -2 253.048 11.1266
    -1 13 -2 225.175 11.2455
    1 13 2 253.509 11.3832
    1 13 2 241.804 12.1668
    3 -13 2 2.76666 3.90255
    -3 -13 -2 0.53842 3.7447
    -3 -13 -2 0.78865 2.58373
    3 13 2 1.05913 4.09728
    -3 13 -2 7.53314 4.02447
    3 13 2 5.15121 3.99617
    -3 13 -2 1.74128 3.36004
    5 -13 2 63.2515 9.1381
    -5 -13 -2 57.2514 5.95929
    -5 -13 -2 40.8152 5.71736
    -5 13 -2 57.53 6.37834
    5 13 2 85.7132 9.69478
    -5 13 -2 80.0941 9.53566
    5 13 2 71.2513 9.45062
    7 -13 2 9.37823 4.82255
    -7 -13 -2 7.00867 4.85643
    -7 -13 -2 7.24609 1.86679
    -7 13 -2 7.29494 2.58663
    7 13 2 7.75544 4.79975
    7 13 2 0.34716 4.85577
    -9 -13 -2 6.10263 4.94919
    9 -13 2 6.29155 5.95905
    9 13 2 -5.8624 5.80818
    -9 13 -2 6.32955 1.85195
    9 13 2 4.41486 5.34325
    11 -13 2 9.2096 6.37181
    -11 -13 -2 0.002 5.95168
    11 13 2 3.81117 5.7148
    11 13 2 -10.371 5.20802
    -13 -13 -2 5.38058 7.2737
    13 -13 2 17.0557 7.60748
    13 13 2 -4.3507 6.02154
    12 -14 -2 271.642 22.0945
    12 14 -2 216.206 12.8668
    12 14 -2 256.469 18.8956
    10 -14 -2 59.4687 8.26056
    -10 14 2 70.0824 8.65974
    10 14 -2 61.4491 8.54025
    8 -14 -2 91.7834 11.6465
    -8 14 2 83.4347 11.6838
    8 14 -2 85.6327 8.9104
    8 14 -2 73.1397 11.5039
    6 -14 -2 143.089 11.8633
    -6 -14 2 140.076 6.60572
    6 14 -2 151.067 12.0143
    -6 14 2 156.304 6.69028
    -6 14 2 155.476 12.4272
    6 14 -2 158.112 9.66565
    -4 -14 2 121.879 7.39021
    4 -14 -2 124.648 11.0192
    4 14 -2 130.207 10.9762
    4 14 -2 136.813 9.10713
    -4 14 2 128.142 11.3036
    -4 14 2 133.571 7.58507
    -2 -14 2 421.184 14.6727
    2 -14 -2 409.92 15.6703
    2 -14 -2 400.554 15.5292
    -2 14 2 409.586 13.6497
    -2 14 2 400.144 15.901
    2 14 -2 408.157 15.4978
    2 14 -2 411.477 14.3912
    0 -14 2 571.837 17.2516
    0 -14 -2 554.313 18.5653
    0 14 -2 552.728 19.9521
    0 14 2 565.15 18.7501
    0 14 -2 567.09 17.8132
    0 14 2 561.486 18.0436
    2 -14 2 1009.78 25.8664
    -2 -14 -2 976.145 24.849
    -2 14 -2 974.275 24.9737
    -2 14 -2 948.803 27.1719
    2 14 2 997.182 26.2946
    2 14 2 977.865 26.8412
    -4 -14 -2 1054.32 28.5848
    4 -14 2 1022.02 27.642
    -4 -14 -2 1018.22 25.1225
    -4 14 -2 1082.34 28.2082
    4 14 2 1074.18 28.5624
    -4 14 -2 1054.16 25.5747
    4 14 2 1052.84 28.3769
    6 -14 2 558.995 19.4955
    -6 -14 -2 570.067 20.0844
    -6 -14 -2 552.445 14.736
    -6 14 -2 572.302 19.8034
    -6 14 -2 553.487 15.3933
    6 14 2 595.147 19.669
    6 14 2 628.578 20.6115
    8 -14 2 253.286 14.5575
    -8 -14 -2 260.813 14.9724
    8 14 2 265.18 14.1774
    -8 14 -2 262.071 8.42491
    8 14 2 259.952 15.0379
    10 -14 2 409.054 18.6514
    -10 -14 -2 397.916 18.8775
    10 14 2 399.232 18.7153
    10 14 2 365.635 17.0817
    12 -14 2 173.409 21.5202
    12 14 2 190.915 14.7393
    11 15 -2 497.162 17.6787
    9 -15 -2 105.685 13.4209
    9 15 -2 130.178 14.4382
    9 15 -2 127.873 10.7255
    -9 15 2 121.526 14.3135
    7 -15 -2 16.5878 5.8781
    -7 -15 2 12.1911 2.05077
    -7 -15 2 9.4416 2.04524
    7 15 -2 18.7673 5.30438
    -7 15 2 13.5966 6.67578
    7 15 -2 22.2435 6.51065
    -5 -15 2 4.25947 2.57732
    5 -15 -2 4.39579 5.13631
    5 15 -2 10.4759 5.45461
    -5 15 2 12.6699 3.30935
    -5 15 2 8.61805 6.07065
    5 15 -2 7.03074 7.66435
    3 -15 -2 33.2894 6.27985
    3 -15 -2 32.0025 5.37839
    3 15 -2 28.0582 5.85971
    -3 15 2 30.876 4.53516
    -3 15 2 30.302 6.28256
    3 15 -2 27.3587 8.12984
    -1 -15 2 247.987 11.9224
    1 -15 -2 244.203 12.6194
    1 -15 -2 233.821 13.205
    1 15 -2 232.013 12.0943
    -1 15 2 184.511 16.8193
    1 15 -2 237.404 12.3817
    -1 15 2 234.003 13.3636
    1 -15 2 185.512 11.0432
    -1 -15 -2 192.257 12.2784
    -1 -15 -2 179.275 12.8567
    -1 15 -2 184.523 10.6889
    1 15 2 174.623 12.2786
    1 15 2 180.579 11.158
    -1 15 -2 168.732 11.5399
    3 -15 2 294.884 13.4824
    -3 -15 -2 270.632 11.8098
    3 15 2 267.711 14.443
    -3 15 -2 280.799 14.1202
    -3 15 -2 293.257 11.8746
    3 15 2 300.82 14.0481
    5 -15 2 470.625 18.0896
    -5 -15 -2 491.016 14.388
    5 15 2 487.664 18.5069
    -5 15 -2 490.925 14.7005
    -5 15 -2 508.16 18.5858
    5 15 2 486.84 18.8331
    -7 -15 -2 171.529 6.89934
    7 -15 2 192.396 13.9046
    7 15 2 195.942 14.0551
    -7 15 -2 201.751 8.27159
    7 15 2 178.618 13.5905
    9 -15 2 255.596 16.3234
    9 15 2 225.04 15.5188
    9 15 2 268.255 16.7069
    8 -16 -2 25.6098 8.38263
    8 16 -2 34.7605 5.91832
    8 16 -2 45.875 8.39048
    -8 16 2 34.8119 8.35742
    -6 -16 2 145.304 7.73984
    -6 -16 2 129.561 7.39958
    6 -16 -2 130.511 13.8708
    6 16 -2 165.21 11.4196
    -6 16 2 141.32 7.34986
    -6 16 2 166.24 14.8739
    6 16 -2 167.871 14.2991
    4 -16 -2 31.8966 6.71204
    -4 -16 2 23.3444 3.85549
    4 -16 -2 18.788 5.5942
    4 16 -2 42.2843 7.01654
    4 16 -2 28.5707 5.4991
    -4 16 2 27.0977 4.3007
    -4 16 2 25.3152 6.86367
    2 -16 -2 8.00435 4.26817
    -2 -16 2 4.51468 4.58766
    2 -16 -2 5.82475 5.18914
    2 16 -2 7.26552 5.02137
    -2 16 2 7.58502 7.17109
    -2 16 2 4.77895 6.02329
    2 16 -2 3.48163 4.95234
    0 -16 2 44.1448 5.85048
    0 -16 -2 33.7165 6.17336
    0 -16 -2 27.3804 4.7265
    0 16 -2 34.7342 5.69669
    0 16 2 38.6099 6.2278
    0 16 -2 35.2501 5.89281
    0 16 2 27.6201 5.48631
    2 -16 2 -0.9993 4.605
    -2 -16 -2 -0.2539 3.55319
    -2 16 -2 7.23527 4.4681
    -2 16 -2 -6.5103 5.1268
    2 16 2 -2.4076 5.86909
    2 16 2 -5.7929 4.42754
    4 -16 2 -8.2567 4.77907
    -4 -16 -2 -3.2414 3.16139
    4 16 2 -7.4092 5.04164
    4 16 2 -1.7342 5.77667
    -4 16 -2 -1.0642 5.57581
    -4 16 -2 2.6543 3.87749
    6 -16 2 3.39585 6.48316
    -6 -16 -2 4.18863 2.70967
    -6 16 -2 1.13066 8.0365
    -6 16 -2 7.21302 3.53992
    6 16 2 1.48921 5.65951
    6 16 2 6.35118 6.89374
    -5 -17 2 423.642 13.8445
    5 -17 -2 437.955 22.1687
    5 -17 -2 445.857 20.0073
    -5 -17 2 426.01 13.9733
    5 17 -2 434.297 17.0128
    5 17 -2 433.243 19.4243
    -5 17 2 410.293 20.4196
    -5 17 2 424.83 13.6973
    -3 -17 2 490.54 16.1388
    3 -17 -2 499.989 19.9193
    3 -17 -2 501.678 20.0888
    3 17 -2 475.109 19.5757
    -3 17 2 469.989 20.3872
    -3 17 2 452.611 22.2307
    3 17 -2 497.035 18.1645
    -1 -17 2 199.411 12.9642
    1 -17 -2 187.374 14.6251
    1 -17 -2 197.102 13.6856
    -1 17 2 203.764 12.2856
    -1 17 2 203.692 15.2322
    1 17 -2 181.468 13.3754
    1 17 -2 191.544 13.3608
    1 -17 2 8.12761 5.43009
    -1 -17 -2 10.2869 4.47496
    1 17 2 11.0787 5.72117
    1 17 2 24.0767 7.01718
    -1 17 -2 19.1258 5.50346
    -1 17 -2 13.6652 6.07641
    3 -17 2 34.7821 6.86013
    -3 -17 -2 35.5642 5.05491
    -3 17 -2 41.4848 7.31538
    3 17 2 40.0088 7.35298
    -3 17 -2 49.6478 5.94707
    3 17 2 44.987 8.26114
    20 0 -3 2.8933 4.98246
    20 0 -3 -3.9064 3.60132
    20 0 -3 -5.8384 3.13385
    18 0 -3 -2.5501 3.74316
    18 0 -3 -5.2757 3.27804
    14 0 -3 -3.4287 2.81505
    14 0 -3 -1.2165 2.57307
    12 0 -3 -4.0797 1.76981
    12 0 -3 -1.8058 2.19888
    12 0 -3 -2.0759 2.25749
    10 0 -3 0.85404 1.99873
    10 0 -3 -1.5782 1.63269
    8 0 -3 1.14238 1.64054
    8 0 -3 -0.4015 1.86236
    8 0 -3 -2.6302 1.4123
    6 0 -3 -0.3789 1.28635
    6 0 -3 5.59812 1.58472
    4 0 -3 -0.7837 1.14384
    4 0 -3 1.16898 1.10391
    -4 0 3 1.43068 1.2244
    -4 0 3 1.20788 0.99389
    2 0 -3 -0.0145 1.14774
    -2 0 3 0.39441 1.03657
    -2 0 3 -0.0354 1.14612
    2 0 -3 2.59301 0.90365
    0 0 -3 1.10036 1.28068
    0 0 3 1.35136 1.12243
    -2 0 -3 5.67304 1.58077
    -2 0 -3 2.39297 1.19542
    2 0 3 3.08365 1.19576
    4 0 3 -0.195 1.45227
    4 0 3 0.51962 1.32949
    -4 0 -3 1.74828 1.62015
    6 0 3 -1.718 1.40534
    6 0 3 0.21748 1.81824
    -6 0 -3 -0.792 1.5546
    -8 0 -3 -0.0599 1.86582
    8 0 3 -1.9345 1.8468
    8 0 3 0.15193 1.53814
    10 0 3 3.73586 2.2435
    -10 0 -3 4.45076 2.54898
    10 0 3 -0.2816 1.83755
    12 0 3 -3.0878 2.06714
    -12 0 -3 0.52671 2.6011
    12 0 3 -2.1986 2.45159
    14 0 3 -1.6393 2.84385
    -14 0 -3 5.70035 3.46966
    14 0 3 1.97568 2.40525
    16 0 3 3.77232 3.39824
    -16 0 -3 0.54846 4.04134
    -18 0 -3 -9.6345 4.43272
    18 0 3 -6.719 5.83509
    18 0 3 1.08665 3.99395
    21 -1 -3 180.435 15.3547
    21 -1 -3 155.538 13.803
    21 -1 -3 182.354 11.9192
    21 1 -3 172.886 11.399
    21 1 -3 197.736 13.1604
    19 -1 -3 187.799 10.8907
    19 -1 -3 180.906 11.9639
    19 -1 -3 178.931 8.98341
    19 1 -3 193.588 10.6114
    19 1 -3 189.026 9.4973
    19 1 -3 193.799 11.4736
    17 -1 -3 377.663 13.7551
    17 -1 -3 401.548 14.4703
    17 -1 -3 398.416 12.4572
    17 1 -3 400.128 14.0869
    17 1 -3 391.898 13.7031
    17 1 -3 397.965 12.6328
    15 -1 -3 739.271 19.5977
    15 -1 -3 718.694 18.1915
    15 -1 -3 687.969 20.1937
    15 1 -3 740.479 19.5147
    15 1 -3 713.177 19.2692
    15 1 -3 740.92 18.3686
    13 -1 -3 1471.86 33.9922
    13 -1 -3 1533.83 34.1863
    13 -1 -3 1528.93 33.0293
    13 1 -3 1506.44 33.0309
    13 1 -3 1513.58 34.2009
    13 1 -3 1543.2 33.712
    11 -1 -3 1421.62 30.7293
    11 -1 -3 1426.57 31.613
    11 -1 -3 1431.89 31.3424
    11 1 -3 1410.42 30.8313
    11 1 -3 1419.04 31.823
    11 1 -3 1394.59 30.5755
    9 -1 -3 2474.12 50.9538
    9 -1 -3 2444.05 50.7292
    9 -1 -3 2524.56 51.4391
    9 1 -3 2466.9 50.5087
    9 1 -3 2467.74 50.4176
    9 1 -3 2447.3 51.6995
    7 -1 -3 3235.28 66.0519
    7 -1 -3 3344.67 66.7417
    7 1 -3 3257.88 65.4919
    7 1 -3 3325.24 66.9883
    7 1 -3 3282.59 65.9463
    5 -1 -3 4380.98 86.0111
    -5 -1 3 4424.75 85.5111
    5 -1 -3 4266.94 85.3206
    5 1 -3 4262.73 85.3506
    -5 1 3 4252.21 85.209
    5 1 -3 4274.74 84.5812
    3 -1 -3 2193.15 44.2163
    3 -1 -3 2227.68 44.8239
    -3 -1 3 2178.71 44.4017
    -3 1 3 2209.43 44.8217
    3 1 -3 2194.39 44.3744
    -3 1 3 2207.76 44.196
    1 -1 -3 8.31169 1.44097
    1 -1 -3 7.39532 1.26522
    -1 -1 3 7.80952 1.37865
    -1 1 3 11.4494 1.46739
    -1 1 3 9.14126 1.56096
    1 1 -3 8.18828 1.40852
    1 -1 3 153.683 5.26516
    -1 -1 -3 172.511 5.37047
    -1 -1 -3 159.776 5.32635
    -1 1 -3 160.039 5.35675
    1 1 3 160.786 5.27804
    -3 -1 -3 1456.77 30.1496
    3 -1 3 1450 30.3997
    -3 -1 -3 1419.68 30.4701
    3 1 3 1440.89 30.539
    -3 1 -3 1462.45 30.3582
    3 1 3 1494.04 30.246
    5 -1 3 27.5271 3.7251
    -5 -1 -3 26.5851 3.77885
    -5 1 -3 29.5694 3.42733
    5 1 3 27.198 3.35708
    5 1 3 25.4868 3.71975
    7 -1 3 154.909 6.18273
    7 -1 3 157.181 6.38287
    -7 -1 -3 156.065 6.61265
    -7 1 -3 164.301 6.27973
    7 1 3 155.331 5.89164
    7 1 3 157.075 6.56436
    9 -1 3 694.76 16.655
    9 -1 3 669.632 16.7215
    -9 -1 -3 645.498 17.189
    -9 1 -3 696.215 16.8598
    9 1 3 647.653 16.027
    9 1 3 666.038 17.0282
    -11 -1 -3 913.433 22.4545
    11 -1 3 890.341 21.5336
    11 -1 3 905.241 21.4295
    11 1 3 868.029 20.7663
    11 1 3 859.694 21.8007
    -11 1 -3 899.664 21.8653
    -13 -1 -3 1086.76 26.8135
    13 -1 3 1082.56 25.5112
    13 -1 3 1047.14 25.5958
    -13 1 -3 1066.05 26.1239
    13 1 3 1079.71 26.0927
    13 1 3 1044.84 24.7488
    15 -1 3 199.229 9.66674
    15 -1 3 222.348 10.0766
    -15 -1 -3 226.15 11.5047
    15 1 3 199.62 10.9089
    -15 1 -3 212.562 10.5549
    15 1 3 208.723 9.10278
    -17 -1 -3 167.932 11.5662
    17 -1 3 139.173 12.5336
    17 -1 3 171.405 9.83411
    17 1 3 191.306 10.5869
    17 1 3 169.339 8.99833
    -17 1 -3 164.702 11.0855
    -19 -1 -3 796.981 25.3443
    19 -1 3 784.415 22.4648
    -19 1 -3 772.88 24.0796
    19 1 3 791.948 23.0709
    20 -2 -3 186.329 8.62729
    20 -2 -3 172.072 11.8523
    20 -2 -3 164.717 13.0677
    20 2 -3 177.829 9.16491
    20 2 -3 195.397 11.9166
    20 2 -3 149.884 11.694
    18 -2 -3 131.739 10.0487
    18 -2 -3 121.375 10.6991
    18 -2 -3 132.597 7.08193
    18 2 -3 135.753 7.60064
    18 2 -3 132.956 9.70682
    18 2 -3 116.552 9.47706
    16 -2 -3 303.81 12.7575
    16 -2 -3 314.362 13.034
    16 -2 -3 307.561 9.89346
    16 2 -3 319.5 12.2041
    16 2 -3 314.453 12.496
    16 2 -3 309.276 10.2283
    14 -2 -3 569.184 16.3554
    14 -2 -3 542.378 13.9208
    14 2 -3 545.04 16.3353
    14 2 -3 544.209 15.33
    14 2 -3 537.849 14.1433
    12 -2 -3 623.707 16.9151
    12 -2 -3 649.384 15.2497
    12 2 -3 650.765 15.4011
    12 2 -3 618.42 17.41
    10 -2 -3 661.307 15.378
    10 -2 -3 671.225 16.6588
    10 2 -3 660.304 15.3591
    10 2 -3 654.963 17.4244
    8 -2 -3 1377.58 29.3643
    8 -2 -3 1407.36 30.9078
    8 -2 -3 1417.12 30.2708
    8 2 -3 1407.89 31.2208
    8 2 -3 1406.85 29.2845
    6 -2 -3 2707.18 54.1143
    6 -2 -3 2538.06 53.3014
    -6 -2 3 2621.07 52.7915
    -6 2 3 2637.89 53.2992
    6 2 -3 2629.88 52.664
    -4 -2 3 193.696 5.65826
    4 -2 -3 192.287 6.58295
    4 -2 -3 195.855 6.29292
    4 2 -3 193.013 4.30993
    4 2 -3 190.532 5.57789
    -4 2 3 186.204 6.05799
    2 -2 -3 318.494 8.00887
    2 -2 -3 305.777 8.37658
    -2 -2 3 302.455 7.74424
    2 2 -3 295.248 7.73784
    -2 2 3 300.181 8.08869
    -2 2 3 305.3 8.34579
    0 -2 3 675.386 14.9442
    0 -2 -3 680.411 15.0814
    0 -2 -3 673.852 14.9236
    0 2 3 676.54 15.1079
    0 2 3 629.118 14.6562
    0 2 -3 677.415 14.9491
    2 -2 3 792.584 17.8543
    -2 -2 -3 822.134 17.6084
    -2 -2 -3 793.941 17.8949
    2 2 3 800.631 17.9742
    2 2 3 813.062 17.6265
    -4 -2 -3 2771.79 55.6893
    4 -2 3 2831.68 56.4709
    -4 -2 -3 2778.58 56.5439
    4 2 3 2750.28 56.52
    4 2 3 2781.92 55.7583
    -4 2 -3 2718.17 55.9315
    -6 -2 -3 1711.21 37.3591
    6 2 3 1761.28 37.3427
    -6 2 -3 1772.14 36.5796
    6 2 3 1760.12 36.2441
    -8 -2 -3 1854.14 39.5045
    8 2 3 1795.55 39.1736
    8 2 3 1853.43 37.9023
    -8 2 -3 1769.22 38.3103
    -10 -2 -3 2897.7 60.319
    -10 2 -3 2813.76 59.0778
    10 2 3 2843.44 58.2607
    10 2 3 2852.89 59.871
    -12 -2 -3 1089.98 27.1531
    -12 2 -3 1104.99 25.9362
    12 2 3 1112.91 24.8201
    12 2 3 1075.88 26.5031
    14 -2 3 410.607 13.6023
    -14 -2 -3 444.2 15.076
    14 2 3 372.066 15.2209
    14 2 3 399.977 12.0182
    -14 2 -3 391.961 13.2507
    -16 -2 -3 248.756 13.0077
    16 -2 3 194.552 13.9903
    16 2 3 265.249 11.9182
    16 2 3 247.809 9.6595
    -16 2 -3 231.955 11.2179
    18 -2 3 63.9583 9.3069
    -18 -2 -3 82.8074 11.6759
    -18 2 -3 56.0983 6.40732
    18 2 3 69.2264 7.49788
    18 2 3 96.4013 9.94689
    19 -3 -3 141.416 11.2996
    19 -3 -3 152.184 6.86354
    19 -3 -3 139.163 11.9044
    19 3 -3 164.748 10.6132
    19 3 -3 145.846 11.1818
    19 3 -3 147.498 7.50834
    17 -3 -3 210.008 7.57604
    17 -3 -3 234.076 11.9753
    17 3 -3 212.338 8.22402
    17 3 -3 223.647 11.8058
    17 3 -3 215.937 10.5259
    15 -3 -3 195.285 10.236
    15 -3 -3 192.265 6.83002
    15 3 -3 200.126 10.8302
    15 3 -3 193.357 7.3514
    13 -3 -3 146.118 8.43006
    13 -3 -3 144.314 5.43152
    13 3 -3 139.299 8.7445
    13 3 -3 152.957 5.9351
    11 -3 -3 5.20958 1.53876
    11 -3 -3 4.5927 2.80435
    11 3 -3 2.89744 1.3536
    11 3 -3 -0.9363 3.0183
    9 -3 -3 218.469 8.03029
    9 -3 -3 218.19 6.16417
    9 3 -3 204.834 8.8334
    9 3 -3 220.735 6.22285
    7 3 -3 31.5954 2.724
    -7 3 3 28.4194 3.95767
    7 3 -3 30.5198 3.61338
    -5 -3 3 13.2268 1.43724
    5 -3 -3 9.94305 1.93671
    5 -3 -3 17.7069 2.43126
    5 3 -3 19.1846 2.50444
    -5 3 3 11.8328 2.11697
    3 -3 -3 2.893 1.54113
    3 -3 -3 3.33248 1.88893
    3 -3 -3 1.96283 1.13445
    -3 3 3 2.57548 1.90506
    3 3 -3 2.4391 1.10388
    1 -3 -3 175.62 6.08635
    1 -3 -3 187.804 5.96357
    -1 -3 3 173.133 4.2676
    -1 -3 3 173.731 5.52836
    1 -3 -3 173.601 5.44663
    1 3 -3 173.49 5.55671
    -1 3 3 171.792 6.02075
    -1 3 3 176.491 5.48926
    -1 3 3 180.513 5.9852
    -1 -3 -3 4.39171 1.39884
    -1 -3 -3 2.67655 1.53651
    1 -3 3 6.53449 1.5911
    1 3 3 5.23439 1.61877
    1 3 3 7.53962 1.8288
    3 -3 3 1001.7 22.1566
    -3 -3 -3 1019.59 21.412
    -3 -3 -3 964.787 22.1211
    3 3 3 1009.09 22.2523
    3 3 3 995.725 21.4293
    -5 -3 -3 85.3664 5.25432
    -5 -3 -3 85.9195 4.14957
    5 3 3 91.022 5.38587
    5 3 3 84.5 4.1942
    -5 3 -3 87.1709 4.33676
    -7 -3 -3 587.478 15.8579
    7 3 3 621.228 15.8841
    -7 3 -3 609.994 14.586
    7 3 3 614.617 14.1812
    -9 -3 -3 13.208 3.26192
    9 3 3 15.0007 1.88905
    -9 3 -3 20.3029 2.64468
    9 3 3 13.2868 3.00283
    -11 -3 -3 3.40925 3.04994
    -11 3 -3 6.95527 2.46421
    11 3 3 1.05809 2.96699
    11 3 3 6.40686 1.78764
    -13 -3 -3 -4.5974 3.04617
    13 3 3 1.06331 1.9043
    -13 3 -3 0.19054 2.61245
    -15 -3 -3 1.10016 4.05731
    -15 3 -3 4.91001 3.21965
    15 3 3 8.92129 3.79908
    15 3 3 1.87105 2.19076
    17 -3 3 -0.3242 3.34746
    17 -3 3 8.27902 5.90553
    -17 -3 -3 -8.0427 4.62397
    -17 3 -3 -1.9373 3.64939
    17 3 3 -1.1895 2.44424
    17 3 3 2.02165 4.55665
    19 -3 3 304.129 17.6282
    19 -3 3 281.839 14.6128
    -19 -3 -3 332.282 17.5765
    19 3 3 296.424 11.4349
    19 3 3 313.948 15.1947
    -19 3 -3 283.067 13.668
    20 -4 -3 382.177 17.6205
    20 -4 -3 366.146 17.1987
    20 4 -3 366.146 15.3805
    20 4 -3 369.419 16.8798
    20 4 -3 378.844 10.1064
    18 -4 -3 607.586 14.1133
    18 -4 -3 606.493 20.4309
    18 4 -3 615.32 14.6813
    18 4 -3 644.445 20.6636
    16 -4 -3 764.733 22.1076
    16 -4 -3 761.615 16.8212
    16 4 -3 775.883 17.355
    16 4 -3 767.683 22.5015
    14 -4 -3 959.656 20.0423
    14 -4 -3 934.073 24.4636
    14 4 -3 961.386 20.5308
    14 4 -3 928.108 31.0473
    12 -4 -3 190.372 5.2024
    12 -4 -3 189.118 8.99948
    12 4 -3 167.939 9.64605
    12 4 -3 182.337 5.6458
    10 -4 -3 4.36071 1.0761
    10 -4 -3 5.94293 2.63514
    10 4 -3 2.38014 1.07673
    10 4 -3 8.6841 3.33467
    8 -4 -3 476.487 13.1196
    8 -4 -3 483.704 10.4859
    8 4 -3 471.581 10.7162
    8 4 -3 476.119 14.1683
    -8 4 3 483.129 13.1118
    -6 -4 3 634.958 14.0185
    6 -4 -3 635.758 13.4869
    6 -4 -3 651.176 15.977
    6 4 -3 629.786 16.6159
    6 4 -3 650.14 13.8856
    -6 4 3 641.05 15.8754
    4 -4 -3 885.876 20.4477
    4 -4 -3 853.726 20.0945
    -4 -4 3 848.381 18.5564
    4 -4 -3 884.546 18.3092
    -4 4 3 870.627 20.0634
    4 4 -3 893.243 18.567
    4 4 -3 872.332 17.7185
    2 -4 -3 2194.63 44.1472
    2 -4 -3 2139.87 43.9536
    2 -4 -3 2123.13 42.917
    -2 -4 3 2064.21 41.9436
    -2 -4 3 2097.51 43.0262
    -2 4 3 2161.62 42.9623
    -2 4 3 2132.4 44.0758
    2 4 -3 2072.94 41.8829
    0 -4 3 7274.49 143.806
    0 -4 -3 7258.63 143.948
    0 -4 -3 7372.92 143.787
    0 4 3 7241.44 144.046
    0 4 3 7377.36 143.98
    -2 -4 -3 8178.88 160.526
    2 4 3 8137.58 160.475
    2 4 3 8100.4 160.222
    -4 -4 -3 3735.46 75.4078
    -4 -4 -3 3774.03 76.8541
    4 -4 3 3781.67 76.1058
    4 4 3 3814.96 75.5379
    4 4 3 3843.77 76.914
    -6 -4 -3 1953.02 42.95
    6 -4 3 2085.87 42.5402
    -6 -4 -3 1986.79 40.9712
    -6 4 -3 1977.37 41.4388
    6 4 3 2037.34 43.0701
    6 4 3 2018.73 41.0717
    -8 -4 -3 685.118 18.5565
    8 4 3 743.034 18.75
    8 4 3 733.341 16.2463
    -8 4 -3 701.697 16.7144
    10 -4 3 610.082 16.9847
    -10 -4 -3 587.29 17.193
    10 4 3 606.109 17.1026
    -10 4 -3 620.031 15.2193
    10 4 3 588.017 14.2305
    -12 -4 -3 491.501 16.1688
    12 -4 3 472.458 15.4978
    12 4 3 476.329 12.4058
    -12 4 -3 507.537 13.7955
    -14 -4 -3 58.0518 8.68676
    14 -4 3 71.7654 8.51215
    14 4 3 71.3614 5.25453
    -14 4 -3 63.1512 6.19685
    14 4 3 69.7142 8.29697
    16 -4 3 661.52 21.3339
    -16 -4 -3 677.766 21.891
    -16 4 -3 597.867 17.862
    16 4 3 648.989 16.2957
    16 4 3 658.237 20.461
    -18 -4 -3 409.814 18.6114
    18 -4 3 382.77 16.4301
    18 -4 3 432.198 18.6542
    18 4 3 383.304 11.8674
    -18 4 -3 373.391 14.0854
    18 4 3 363.273 16.4008
    19 -5 -3 87.9606 12.0505
    19 5 -3 94.9913 11.8311
    17 -5 -3 360.756 15.4726
    17 5 -3 394.572 16.165
    15 -5 -3 701.143 21.1058
    15 5 -3 753.832 22.122
    15 5 -3 738.678 15.2457
    13 -5 -3 11.8457 3.86233
    13 5 -3 16.6753 2.1849
    11 -5 -3 288.405 11.0028
    11 5 -3 295.672 6.83029
    11 5 -3 296.49 12.038
    9 -5 -3 195.615 8.24452
    9 5 -3 188.512 9.41701
    9 5 -3 192.07 4.90504
    -9 5 3 186.573 8.21838
    -7 -5 3 197.047 5.31413
    7 -5 -3 177.853 4.52908
    7 -5 -3 188.163 7.79093
    7 5 -3 188.55 8.60718
    -7 5 3 197.584 7.86195
    5 -5 -3 1750.55 37.0093
    -5 -5 3 1687.92 34.7304
    5 -5 -3 1695.83 34.3488
    5 5 -3 1672.82 34.3588
    5 5 -3 1766.85 37.6185
    -5 5 3 1697.41 36.8521
    3 -5 -3 1425.05 29.3111
    -3 -5 3 1413.64 29.4857
    3 -5 -3 1480.16 31.3185
    3 -5 -3 1467.47 31.1256
    -3 5 3 1377.14 30.9847
    3 5 -3 1367.14 28.6976
    1 -5 -3 2701.04 55.5021
    -1 -5 3 2734.67 53.9794
    -1 -5 3 2769.35 54.85
    1 -5 -3 2729.26 55.4896
    1 -5 -3 2740 54.7386
    -1 5 3 2691.66 54.7023
    -1 5 3 2680.43 55.623
    1 5 -3 2590.65 53.7502
    1 -5 3 5412.23 109.497
    -1 -5 -3 5638.88 110.245
    -1 -5 -3 5617.97 110.495
    -1 -5 -3 5561.63 110.593
    1 5 3 5536.39 110.58
    1 5 3 5584.95 110.213
    1 5 3 5533.22 110.479
    -3 -5 -3 1542.8 32.0372
    3 -5 3 1506.37 32.372
    -3 -5 -3 1524.79 33.2546
    3 5 3 1527.94 32.104
    3 5 3 1571.61 33.3921
    3 5 3 1544.76 32.9273
    -5 -5 -3 572.407 15.44
    -5 -5 -3 602.866 13.5614
    5 -5 3 589.585 14.7855
    5 5 3 582.591 13.6232
    5 5 3 582.903 15.5277
    -7 -5 -3 354.718 11.9154
    -7 -5 -3 407.316 9.80848
    7 -5 3 394.887 11.7419
    7 5 3 374.45 12.1798
    -7 5 -3 397.19 10.2928
    7 5 3 384.449 9.72645
    9 -5 3 60.8225 6.3133
    -9 -5 -3 55.4143 6.51362
    -9 5 -3 60.0875 4.42205
    9 5 3 60.1229 3.85701
    9 5 3 56.3597 6.59871
    -11 -5 -3 -2.7562 2.92544
    11 -5 3 -3.0249 3.33507
    -11 5 -3 -1.5103 2.01134
    11 5 3 -0.2042 1.45819
    13 -5 3 88.459 8.74685
    -13 -5 -3 78.7091 9.06703
    13 5 3 86.2027 8.69593
    13 5 3 87.1504 4.78605
    -13 5 -3 92.414 6.10746
    15 -5 3 296.144 14.1298
    -15 -5 -3 309.716 14.6075
    -15 5 -3 293.693 10.5118
    15 5 3 304.628 8.95459
    15 5 3 289.929 13.6753
    17 -5 3 266.678 15.4077
    -17 -5 -3 286.046 16.0972
    -17 5 -3 269.432 10.7994
    17 5 3 267.571 8.72449
    17 5 3 295.173 14.7869
    18 -6 -3 105.775 11.9138
    18 6 -3 81.5548 12.2054
    16 -6 -3 -3.4656 4.44079
    16 6 -3 -0.2675 5.11947
    14 -6 -3 -7.7921 4.01439
    14 6 -3 -1.895 3.80736
    12 -6 -3 1.93592 3.65309
    12 6 -3 7.9881 4.82973
    10 -6 -3 217.646 9.75548
    -10 6 3 237.476 9.89015
    10 6 -3 231.914 10.9984
    8 -6 -3 400.067 12.6028
    8 6 -3 399.367 13.637
    -8 6 3 399.068 12.577
    8 6 -3 395.855 9.88768
    6 -6 -3 1729.81 37.1314
    6 -6 -3 1615.75 33.5236
    -6 -6 3 1645.39 34.0801
    6 6 -3 1715.87 37.7824
    6 6 -3 1652.26 34.2701
    -6 6 3 1742.85 37.1698
    4 -6 -3 95.34 3.78713
    4 -6 -3 95.6054 6.26548
    -4 -6 3 94.3856 4.13428
    4 -6 -3 88.6476 6.42671
    -4 6 3 100.52 6.21807
    4 6 -3 96.3865 3.98004
    4 6 -3 100.805 6.31886
    -2 -6 3 30.2532 3.58112
    2 -6 -3 29.1223 3.20069
    -2 -6 3 28.7723 3.03452
    2 -6 -3 21.2689 2.81865
    2 -6 -3 35.8141 4.85785
    2 6 -3 32.907 2.91843
    -2 6 3 31.8049 4.7503
    -2 6 3 26.0839 3.24203
    0 -6 -3 773.049 18.4945
    0 -6 -3 769.501 17.7927
    0 -6 3 758.616 17.1174
    0 -6 -3 772.16 18.1634
    0 6 3 769.617 18.5485
    0 6 -3 734.994 16.9096
    0 6 3 776.331 17.8752
    2 -6 3 504.845 12.4725
    -2 -6 -3 510.226 12.573
    -2 -6 -3 473.099 13.1518
    2 6 3 496.333 13.2501
    2 6 3 519.708 13.5164
    4 -6 3 15.6608 2.49983
    -4 -6 -3 19.6603 3.06701
    -4 -6 -3 12.3182 1.66632
    4 6 3 12.9901 2.76395
    4 6 3 9.77534 2.40432
    4 6 3 12.8467 1.73556
    6 -6 3 189.324 7.82139
    -6 -6 -3 195.864 6.02187
    -6 -6 -3 178.758 8.28123
    6 6 3 188.252 6.10028
    6 6 3 194.124 8.67813
    6 6 3 183.766 7.69083
    8 -6 3 330 11.1517
    -8 -6 -3 299.857 11.5409
    8 6 3 315.95 11.7547
    8 6 3 312.467 8.4308
    -8 6 -3 318.695 9.05475
    10 -6 3 488.124 20.4129
    -10 -6 -3 546.272 17.0865
    -10 6 -3 585.376 13.8662
    10 6 3 520.731 12.6147
    -12 -6 -3 62.249 8.51834
    12 -6 3 74.1667 8.22689
    12 6 3 70.4564 8.4816
    -12 6 -3 77.4252 5.38314
    12 6 3 62.7193 4.07396
    14 -6 3 17.4579 5.17276
    -14 -6 -3 10.9886 4.84772
    14 6 3 14.02 1.86933
    14 6 3 14.9027 4.97691
    -14 6 -3 16.5292 2.85078
    -16 -6 -3 17.5053 5.9851
    16 -6 3 10.1027 5.48125
    -16 6 -3 16.6835 3.29889
    16 6 3 -1.6992 4.47111
    16 6 3 7.73125 1.76991
    -18 -6 -3 15.6624 6.57283
    18 -6 3 16.3871 7.7286
    18 6 3 10.5928 5.74311
    -18 6 -3 9.0731 3.43139
    19 -7 -3 79.5506 9.47567
    19 7 -3 82.8595 9.58601
    17 -7 -3 411.231 17.4615
    17 7 -3 405.976 18.1301
    15 -7 -3 693.432 21.5181
    15 7 -3 704.451 22.6502
    13 -7 -3 532.355 17.4979
    13 7 -3 562.003 18.8424
    11 -7 -3 780.145 21.957
    -11 7 3 834.525 22.1991
    11 7 -3 837.888 23.4127
    9 -7 -3 2258.15 49.2152
    9 7 -3 2268.51 50.2815
    -9 7 3 2288.27 49.3031
    9 7 -3 2192.46 46.0976
    7 -7 -3 1686.68 37.6632
    -7 -7 3 1689.27 33.8365
    7 7 -3 1657.99 34.6729
    7 7 -3 1692.82 38.4959
    -7 7 3 1663.76 37.6559
    -5 -7 3 1978.21 39.9462
    5 -7 -3 1986.72 42.7838
    5 -7 -3 1899.49 39.5711
    -5 7 3 1960.21 42.7646
    5 7 -3 2014.18 43.3323
    5 7 -3 1936.53 40.1015
    3 -7 -3 819.675 19.8809
    3 -7 -3 820.748 20.0689
    3 -7 -3 762.754 17.6412
    -3 -7 3 811.568 17.9868
    -3 -7 3 786.907 17.4391
    -3 7 3 802.179 17.7708
    -3 7 3 757.383 19.6813
    3 7 -3 775.554 17.5062
    3 7 -3 807.186 20.0498
    1 -7 -3 348.18 10.8542
    -1 -7 3 350.716 9.32754
    1 -7 -3 328.899 9.56573
    1 -7 -3 341.526 10.6401
    -1 -7 3 349.21 9.89392
    -1 7 3 340.197 9.71436
    1 7 -3 330.432 9.06939
    -1 7 3 333.35 10.9212
    1 -7 3 1694.13 35.3015
    -1 -7 -3 1607.09 35.8973
    -1 -7 -3 1749.24 35.8983
    -1 -7 -3 1700.43 36.4578
    1 7 3 1611.32 36.2764
    -1 7 -3 1644.85 35.1417
    1 7 3 1703.64 36.1902
    -3 -7 -3 395.283 10.3884
    -3 -7 -3 365.087 11.5006
    3 -7 3 362.985 10.7176
    3 7 3 412.683 12.0879
    3 7 3 382.072 11.4493
    -5 -7 -3 298.773 10.6442
    5 -7 3 306.648 10.0324
    -5 -7 -3 313.09 8.48319
    5 7 3 310.967 10.2023
    5 7 3 302.814 10.8797
    -7 -7 -3 1430.33 29.8129
    7 -7 3 1459.37 32.5776
    -7 -7 -3 1436.45 33.5039
    7 7 3 1461.85 32.4236
    7 7 3 1365.24 33.2838
    -9 -7 -3 1140.78 28.3466
    9 -7 3 1147.51 27.484
    9 7 3 1002.54 35.1701
    9 7 3 1108.19 23.6263
    -9 7 -3 1162.37 24.6567
    -11 -7 -3 808.546 23.4447
    11 -7 3 797.779 22.0981
    -11 7 -3 789.196 18.6777
    11 7 3 803.065 22.859
    11 7 3 791.92 17.2774
    13 -7 3 844.283 23.8025
    -13 -7 -3 856.811 24.8046
    13 7 3 837.213 24.27
    -13 7 -3 788.976 19.4154
    15 -7 3 446.617 17.718
    -15 -7 -3 438.314 18.3856
    -15 7 -3 425.363 12.1761
    15 7 3 459.318 17.9879
    -17 -7 -3 412.513 19.4447
    17 -7 3 388.308 18.9167
    17 7 3 397.086 18.2122
    -17 7 -3 398.019 11.4349
    18 -8 -3 462.229 19.4082
    18 8 -3 404.992 20.1277
    16 8 -3 58.6104 7.67379
    14 -8 -3 443.051 16.7977
    14 8 -3 453.047 17.8444
    14 8 -3 445.613 13.1579
    12 -8 -3 648.931 20.0751
    12 8 -3 697.53 21.5744
    12 8 -3 676.962 16.8309
    10 -8 -3 294.042 12.4556
    10 8 -3 285.452 9.0458
    -10 8 3 308.916 12.5355
    10 8 -3 301.512 13.3999
    8 -8 -3 293.295 11.7704
    -8 8 3 280.161 11.5801
    8 8 -3 279.619 12.2154
    8 8 -3 277.198 8.45528
    -6 -8 3 313.474 8.05899
    6 -8 -3 320.355 11.7278
    6 8 -3 297.774 11.9013
    -6 8 3 313.05 11.5797
    6 8 -3 315.771 8.8575
    4 -8 -3 75.9679 4.14508
    4 -8 -3 72.1594 6.76491
    -4 -8 3 75.6944 4.39395
    -4 8 3 71.9527 6.62044
    4 8 -3 73.382 6.86462
    4 8 -3 80.3092 4.43565
    -4 8 3 74.5574 4.13034
    2 -8 -3 632.34 15.5296
    2 -8 -3 638.579 17.1573
    -2 -8 3 666.046 15.8509
    2 -8 -3 677.751 17.456
    -2 -8 3 647.829 15.2477
    -2 8 3 645.793 15.6271
    2 8 -3 623.495 17.2003
    2 8 -3 636.582 15.2162
    -2 8 3 637.158 17.3822
    0 -8 -3 73.4017 6.2635
    0 -8 -3 68.171 5.14214
    0 -8 3 71.2085 4.99968
    0 -8 -3 72.967 5.69374
    0 8 -3 71.1865 4.75412
    0 8 3 73.1564 6.32014
    0 8 3 66.8494 5.32999
    -2 -8 -3 23.0957 3.1791
    -2 -8 -3 31.5128 4.45395
    2 -8 3 28.3822 3.15713
    -2 8 -3 25.5376 3.01183
    2 8 3 39.1655 5.35938
    2 8 3 25.826 3.356
    4 -8 3 654.829 16.8183
    -4 -8 -3 654.914 17.7594
    -4 -8 -3 674.68 15.7485
    4 8 3 655.793 17.9576
    4 8 3 657.401 17.3571
    -6 -8 -3 216.194 6.81335
    6 -8 3 221.983 9.12362
    -6 -8 -3 214.826 9.84029
    6 8 3 213.019 9.04845
    6 8 3 215.535 10.1164
    -8 -8 -3 22.2449 3.30316
    8 -8 3 16.0071 3.77887
    -8 -8 -3 26.8875 4.71538
    -8 8 -3 18.7803 2.49484
    8 8 3 16.6955 5.32795
    8 8 3 16.7596 3.62191
    -10 -8 -3 454.688 16.3995
    10 -8 3 468.303 15.7787
    10 8 3 480.57 16.7346
    -10 8 -3 465.604 12.1122
    10 8 3 453.654 15.9352
    -12 -8 -3 304.832 14.3046
    12 -8 3 321.722 14.0386
    -12 8 -3 295.758 9.24037
    12 8 3 329.852 14.5535
    14 -8 3 316.019 15.3083
    -14 -8 -3 314.867 15.7775
    -14 8 -3 320.918 9.2987
    14 8 3 323.426 15.5269
    -16 -8 -3 83.4787 12.7593
    16 -8 3 58.8818 8.3604
    16 8 3 65.2412 8.26089
    -16 8 -3 60.2541 4.61748
    17 -9 -3 148.716 14.4047
    17 9 -3 169.368 12.7
    17 9 -3 147.996 15.1874
    15 -9 -3 282.429 14.7842
    15 9 -3 286.564 15.891
    15 9 -3 276.235 10.8171
    13 -9 -3 125.423 10.8751
    13 9 -3 136.626 11.7205
    13 9 -3 123.945 7.25872
    11 -9 -3 172.932 10.8696
    -11 9 3 170.595 10.9511
    11 9 -3 165.636 7.35258
    11 9 -3 169.391 11.56
    9 -9 -3 411.861 15.0542
    -9 9 3 415.208 14.9441
    9 9 -3 410.364 15.5887
    9 9 -3 418.194 11.6344
    7 -9 -3 447.478 19.9435
    -7 -9 3 475.806 10.8704
    7 9 -3 476.681 16.7999
    7 9 -3 472.412 12.4565
    -7 9 3 489.462 15.8209
    -5 -9 3 4.40045 1.60368
    5 -9 -3 5.41783 1.82296
    5 -9 -3 0.86437 3.40864
    5 9 -3 7.16967 2.19309
    -5 9 3 0.02196 3.32035
    5 9 -3 0.59296 3.21495
    -5 9 3 4.93506 1.78516
    -3 -9 3 4.38537 1.8268
    3 -9 -3 4.38542 3.45351
    -3 -9 3 4.27451 2.10845
    3 -9 -3 3.80295 2.50114
    3 -9 -3 1.63555 1.97435
    -3 9 3 -0.767 1.95417
    -3 9 3 3.99259 3.33134
    3 9 -3 9.06034 2.24117
    3 9 -3 0.41033 2.92949
    1 -9 -3 -0.2723 2.22307
    -1 -9 3 -1.2203 1.99742
    1 -9 -3 -1.3803 3.07624
    1 -9 -3 -4.0902 1.95346
    1 9 -3 -0.911 2.54548
    -1 9 3 -2.9204 2.12112
    -1 9 3 -4.5232 3.0958
    1 9 -3 0.64238 2.10231
    -1 -9 -3 75.9312 6.10191
    -1 -9 -3 80.2757 5.99042
    1 -9 3 82.1618 5.74625
    -1 -9 -3 80.4015 6.78517
    1 9 3 74.6689 6.82244
    -1 9 -3 85.6506 5.64964
    1 9 3 76.3385 6.33933
    -3 -9 -3 7.4294 2.9593
    3 -9 3 7.93532 2.8845
    -3 -9 -3 3.60664 1.89068
    3 9 3 8.02361 3.22141
    -3 9 -3 0.26456 2.65241
    3 9 3 1.88486 3.03624
    5 -9 3 12.3709 3.29683
    -5 -9 -3 11.9555 3.35592
    -5 -9 -3 9.91093 1.90831
    5 9 3 5.90031 3.1474
    5 9 3 12.4448 3.51873
    7 -9 3 308.957 11.9417
    -7 -9 -3 313.196 12.9314
    -7 -9 -3 332.333 8.832
    7 9 3 321.436 11.9346
    7 9 3 331.183 13.3736
    -9 -9 -3 354.127 14.3062
    9 -9 3 341.897 13.4254
    9 9 3 364.487 14.7482
    9 9 3 359.707 14.4926
    -9 9 -3 342.432 9.9149
    -11 -9 -3 343.223 15.0504
    11 -9 3 330.273 13.989
    11 9 3 340.735 13.4403
    -11 9 -3 302.835 9.35595
    11 9 3 353.387 15.1208
    -13 -9 -3 80.7732 11.0992
    13 -9 3 98.5983 10.8714
    13 9 3 79.0582 9.48692
    13 9 3 82.1917 10.8669
    -13 9 -3 71.352 4.56524
    15 -9 3 98.5821 12.5988
    -15 -9 -3 97.7332 12.6018
    15 9 3 99.5272 10.8851
    15 9 3 92.9236 12.6896
    16 -10 -3 204.257 15.5364
    16 10 -3 185.915 16.0864
    16 10 -3 207.407 10.7238
    14 -10 -3 366.933 16.7478
    14 10 -3 382.883 12.503
    14 10 -3 376.927 17.483
    12 -10 -3 1005.56 28.1683
    12 10 -3 1022.4 29.1088
    12 10 -3 1025.64 24.2356
    -12 10 3 1056.18 28.689
    10 -10 -3 588.797 19.1788
    10 10 -3 610.019 20.1401
    10 10 -3 594.32 15.603
    -10 10 3 594.716 19.2927
    8 -10 -3 1326.44 33.0719
    8 10 -3 1342.61 29.8699
    8 10 -3 1386.4 34.0745
    6 -10 -3 1240.22 29.423
    -6 -10 3 1220.57 25.0728
    6 10 -3 1196.5 26.2248
    -6 10 3 1166.59 29.1855
    6 10 -3 980.655 34.6512
    4 -10 -3 863.759 20.1633
    4 -10 -3 878.961 23.5682
    -4 -10 3 890.48 20.4191
    4 10 -3 892.95 20.6248
    4 10 -3 871.738 23.4589
    -4 10 3 871.613 20.1559
    -4 10 3 890.145 23.3457
    -2 -10 3 690.082 16.9371
    2 -10 -3 701.929 19.0318
    2 -10 -3 687.906 17.2684
    2 -10 -3 686.1 18.9662
    2 10 -3 673.655 18.9036
    2 10 -3 667.089 16.9424
    -2 10 3 699.034 19.3333
    -2 10 3 667.327 17.1396
    0 -10 -3 233.654 9.68236
    0 -10 -3 244.513 9.41772
    0 -10 3 241.251 8.99759
    0 -10 -3 240.522 10.4055
    0 10 3 236.506 9.47528
    0 10 3 236.101 10.5687
    0 10 -3 240.88 8.93771
    0 10 -3 244.065 9.84442
    2 -10 3 75.4877 6.43187
    -2 -10 -3 76.696 6.70896
    -2 -10 -3 78.2463 6.12172
    2 10 3 73.2874 7.0021
    2 10 3 68.4629 7.39232
    -2 10 -3 66.1893 6.17225
    -2 10 -3 69.0257 6.25252
    4 -10 3 1590.87 35.8
    -4 -10 -3 1586.17 36.8488
    -4 -10 -3 1623.39 34.3363
    4 10 3 1553.35 36.7334
    4 10 3 1569.64 36.3153
    -6 -10 -3 259.692 8.20899
    -6 -10 -3 265.37 11.9642
    6 -10 3 247.712 10.9774
    6 10 3 266.82 11.9778
    6 10 3 276.625 11.4245
    -8 -10 -3 457.069 16.6862
    -8 -10 -3 462.079 11.0308
    8 -10 3 441.135 15.3511
    8 10 3 448.138 16.4752
    -10 -10 -3 727.504 22.6596
    10 -10 3 716.138 21.1773
    10 10 3 689.705 22.1511
    10 10 3 739.752 20.7772
    -10 10 -3 670.723 16.5194
    -12 -10 -3 615.85 21.3737
    12 -10 3 591.527 20.0889
    12 10 3 619.218 19.4467
    12 10 3 616.905 21.4115
    -12 10 -3 594.112 14.0219
    14 -10 3 343.723 16.7042
    -14 -10 -3 344.902 17.6722
    14 10 3 305.029 14.8312
    14 10 3 323.576 17.097
    16 10 3 65.6889 7.57317
    15 -11 -3 -6.5024 6.17015
    15 11 -3 -2.1867 3.92679
    15 11 -3 -8.1112 6.24706
    13 -11 -3 39.5787 6.63251
    13 11 -3 52.5389 7.45552
    13 11 -3 50.5428 7.14379
    11 -11 -3 217.257 12.9114
    11 11 -3 183.643 8.83086
    -11 11 3 209.314 12.9092
    11 11 -3 203.965 13.1847
    9 -11 -3 187.142 11.5784
    9 11 -3 190.852 12.2197
    9 11 -3 163.548 8.0609
    -9 11 3 192.753 11.8283
    -7 -11 3 260.962 7.38801
    7 -11 -3 272.057 12.7179
    -7 11 3 254.891 12.833
    7 11 -3 277.54 13.0238
    7 11 -3 248.364 9.41056
    5 -11 -3 662.435 19.538
    -5 -11 3 656.565 16.1518
    5 11 -3 668.153 20.0683
    -5 11 3 664.258 15.9116
    -5 11 3 673.453 24.0658
    5 11 -3 662.926 16.9797
    -3 -11 3 491.763 13.6727
    3 -11 -3 493.685 16.0125
    3 -11 -3 474.452 15.9961
    3 -11 -3 482.372 13.4452
    -3 -11 3 473.886 13.5367
    3 11 -3 491.41 16.0772
    -3 11 3 473.205 13.3472
    3 11 -3 482.942 13.6265
    -3 11 3 484.79 16.0814
    1 -11 -3 0.87976 2.79957
    -1 -11 3 1.96146 2.86922
    1 -11 -3 5.6466 3.85558
    1 -11 -3 2.65718 2.74941
    1 11 -3 4.4081 2.76644
    -1 11 3 3.91759 2.86867
    1 11 -3 3.13181 3.34697
    -1 11 3 7.97345 3.98611
    -1 -11 -3 101.152 9.55891
    -1 -11 -3 81.1368 7.36138
    1 -11 3 84.2511 7.07725
    -1 -11 -3 76.4975 7.24574
    -1 11 -3 88.674 6.98231
    1 11 3 91.8635 7.70338
    -1 11 -3 99.2406 7.56392
    1 11 3 100.594 8.55424
    3 -11 3 252.24 10.6596
    -3 -11 -3 237.515 11.3046
    -3 -11 -3 243.487 9.5763
    -3 11 -3 252.053 10.0117
    3 11 3 259.46 11.6065
    3 11 3 265.226 11.5128
    -3 11 -3 244.929 10.4539
    -5 -11 -3 167.587 7.19824
    -5 -11 -3 154.09 10.4356
    5 -11 3 152.738 10.9977
    5 11 3 167.669 10.4838
    -5 11 -3 167.124 7.97793
    5 11 3 169.923 10.2535
    -7 -11 -3 428.158 16.5227
    7 -11 3 432.077 15.3039
    -7 -11 -3 430.995 11.3428
    -7 11 -3 443.361 12.5081
    7 11 3 436.053 16.4594
    7 11 3 457.297 15.6092
    -9 -11 -3 92.5181 10.6584
    9 -11 3 101.001 9.78136
    -9 11 -3 109.628 5.63882
    9 11 3 118.955 10.941
    -9 11 -3 114.888 6.10048
    9 11 3 100.741 9.79849
    11 -11 3 311.867 14.5332
    -11 -11 -3 315.917 15.5567
    11 11 3 310.823 15.7787
    -11 11 -3 302.612 8.44179
    -11 11 -3 282.48 8.40994
    11 11 3 316.574 13.9494
    -13 -11 -3 216.185 15.1277
    13 -11 3 220.349 14.2411
    13 11 3 215.674 15.2411
    13 11 3 209.924 12.8922
    -15 -11 -3 7.2881 11.215
    15 11 3 -12.184 5.82272
    14 -12 -3 126.413 14.5658
    14 12 -3 147.957 9.88262
    14 12 -3 149.73 15.2579
    12 -12 -3 8.1524 6.09357
    12 12 -3 10.316 4.00203
    12 12 -3 11.9662 5.80082
    -12 12 3 6.8249 5.83421
    10 -12 -3 1.06465 5.15343
    10 12 -3 -5.0727 5.27694
    -10 12 3 -4.102 5.20551
    10 12 -3 -1.7239 3.20675
    8 -12 -3 19.8009 5.70353
    8 12 -3 23.0088 3.69752
    -8 12 3 20.4613 5.5199
    8 12 -3 13.3266 5.59223
    6 -12 -3 83.1631 9.62282
    -6 -12 3 96.7987 5.39336
    6 12 -3 85.2625 6.78883
    6 12 -3 99.4033 10.0322
    -6 12 3 84.1951 9.90804
    4 -12 -3 215.849 11.6443
    -4 -12 3 221.967 8.59233
    4 -12 -3 210.942 11.7812
    -4 12 3 231.603 11.8557
    -4 12 3 223.851 8.53228
    4 12 -3 231.395 11.7615
    4 12 -3 213.702 9.08212
    2 -12 -3 845.334 22.9336
    2 -12 -3 846.487 22.7798
    2 -12 -3 840.271 20.963
    -2 -12 3 852.675 20.8398
    2 12 -3 838.816 20.8617
    -2 12 3 789.072 25.1011
    -2 12 3 808.436 20.7556
    2 12 -3 772.049 26.24
    0 -12 -3 443.308 14.7341
    0 -12 3 428.564 13.7631
    0 -12 -3 442.1 14.3507
    0 -12 -3 448.079 15.6182
    0 12 3 437.085 14.4026
    0 12 -3 434.53 14.9584
    0 12 -3 459.424 14.0903
    2 -12 3 1379 31.9998
    -2 -12 -3 1361.97 32.8695
    -2 -12 -3 1369.83 31.573
    -2 12 -3 1351.57 31.9003
    2 12 3 1324.34 32.7036
    -2 12 -3 1357.54 31.9656
    -4 -12 -3 325.307 14.0816
    4 -12 3 264.147 18.7092
    -4 -12 -3 319.553 10.9628
    -4 12 -3 321.189 12.7601
    4 12 3 345.692 13.8212
    -4 12 -3 324.01 11.5944
    4 12 3 327.488 13.7026
    -6 -12 -3 60.8598 5.48735
    -6 -12 -3 64.0309 9.37823
    6 -12 3 61.3043 6.39487
    6 12 3 59.7531 6.5158
    6 12 3 63.3331 9.49363
    -6 12 -3 46.9822 6.27629
    -8 -12 -3 6.70286 1.72813
    -8 -12 -3 0.96624 4.7165
    8 -12 3 3.43569 4.60175
    8 12 3 7.85221 5.21124
    8 12 3 6.00878 5.42085
    -8 12 -3 7.65941 2.80373
    -10 -12 -3 0.84753 4.7672
    10 -12 3 1.60254 5.18735
    10 12 3 1.78175 4.75472
    10 12 3 -3.5259 5.09605
    -10 12 -3 0.64245 2.0577
    -10 12 -3 -0.6286 2.04881
    -12 -12 -3 -8.1028 5.2879
    12 -12 3 7.23942 5.71131
    12 12 3 3.70694 5.30738
    12 12 3 8.34793 5.94183
    14 12 3 0.00241 6.51471
    13 -13 -3 244.236 17.2801
    13 13 -3 247.674 16.9174
    13 13 -3 246.743 11.8323
    11 -13 -3 155.367 13.95
    -11 13 3 153.508 13.6501
    11 13 -3 158.555 9.5151
    11 13 -3 146.672 13.8569
    9 -13 -3 2.93845 5.40605
    9 13 -3 12.7014 3.94706
    9 13 -3 11.3954 5.92733
    -9 13 3 8.94104 5.97983
    -7 -13 3 29.3802 4.03289
    7 -13 -3 42.2762 6.66285
    7 13 -3 28.0936 4.18667
    -7 13 3 24.3257 6.31937
    7 13 -3 27.0626 5.9014
    -5 -13 3 673.273 17.2278
    5 -13 -3 706.936 21.9145
    5 -13 -3 677.918 21.0132
    5 13 -3 683.962 18.2815
    -5 13 3 670.422 16.9552
    5 13 -3 695.194 21.6778
    -5 13 3 679.293 21.3395
    3 -13 -3 419.615 15.9108
    3 -13 -3 441.624 16.2543
    -3 -13 3 414.884 13.501
    -3 -13 3 457.643 13.9979
    3 13 -3 449.704 16.2165
    -3 13 3 453.093 13.4991
    -3 13 3 453.221 16.6319
    3 13 -3 447.693 13.9095
    1 -13 -3 821.322 21.9064
    1 -13 -3 856.581 23.7415
    -1 -13 3 843.482 21.4557
    -1 13 3 826.256 21.8205
    1 13 -3 827.81 21.7725
    1 13 -3 829.94 23.705
    -1 13 3 827.735 23.7026
    -1 -13 -3 1330.68 32.0068
    -1 -13 -3 1313.54 32.5337
    1 -13 3 1366.02 31.8614
    -1 -13 -3 1362.03 33.4667
    -1 13 -3 1348.49 31.9942
    1 13 3 1367.65 33.7157
    1 13 3 1267.34 35.6056
    -1 13 -3 1380.41 32.4329
    -3 -13 -3 1481.57 33.9512
    3 -13 3 1508.18 35.2028
    -3 13 -3 1447.87 34.2961
    -3 13 -3 1472.45 35.1971
    3 13 3 1493.53 36.3905
    3 13 3 1499.35 36.1279
    -5 -13 -3 1006.88 23.8349
    -5 -13 -3 1007.92 27.8981
    5 -13 3 996.048 26.731
    -5 13 -3 991.775 24.6351
    5 13 3 1029.79 27.8343
    5 13 3 1029.22 27.5743
    7 -13 3 298.64 14.1026
    -7 -13 -3 267.811 14.3898
    -7 -13 -3 281.671 9.02709
    7 13 3 305.901 14.2183
    7 13 3 301.404 14.8872
    -7 13 -3 280.914 10.196
    -9 -13 -3 262.642 14.7663
    9 -13 3 219.539 13.8435
    -9 13 -3 229.312 8.17637
    9 13 3 237.2 13.65
    9 13 3 246.132 14.9121
    11 -13 3 152.796 13.6796
    -11 -13 -3 139.059 14.0078
    11 13 3 148.283 14.7277
    11 13 3 140.979 13.0637
    -12 14 3 34.6228 8.41417
    12 14 -3 39.0386 6.07585
    10 -14 -3 -10.707 5.84826
    -10 14 3 2.0085 6.18082
    10 14 -3 -3.7472 4.1067
    10 14 -3 -1.7414 5.75008
    8 -14 -3 -8.9308 5.36647
    8 14 -3 -1.82 3.62818
    8 14 -3 -2.2909 5.14954
    -6 -14 3 -4.11 2.03983
    6 -14 -3 -8.3961 4.84997
    6 -14 -3 -7.4076 4.42298
    6 14 -3 -2.1103 3.46394
    -6 14 3 -2.8072 5.36548
    6 14 -3 -5.1274 5.14506
    -4 -14 3 5.37694 2.82039
    4 -14 -3 6.37292 5.07895
    4 -14 -3 -1.7936 3.96605
    -4 14 3 13.135 5.78368
    4 14 -3 6.01013 4.93378
    4 14 -3 6.86106 3.81203
    -4 14 3 7.25479 3.2341
    -2 -14 3 135.598 9.05014
    2 -14 -3 141.716 10.9568
    2 -14 -3 141.677 11.153
    -2 -14 3 149.932 9.51738
    2 14 -3 159.628 9.51723
    -2 14 3 149.077 9.11155
    2 14 -3 157.75 11.1089
    -2 14 3 157.314 11.6997
    0 -14 -3 64.4016 7.17904
    0 -14 3 78.2744 8.0522
    0 -14 -3 76.9724 9.15226
    0 -14 -3 65.4767 8.27277
    0 14 -3 74.1573 8.59925
    0 14 3 46.21 6.4247
    0 14 -3 58.8692 8.89733
    0 14 3 63.0478 9.73905
    -2 -14 -3 156.445 11.3527
    -2 -14 -3 160.404 9.80612
    2 -14 3 173.353 10.2045
    2 14 3 166.58 11.206
    2 14 3 164.655 12.0137
    -2 14 -3 157.748 10.3148
    -4 -14 -3 20.0362 3.43392
    4 -14 3 26.5333 5.42873
    -4 -14 -3 33.6834 5.78414
    -4 14 -3 20.4505 5.22843
    -4 14 -3 19.1723 4.2878
    4 14 3 27.9851 5.86215
    4 14 3 23.7735 5.4664
    6 -14 3 113.277 11.2593
    -6 -14 -3 119.533 7.17265
    -6 -14 -3 127.082 11.8454
    6 14 3 141.631 11.9814
    6 14 3 132.06 12.2821
    -6 14 -3 122.374 8.09342
    8 -14 3 6.60282 5.92031
    -8 -14 -3 0.40505 5.3949
    -8 -14 -3 2.73743 1.65085
    8 14 3 -0.6727 6.01183
    -8 14 -3 4.72497 2.89672
    8 14 3 5.417 5.86361
    -10 -14 -3 -2.3569 6.48164
    10 -14 3 10.1341 6.98372
    -10 14 -3 4.69935 2.00556
    -10 14 -3 0.47861 2.18933
    10 14 3 -0.2435 5.82673
    10 14 3 5.68464 6.27537
    9 -15 -3 98.3266 13.4101
    9 15 -3 118.808 9.8091
    9 15 -3 116.805 14.149
    -9 15 3 132.009 14.9931
    7 -15 -3 324.577 16.9021
    7 -15 -3 295.704 16.1779
    -7 -15 3 281.409 9.09578
    -7 15 3 323.254 16.912
    7 15 -3 317.965 12.7197
    7 15 -3 313.076 16.4078
    5 -15 -3 246.986 14.7964
    5 -15 -3 243.315 14.4932
    -5 -15 3 249.277 10.0971
    5 15 -3 251.592 11.7019
    5 15 -3 256.68 14.8246
    -5 15 3 265.084 9.92975
    -5 15 3 257.085 15.1319
    -3 -15 3 67.892 8.07643
    3 -15 -3 75.6514 10.9593
    3 -15 -3 74.9454 10.9212
    3 15 -3 78.9276 11.0336
    3 15 -3 80.2874 8.84198
    -3 15 3 73.0309 8.04652
    -3 15 3 88.2238 11.187
    1 -15 -3 13.9342 5.76742
    -1 -15 3 17.8198 4.51495
    1 -15 -3 1.34322 3.88855
    1 15 -3 7.76164 4.88701
    -1 15 3 11.3323 4.49411
    -1 15 3 19.8725 5.60209
    1 -15 3 137.314 9.9988
    -1 -15 -3 144.628 12.2368
    -1 -15 -3 127.9 10.1682
    1 15 3 133.8 11.7836
    -1 15 -3 145.424 10.5109
    1 15 3 136.895 10.6563
    -1 15 -3 122.737 10.5649
    -3 -15 -3 185.235 12.118
    -3 -15 -3 158.376 9.98291
    3 -15 3 171.937 11.1635
    -3 15 -3 157.665 11.52
    3 15 3 161.8 12.2959
    3 15 3 141.163 12.5289
    -5 -15 -3 123.986 12.1923
    -5 -15 -3 129.594 8.22939
    5 -15 3 134.607 11.7663
    5 15 3 131.407 12.5353
    5 15 3 142.146 12.8809
    -5 15 -3 138.751 9.09892
    -7 -15 -3 197.972 14.613
    -7 -15 -3 179.251 7.80235
    7 -15 3 190.091 14.1032
    7 15 3 221.592 14.9534
    7 15 3 184.403 14.3997
    -7 15 -3 194.843 9.01815
    -9 -15 -3 220.054 16.902
    9 -15 3 218.803 16.3309
    9 15 3 238.95 17.1987
    -9 15 -3 243.268 8.9351
    9 15 3 243.693 16.1714
    8 -16 -3 385.447 20.4875
    8 16 -3 423.012 20.2293
    -8 16 3 419.891 23.5496
    8 16 -3 410.692 15.3741
    6 -16 -3 413.555 18.985
    6 -16 -3 375.674 18.3643
    -6 -16 3 355.772 12.0568
    -6 16 3 381.475 19.295
    6 16 -3 382.763 18.3967
    6 16 -3 394.745 14.8279
    4 -16 -3 398.384 18.0731
    4 -16 -3 405.799 17.8138
    -4 -16 3 401.096 13.9668
    4 16 -3 413.932 15.5608
    -4 16 3 439.733 18.8333
    -4 16 3 409.424 13.9004
    4 16 -3 429.855 18.0479
    2 -16 -3 230.577 14.85
    2 -16 -3 250.764 14.0901
    -2 -16 3 243.04 12.3396
    -2 -16 3 245.39 12.0889
    -2 16 3 257.713 12.2186
    2 16 -3 208.587 12.471
    2 16 -3 251.797 13.9463
    -2 16 3 226.363 14.7922
    0 -16 -3 238.091 14.6623
    0 -16 3 240.222 12.324
    0 -16 -3 230.743 13.2455
    0 16 -3 226.29 12.9226
    0 16 -3 231.684 13.4296
    0 16 3 220.619 14.3095
    0 16 3 227.459 12.6871
    2 -16 3 40.7712 6.07447
    -2 -16 -3 36.6272 5.03717
    2 16 3 41.0885 6.87237
    -2 16 -3 40.6369 5.81018
    -2 16 -3 41.5972 6.22104
    2 16 3 30.6813 6.58507
    -4 -16 -3 187.321 10.6292
    4 -16 3 177.246 12.5993
    -4 16 -3 190.728 13.1441
    4 16 3 171.116 13.8655
    -4 16 -3 192.265 11.1259
    4 16 3 158.017 14.2841
    6 -16 3 106.869 13.1479
    -6 -16 -3 105.942 7.90244
    -6 16 -3 119.6 8.91356
    6 16 3 109.679 13.6977
    6 16 3 159.841 14.857
    3 -17 -3 49.0823 6.66911
    3 -17 -3 48.1325 8.89435
    -3 -17 3 60.8573 9.61319
    -3 17 3 49.468 7.82381
    3 17 -3 51.9769 6.74634
    -3 17 3 51.5468 6.16753
    3 17 -3 45.5689 7.42476
    1 -17 -3 8.99673 5.05145
    -1 -17 3 1.87204 4.26948
    -1 -17 3 7.49308 5.51936
    1 -17 -3 27.7596 7.59339
    -1 17 3 7.60149 7.78635
    1 17 -3 1.75841 5.73448
    1 17 -3 18.543 6.31927
    -1 17 3 5.95142 4.92854
    1 -17 3 1.3927 5.37623
    -1 -17 -3 -6.5786 4.26706
    -1 17 -3 2.11063 5.13576
    1 17 3 -1.2213 6.5171
    1 17 3 -2.0672 5.34668
    -1 17 -3 6.26397 5.92022
    20 0 -4 180.826 12.6153
    20 0 -4 205.897 11.2392
    20 0 -4 207.554 10.8039
    18 0 -4 397.25 14.885
    18 0 -4 385.679 13.673
    18 0 -4 410.88 13.8212
    16 0 -4 515.405 15.3503
    16 0 -4 520.332 20.969
    16 0 -4 527.146 15.4282
    14 0 -4 1377.19 31.2303
    14 0 -4 1317.95 30.8443
    14 0 -4 1372.85 31.153
    12 0 -4 1923.56 41.2053
    12 0 -4 1914.15 40.9768
    12 0 -4 1902.14 41.5023
    10 0 -4 426.389 11.4499
    10 0 -4 429.212 12.3265
    10 0 -4 425.243 11.9818
    8 0 -4 3811.92 77.3591
    8 0 -4 3936.35 78.2818
    6 0 -4 2761.57 55.8297
    -6 0 4 2701.49 54.5936
    6 0 -4 2693.07 54.8015
    -6 0 4 2786.08 55.976
    -4 0 4 1207.04 25.9684
    4 0 -4 1206.82 24.7113
    -4 0 4 1201.43 24.6484
    4 0 -4 1198.32 25.8488
    2 0 -4 1370.12 29.5702
    -2 0 4 1422.89 29.7124
    -2 0 4 1422.69 28.5661
    0 0 4 476.708 11.9313
    0 0 -4 498.458 12.0147
    -2 0 -4 1325.2 27.7921
    2 0 4 1294.94 27.7706
    -2 0 -4 1280.47 27.849
    -4 0 -4 3617.68 73.6695
    -4 0 -4 3646.84 73.4716
    4 0 4 3685.45 73.5623
    -6 0 -4 549.237 14.2165
    6 0 4 561.918 14.0194
    8 0 4 3083.2 64.1723
    -8 0 -4 3089.46 64.265
    8 0 4 3149.39 63.8503
    10 0 4 3412.76 70.3624
    -10 0 -4 3436.79 70.6806
    10 0 4 3332.58 69.7692
    -12 0 -4 49.3323 6.71479
    12 0 4 54.4057 6.58009
    12 0 4 44.2911 6.14274
    -14 0 -4 506.91 16.3259
    14 0 4 486.28 14.992
    14 0 4 501.172 19.2302
    -16 0 -4 206.374 14.1869
    16 0 4 232.356 11.2635
    16 0 4 230.147 10.4885
    18 0 4 289.02 12.793
    -18 0 -4 279.945 15.0226
    19 -1 -4 3.07789 3.5082
    19 -1 -4 4.85986 3.51658
    19 -1 -4 9.47042 4.98254
    19 1 -4 6.19411 4.42702
    19 1 -4 3.69984 3.01919
    19 1 -4 9.3421 4.18834
    17 -1 -4 105.279 7.44899
    17 -1 -4 103.85 9.03947
    17 1 -4 96.4688 8.34796
    17 1 -4 104.91 7.55259
    17 1 -4 98.2908 8.52008
    15 -1 -4 229.194 9.00485
    15 -1 -4 216.508 10.1743
    15 -1 -4 218.147 9.94696
    15 1 -4 222.739 10.0943
    15 1 -4 218.155 9.03062
    15 1 -4 237.547 9.74266
    13 -1 -4 745.071 18.7612
    13 -1 -4 768.387 19.3732
    13 -1 -4 761.049 19.5565
    13 1 -4 740.77 19.8884
    13 1 -4 752.475 18.672
    13 1 -4 759.39 18.7499
    11 -1 -4 892.643 21.402
    11 -1 -4 875.176 20.8297
    11 -1 -4 856.42 20.7456
    11 1 -4 860.984 20.1977
    11 1 -4 891.64 20.5653
    11 1 -4 890.576 21.8839
    9 -1 -4 1823.65 39.1623
    9 -1 -4 1889 40.0048
    9 1 -4 1843.46 40.3291
    9 1 -4 1930.34 39.3307
    9 1 -4 1849.52 38.5808
    7 -1 -4 117.524 5.91586
    -7 -1 4 119.516 5.43648
    7 -1 -4 121.576 5.17835
    7 1 -4 119.828 4.35313
    -7 1 4 118.16 4.83627
    7 1 -4 117.581 5.29957
    -5 -1 4 566.525 13.5615
    5 -1 -4 567.121 13.9821
    5 -1 -4 570.557 13.1608
    5 1 -4 550.74 12.1399
    5 1 -4 583.865 13.5173
    -5 1 4 542.632 13.9016
    -5 1 4 556.761 12.9131
    -3 -1 4 26.965 3.38565
    3 -1 -4 28.6846 3.73518
    -3 -1 4 29.499 1.9349
    3 -1 -4 34.7997 2.84728
    -3 1 4 32.9521 3.78055
    -3 1 4 31.6626 3.19252
    3 1 -4 30.7364 3.4608
    -1 -1 4 147.814 5.47047
    1 -1 -4 151.883 5.67683
    1 1 -4 149.916 5.54651
    -1 1 4 149.577 5.67109
    -1 1 4 141.93 4.73309
    1 -1 4 24.5733 3.27159
    -1 -1 -4 27.1945 3.53171
    -1 1 -4 26.0083 3.54416
    1 1 4 25.2552 3.35716
    3 -1 4 499.562 12.7655
    -3 -1 -4 509.121 12.6433
    -3 -1 -4 502.959 12.8891
    -3 1 -4 526.859 12.8709
    -3 1 -4 521.769 12.853
    3 1 4 522.648 12.747
    -5 -1 -4 396.642 10.66
    5 -1 4 388.966 10.8954
    -5 -1 -4 393.891 11.0757
    5 1 4 399.998 11.1891
    5 1 4 392.451 10.619
    -5 1 -4 396.481 10.7951
    -7 -1 -4 1705.78 37.3424
    7 -1 4 1730.86 37.0261
    -7 1 -4 1715.23 36.9505
    7 1 4 1741.92 36.6242
    7 1 4 1726.55 37.3088
    9 -1 4 349.928 10.9596
    -9 -1 -4 348.959 11.469
    9 1 4 349.116 10.4233
    -9 1 -4 339.454 10.928
    9 1 4 346.37 11.2456
    -11 -1 -4 720.004 19.5625
    11 -1 4 697.53 18.6695
    11 1 4 720.935 19.186
    11 1 4 731.545 18.1918
    -11 1 -4 751.13 19.1716
    13 -1 4 121.424 7.9333
    -13 -1 -4 119.999 8.59583
    13 1 4 111.723 8.27445
    -13 1 -4 138.532 8.42852
    13 1 4 118.118 7.16143
    15 -1 4 -1.0374 2.79169
    -15 1 -4 -5.2967 3.37162
    15 1 4 1.62981 3.60153
    17 -1 4 11.4189 3.77034
    -17 -1 -4 14.7098 5.12947
    17 1 4 21.313 4.72867
    17 1 4 10.4394 3.43146
    -17 1 -4 16.6302 4.93525
    -19 -1 -4 18.9037 6.26849
    19 -1 4 19.9856 4.57389
    19 1 4 11.579 4.15948
    19 1 4 35.7582 6.29508
    -19 1 -4 23.1313 6.10691
    20 -2 -4 245.32 13.9067
    20 -2 -4 226.044 12.7896
    20 -2 -4 229.586 9.64196
    20 2 -4 231.504 12.8477
    20 2 -4 232.129 12.9085
    20 2 -4 234.435 10.3643
    18 -2 -4 474.817 16.5935
    18 -2 -4 451.685 13.2143
    18 -2 -4 428.201 15.8438
    18 2 -4 469.028 16.2544
    18 2 -4 475.821 13.8544
    18 2 -4 439.004 15.1744
    16 -2 -4 15.1376 3.00878
    16 -2 -4 12.4731 3.74764
    16 2 -4 10.3499 4.12903
    16 2 -4 12.2151 3.70435
    16 2 -4 11.6105 2.62541
    14 -2 -4 334.78 12.3319
    14 -2 -4 343.254 10.3116
    14 -2 -4 346.893 12.0863
    14 2 -4 340.555 10.5284
    14 2 -4 314.134 12.4912
    14 2 -4 329.292 10.9815
    12 -2 -4 198.993 8.52082
    12 -2 -4 210.162 7.48988
    12 -2 -4 196.559 9.07274
    12 2 -4 202.092 7.40918
    12 2 -4 201.182 7.48465
    12 2 -4 181.282 9.33294
    10 -2 -4 110.971 6.22358
    10 -2 -4 119.29 6.80381
    10 -2 -4 114.834 5.57097
    10 2 -4 110.568 7.1493
    10 2 -4 116.455 5.06569
    10 2 -4 107.174 5.27147
    8 -2 -4 808.709 19.0072
    8 -2 -4 774.148 18.1183
    -8 2 4 711.369 17.703
    8 2 -4 766.715 16.722
    8 2 -4 783.164 17.511
    -6 -2 4 727.819 16.9126
    6 -2 -4 768.309 18.0515
    6 -2 -4 742.556 17.3104
    6 2 -4 738.433 15.5161
    -6 2 4 761.632 17.1304
    6 2 -4 732.578 16.7964
    4 -2 -4 481.523 12.4215
    -4 -2 4 496.852 11.7361
    4 -2 -4 475.475 11.819
    -4 2 4 464.12 11.7516
    4 2 -4 482.787 11.6578
    -4 2 4 464.306 12.3362
    -2 -2 4 2445.58 50.2076
    2 -2 -4 2477.26 49.8998
    2 -2 -4 2466 50.626
    -2 2 4 2447.25 50.6633
    -2 2 4 2476.54 50.1631
    2 2 -4 2525.4 50.2442
    0 -2 -4 230.011 7.26711
    0 -2 -4 238.186 7.42726
    0 -2 4 248.777 7.43278
    0 2 4 250.047 7.51855
    0 2 4 244.255 6.99211
    0 2 -4 245.521 7.41694
    2 -2 4 875.682 19.8165
    -2 -2 -4 899.504 19.673
    -2 -2 -4 873.58 19.8868
    2 2 4 842.842 19.8069
    -2 2 -4 885.476 19.818
    2 2 4 886.46 19.6989
    4 -2 4 711.787 17.2214
    -4 -2 -4 715.587 17.3904
    -4 -2 -4 735.919 16.7874
    4 2 4 735.134 16.8624
    -4 2 -4 736.082 17.0173
    4 2 4 715.946 17.374
    -6 -2 -4 314.004 8.92381
    -6 -2 -4 305.954 9.90888
    6 -2 4 306.271 9.73929
    -6 2 -4 307.84 9.23197
    6 2 4 307.192 8.94362
    6 2 4 300.91 9.76883
    -8 -2 -4 37.377 5.29874
    8 -2 4 41.6617 5.19352
    8 2 4 47.7727 5.40335
    8 2 4 53.8725 4.45991
    -8 2 -4 44.688 4.73353
    -10 -2 -4 206.347 9.39404
    10 -2 4 202.23 8.88441
    10 2 4 219.266 7.9226
    10 2 4 220.717 9.338
    -10 2 -4 198.365 8.42167
    -12 -2 -4 175.15 9.51325
    12 -2 4 172.897 9.14445
    -12 2 -4 173.01 8.66456
    12 2 4 164.363 7.7109
    12 2 4 183.808 9.49161
    14 -2 4 264.331 11.2842
    -14 -2 -4 231.804 18.5377
    14 2 4 265.253 10.0145
    -14 2 -4 264.149 11.259
    14 2 4 280.874 11.926
    -16 -2 -4 455.437 17.1592
    16 -2 4 442.712 15.3985
    -16 2 -4 403.733 15.2745
    16 2 4 448.185 13.9435
    16 2 4 426.659 15.8189
    18 -2 4 235.73 12.8488
    -18 -2 -4 269.52 15.3102
    18 2 4 244.239 13.3991
    -18 2 -4 223.785 13.2612
    18 2 4 253.187 11.339
    19 -3 -4 284.081 9.22482
    19 -3 -4 272.704 13.8272
    19 -3 -4 258.486 14.2194
    19 3 -4 279.928 14.1568
    19 3 -4 290.735 10.0024
    19 3 -4 257.935 12.5706
    17 -3 -4 901.723 20.3663
    17 -3 -4 921.036 24.5777
    17 -3 -4 876.979 24.5863
    17 3 -4 915.051 20.9969
    17 3 -4 768.872 25.4859
    17 3 -4 902.656 24.7724
    15 -3 -4 1292.63 28.1016
    15 -3 -4 1268.77 31.2529
    15 -3 -4 1307.61 33.9685
    15 3 -4 1321.44 28.575
    15 3 -4 1301.61 29.7946
    13 -3 -4 128.744 5.5774
    13 -3 -4 122.92 8.07677
    13 -3 -4 121.941 8.59164
    13 3 -4 130.398 5.91329
    13 3 -4 133.546 6.56217
    13 3 -4 129.805 8.91549
    11 -3 -4 1157.41 27.47
    11 -3 -4 1105.47 26.5245
    11 -3 -4 1146.79 24.7786
    11 3 -4 1114.77 24.9112
    11 3 -4 1163.52 24.8366
    11 3 -4 1169.05 28.0448
    9 -3 -4 1747.76 38.0006
    9 -3 -4 1718.08 37.099
    9 3 -4 1654.25 35.1845
    9 3 -4 1694.95 35.5757
    9 3 -4 1727.79 38.3638
    -9 3 4 1761.92 37.0033
    7 -3 -4 2288.56 46.3627
    7 -3 -4 2221.69 45.5483
    -7 -3 4 2099.1 44.4014
    7 3 -4 2146.61 44.2466
    -7 3 4 2180.77 45.3163
    7 3 -4 2098.25 43.2182
    5 -3 -4 2478.76 51.3027
    5 -3 -4 2529.74 51.8984
    -5 -3 4 2438.86 50.4511
    5 3 -4 2501.05 50.4071
    -5 3 4 2502.81 51.2318
    3 -3 -4 1664.15 34.7213
    3 -3 -4 1640.86 34.1062
    3 -3 -4 1613.22 33.5192
    -3 -3 4 1629.71 33.7283
    -3 3 4 1561.56 34.2231
    -3 3 4 1644.49 34.6629
    3 3 -4 1593.63 33.6212
    -1 -3 4 2389.67 48.9893
    -1 -3 4 2308.76 47.3038
    1 -3 -4 2423.67 48.9358
    1 -3 -4 2414.42 49.3733
    1 -3 -4 2387.99 48.9066
    -1 3 4 2416.99 49.423
    1 3 -4 2418.54 48.9573
    -1 3 4 2448.16 49.1116
    1 -3 4 7294.45 141.657
    -1 -3 -4 7023.16 141.546
    -1 -3 -4 7075.58 141.4
    1 3 4 7137.54 141.3
    1 3 4 7317.62 141.605
    1 3 4 7153.87 141.648
    -3 -3 -4 321.439 9.62255
    3 -3 4 321.574 9.62391
    -3 -3 -4 311.962 9.01892
    3 3 4 324.985 9.73072
    3 3 4 327.841 9.14594
    -5 -3 -4 617.302 15.788
    5 -3 4 616.113 15.6495
    -5 -3 -4 623.734 14.6237
    5 3 4 604.895 15.663
    -5 3 -4 589.655 14.8348
    5 3 4 618.462 14.6773
    7 -3 4 1235.09 28.3358
    -7 -3 -4 1240.41 28.5731
    -7 3 -4 1261.47 27.4864
    7 3 4 1231.81 26.9728
    7 3 4 1239.86 28.495
    9 -3 4 1124.23 26.9262
    -9 -3 -4 1124.55 27.3722
    9 3 4 1161.08 25.4705
    9 3 4 1166.55 27.3514
    -9 3 -4 1145.73 26.0708
    -11 -3 -4 772.827 21.0276
    11 -3 4 754.268 20.3502
    -11 3 -4 768.385 19.5391
    11 3 4 764.24 18.5725
    11 3 4 783.071 20.8288
    -13 -3 -4 718.167 22.4122
    13 -3 4 701.241 19.7623
    13 3 4 671.695 17.5282
    -13 3 -4 688.745 18.8659
    13 3 4 698.031 19.999
    -15 -3 -4 368.748 15.0593
    15 -3 4 346.424 13.8865
    15 3 4 334.326 11.4357
    -15 3 -4 340.822 13.0071
    15 3 4 340.412 14.0238
    17 -3 4 656.784 20.511
    17 -3 4 653.817 22.4581
    -17 -3 -4 676.056 22.6165
    -17 3 -4 629.624 19.7465
    17 3 4 639.547 17.7041
    17 3 4 626.328 20.8416
    20 -4 -4 48.9079 6.97945
    20 -4 -4 38.5942 6.07331
    20 4 -4 58.0338 7.53352
    20 4 -4 38.5781 5.94802
    20 4 -4 59.1887 5.48417
    18 -4 -4 41.2171 5.67937
    18 -4 -4 42.544 3.90759
    18 -4 -4 40.1534 6.20243
    18 4 -4 49.5575 4.95821
    18 4 -4 31.0706 4.83141
    18 4 -4 65.9036 10.0859
    16 -4 -4 39.9468 5.26443
    16 -4 -4 46.0683 3.7409
    16 -4 -4 35.9408 5.06505
    16 4 -4 41.7551 4.53375
    16 4 -4 48.207 4.57555
    16 4 -4 59.8707 8.97633
    14 -4 -4 2.47107 1.66463
    14 -4 -4 4.69507 3.79849
    14 -4 -4 -1.549 3.1282
    14 4 -4 2.34712 1.67424
    14 4 -4 -2.4519 6.12274
    12 -4 -4 1.41901 1.44231
    12 -4 -4 0.64516 2.80377
    12 -4 -4 -2.4073 2.94234
    12 4 -4 -0.1863 1.34264
    12 4 -4 -3.741 3.48988
    10 -4 -4 228.824 9.0311
    10 -4 -4 230.152 6.53343
    10 -4 -4 225.985 9.88822
    -10 4 4 215.983 8.82958
    10 4 -4 223.589 6.64118
    10 4 -4 212.054 10.0055
    8 -4 -4 14.9927 2.99384
    8 -4 -4 16.8694 3.06924
    -8 -4 4 13.3527 1.69781
    8 4 -4 6.8294 3.08988
    -8 4 4 15.27 3.07826
    8 4 -4 11.8143 1.52704
    -6 -4 4 3.47301 1.37192
    6 -4 -4 4.13306 2.43986
    6 -4 -4 1.69917 2.02106
    6 -4 -4 2.72061 1.29172
    6 4 -4 3.95253 0.85057
    6 4 -4 3.0243 1.30276
    -6 4 4 4.1974 2.34217
    -4 -4 4 646.37 14.8677
    4 -4 -4 641.677 16.3633
    4 -4 -4 643.021 14.5269
    4 -4 -4 641.629 15.9575
    4 4 -4 643.897 14.7662
    -4 4 4 654.437 16.0701
    -2 -4 4 369.604 9.66586
    2 -4 -4 361.521 10.1371
    2 -4 -4 345.462 9.36839
    -2 -4 4 365.981 7.77692
    2 -4 -4 368.347 10.5609
    2 4 -4 340.121 9.49293
    -2 4 4 364.789 10.4995
    -2 4 4 355.553 10.3634
    0 -4 -4 1377.87 29.6193
    0 -4 -4 1430.21 29.7894
    0 -4 -4 1341.83 29.7385
    0 -4 4 1400.05 29.709
    0 -4 4 1360.25 28.2081
    0 4 4 1361.26 29.7195
    0 4 4 1408.77 29.7036
    0 4 4 1388.23 29.8861
    2 -4 4 408.448 10.2771
    -2 -4 -4 411.712 11.3517
    2 -4 4 405.313 11.3272
    -2 -4 -4 410.896 10.9399
    2 4 4 400.836 10.9863
    2 4 4 429.824 11.2308
    2 4 4 411.857 11.4039
    4 -4 4 921.751 21.6128
    -4 -4 -4 923.703 20.4569
    -4 -4 -4 898.705 21.5639
    4 4 4 911.563 20.5271
    4 4 4 922.635 21.671
    -6 -4 -4 699.397 15.9823
    6 -4 4 675.91 17.4773
    -6 -4 -4 691.09 17.7002
    6 4 4 659.665 17.465
    -6 4 -4 666.736 16.3679
    6 4 4 689.691 16.0525
    8 -4 4 89.9141 6.58054
    -8 -4 -4 83.1978 6.71824
    -8 4 -4 80.4562 5.27417
    8 4 4 82.105 4.81872
    8 4 4 79.9571 6.62168
    -10 -4 -4 45.1384 6.37265
    -10 4 -4 34.3678 4.95287
    10 4 4 34.2752 4.31953
    10 4 4 38.2865 4.69791
    -12 -4 -4 130.49 9.36722
    12 -4 4 120.585 8.98136
    12 4 4 125.109 6.39553
    -12 4 -4 134.236 7.46436
    12 4 4 136.139 9.19653
    -14 -4 -4 13.8866 4.30819
    14 -4 4 17.3555 5.04054
    14 -4 4 7.62187 3.71237
    14 4 4 12.7837 4.50384
    -14 4 -4 11.8553 3.4846
    14 4 4 10.4398 2.45574
    16 -4 4 25.9244 5.8925
    16 -4 4 21.6093 5.57173
    -16 -4 -4 28.892 5.57968
    -16 4 -4 24.0269 4.26774
    16 4 4 20.198 3.10013
    16 4 4 41.4819 6.29073
    18 -4 4 -0.912 4.28453
    -18 -4 -4 9.45651 5.93645
    18 -4 4 8.34025 7.13436
    18 4 4 5.5109 5.32184
    -18 4 -4 8.86813 4.77833
    19 -5 -4 126.292 13.0177
    19 -5 -4 112.394 12.6555
    19 5 -4 109.611 9.66629
    19 5 -4 123.11 12.8664
    17 -5 -4 402.332 16.1781
    17 -5 -4 394.724 16.6826
    17 5 -4 400.696 9.52813
    17 5 -4 407.48 16.7545
    17 5 -4 388.471 13.3027
    15 -5 -4 320.409 13.7946
    15 -5 -4 349.146 14.8775
    15 5 -4 358.955 8.70762
    15 5 -4 343.811 14.7423
    13 -5 -4 28.6242 4.30414
    13 -5 -4 53.6271 7.64203
    13 5 -4 42.5736 3.29497
    13 5 -4 45.0931 5.71249
    11 -5 -4 244.981 10.1622
    11 -5 -4 229.636 10.9382
    11 -5 -4 246.083 5.77684
    11 5 -4 221.814 11.1876
    11 5 -4 241.78 6.58954
    9 -5 -4 621.44 17.9193
    9 -5 -4 636.462 17.0457
    9 -5 -4 627.956 13.3403
    -9 5 4 615.304 16.7734
    9 5 -4 628.78 18.1382
    9 5 -4 634.101 14.0038
    7 -5 -4 177.567 8.57812
    7 -5 -4 177.708 5.09975
    7 -5 -4 170.074 7.88564
    -7 -5 4 181.773 5.79555
    7 5 -4 176.764 5.52271
    7 5 -4 178.266 4.72656
    -7 5 4 174.266 7.80938
    7 5 -4 175.904 8.60794
    5 -5 -4 2258.27 47.4067
    5 -5 -4 2305.62 47.0476
    -5 -5 4 2244.83 45.1468
    5 -5 -4 2204.13 44.6995
    5 5 -4 2255.67 45.037
    5 5 -4 2072.76 43.854
    -5 5 4 2158.34 46.7835
    -3 -5 4 824.339 18.5761
    3 -5 -4 836.435 18.3307
    3 -5 -4 820.909 19.6505
    3 -5 -4 827.839 19.9645
    -3 5 4 814.343 19.8471
    -1 -5 4 1799.28 38.0683
    1 -5 -4 1856.4 38.7534
    1 -5 -4 1870.44 38.6833
    1 -5 -4 1814.19 37.9586
    -1 -5 4 1763.86 36.5481
    -1 5 4 1817.6 38.0058
    -1 5 4 1789.65 38.6815
    1 -5 4 2695.19 56.0139
    -1 -5 -4 2769.06 57.123
    1 -5 4 2836.66 57.4695
    -1 -5 -4 2841.57 57.4366
    1 5 4 2775.88 57.384
    1 5 4 2797.66 57.2094
    1 5 4 2818.79 57.4113
    3 -5 4 1321.01 28.4373
    -3 -5 -4 1335.65 28.5438
    -3 -5 -4 1304.46 29.5154
    3 -5 4 1319.93 29.5621
    3 5 4 1340.59 29.2341
    3 5 4 1319.26 28.6219
    3 5 4 1336.38 29.6282
    -5 -5 -4 711.997 18.4474
    -5 -5 -4 727.213 16.7994
    5 -5 4 737.95 17.6076
    5 5 4 724.792 18.5212
    5 5 4 718.666 16.8889
    -7 -5 -4 748.435 19.8832
    -7 -5 -4 784.145 17.7025
    7 -5 4 782.746 19.2273
    7 5 4 750.489 17.6533
    7 5 4 757.236 19.8557
    -7 5 -4 769.357 18.1974
    9 -5 4 280.603 10.9401
    -9 -5 -4 292.051 11.5158
    9 5 4 293.795 11.4081
    9 5 4 295.598 8.80791
    -9 5 -4 314.154 9.66487
    11 -5 4 734.773 20.7167
    -11 -5 -4 740.674 21.3689
    11 5 4 746.53 17.7961
    -11 5 -4 787.142 19.0904
    11 5 4 763.91 21.3287
    13 -5 4 260.436 12.2961
    -13 -5 -4 243.442 12.5695
    -13 5 -4 256.356 9.96672
    13 5 4 255.849 12.3829
    13 5 4 255.12 8.5472
    15 -5 4 28.7464 5.73521
    -15 -5 -4 27.0108 6.05194
    15 -5 4 24.4013 4.89542
    15 5 4 33.3839 5.14446
    -15 5 -4 24.4693 4.02355
    15 5 4 42.647 6.48071
    17 -5 4 135.769 13.6392
    17 -5 4 149.317 12.4743
    -17 -5 -4 142.651 13.5624
    -17 5 -4 120.525 9.34669
    17 5 4 138.241 12.6018
    17 5 4 142.307 7.34
    18 -6 -4 481.224 19.8247
    18 -6 -4 484.234 18.7832
    18 6 -4 457.114 19.2752
    16 -6 -4 598.798 19.6519
    16 -6 -4 572.928 20.5045
    16 6 -4 586.675 20.4566
    14 -6 -4 296.108 14.042
    14 -6 -4 289.483 12.9672
    14 6 -4 290.27 14.1002
    12 -6 -4 10.1996 3.74878
    12 -6 -4 5.81976 4.03536
    12 6 -4 13.6717 4.59219
    10 -6 -4 431.8 14.0415
    10 -6 -4 445.693 15.2328
    -10 6 4 439.657 14.0097
    10 6 -4 422.454 15.1776
    -8 -6 4 1690.76 34.5084
    8 -6 -4 1721.11 38.6234
    8 -6 -4 1691.13 37.6242
    8 -6 -4 1642.13 33.5056
    -8 6 4 1689.07 37.5644
    8 6 -4 1695.1 38.6305
    8 6 -4 1622.16 34.0288
    6 -6 -4 1050.12 22.5473
    6 -6 -4 1055.08 25.4877
    -6 -6 4 1104.46 23.1782
    6 -6 -4 1116.37 26.3061
    -6 6 4 1075.61 25.5514
    6 6 -4 1066.91 22.1927
    6 6 -4 1090.43 26.3279
    4 -6 -4 1298.64 29.5512
    4 -6 -4 1320.51 27.5638
    -4 -6 4 1323.29 27.9186
    4 -6 -4 1363.7 30.1033
    4 6 -4 1276.3 26.4211
    -4 6 4 1261.02 29.5925
    -2 -6 4 2917.02 59.1278
    2 -6 -4 2894.96 58.9378
    2 -6 -4 2866.58 60.0469
    -2 -6 4 2820.33 57.657
    2 -6 -4 2952.52 60.3305
    -2 6 4 2913.74 58.9854
    -2 6 4 2934.19 60.3949
    0 -6 -4 4313.63 86.4646
    0 -6 -4 4342.32 86.7922
    0 -6 -4 4311.06 86.9356
    0 -6 4 4130.22 85.0792
    0 -6 4 4354.65 86.602
    0 6 4 4362.06 86.5345
    0 6 4 4227.39 86.9506
    -2 -6 -4 2343.13 48.5736
    2 -6 4 2292.3 47.9951
    2 -6 4 2395.76 49.4511
    -2 -6 -4 2344.76 49.3089
    2 6 4 2345.87 48.657
    2 6 4 2310.83 49.144
    2 6 4 2370.16 49.3941
    -4 -6 -4 299.908 8.81793
    -4 -6 -4 305.323 10.3445
    4 -6 4 296.665 9.26047
    4 6 4 304.869 10.3752
    4 6 4 292.275 8.86258
    4 6 4 286.683 9.73333
    -6 -6 -4 741.292 16.8915
    -6 -6 -4 696.787 19.0061
    6 -6 4 717.421 18.1828
    6 6 4 732.169 18.5537
    6 6 4 730.822 17.026
    6 6 4 726.247 19.2457
    8 -6 4 375.902 12.5458
    -8 -6 -4 369.899 13.078
    -8 -6 -4 386.179 10.4122
    -8 6 -4 381.998 10.9828
    8 6 4 380.491 10.369
    8 6 4 382.871 13.3244
    -10 -6 -4 794.138 22.2422
    10 -6 4 819.972 21.6135
    -10 6 -4 796.593 19.2904
    10 6 4 776.156 18.2692
    10 6 4 772.683 21.802
    -12 -6 -4 266.002 12.8384
    12 -6 4 292.408 12.8851
    12 6 4 278.615 8.6812
    -12 6 -4 296.3 10.1066
    12 6 4 286.666 13.0236
    -14 -6 -4 152.781 12.0161
    14 -6 4 160.035 11.6859
    14 6 4 158.635 6.62236
    14 6 4 151.634 11.4782
    -14 6 -4 157.339 8.19495
    -16 -6 -4 806.267 25.5283
    16 -6 4 779.294 24.2559
    16 -6 4 776.196 24.67
    16 6 4 746.039 18.0442
    16 6 4 771.731 24.4213
    -16 6 -4 746.396 20.1332
    19 -7 -4 33.2459 7.01241
    19 -7 -4 26.4893 6.56463
    19 7 -4 40.1672 7.96497
    17 -7 -4 58.971 7.24028
    17 7 -4 55.292 7.56969
    15 -7 -4 5.50792 4.68146
    15 -7 -4 10.0449 4.70216
    15 7 -4 5.96718 4.98089
    13 -7 -4 30.903 5.38977
    13 7 -4 35.2337 5.9814
    11 -7 -4 5.1873 4.00627
    11 7 -4 6.5618 4.38473
    -11 7 4 10.5686 4.14482
    11 7 -4 4.47223 2.09902
    9 -7 -4 16.9592 4.02393
    9 -7 -4 9.86175 3.93386
    9 7 -4 23.8062 3.22427
    9 7 -4 9.84812 4.07476
    -9 7 4 18.9287 3.83436
    7 -7 -4 63.4177 6.71314
    7 -7 -4 51.5156 7.20777
    7 -7 -4 58.7132 2.88994
    -7 -7 4 58.0767 3.72425
    7 7 -4 58.404 7.12524
    -7 7 4 51.679 6.51232
    7 7 -4 61.8504 3.49969
    -5 -7 4 205.79 6.68696
    5 -7 -4 197.907 9.14984
    5 -7 -4 209.824 8.95151
    5 -7 -4 203.33 6.20735
    -5 7 4 194.54 8.88229
    5 7 -4 194.247 9.21591
    5 7 -4 201.643 5.69826
    3 -7 -4 199.105 8.49941
    -3 -7 4 194.028 5.72492
    -3 -7 4 202.27 7.05229
    3 -7 -4 203.785 8.62381
    3 -7 -4 192.265 6.64792
    3 7 -4 189.407 5.68421
    -3 7 4 198.388 6.81586
    -3 7 4 193.233 8.70619
    1 -7 -4 269.843 9.82698
    -1 -7 4 290.171 9.09174
    1 -7 -4 279.35 9.78616
    1 -7 -4 272.444 8.75176
    -1 -7 4 284.883 7.9372
    -1 7 4 273.734 10.037
    1 7 -4 274.207 7.60836
    -1 7 4 284.232 8.95165
    1 -7 4 221.387 8.43006
    -1 -7 -4 213.799 8.08968
    -1 -7 -4 217.649 8.14082
    -1 -7 -4 221.112 8.59426
    1 -7 4 214.29 7.14621
    1 7 4 218.612 8.33193
    1 7 4 210.783 8.62509
    -3 -7 -4 3.36337 1.80308
    -3 -7 -4 5.17765 2.54875
    3 -7 4 4.92917 2.09211
    3 7 4 -0.6537 2.33578
    3 7 4 5.5465 2.76689
    5 -7 4 377.175 11.3548
    -5 -7 -4 357.614 10.1572
    -5 -7 -4 364.921 12.2167
    5 7 4 358.796 10.2711
    5 7 4 371.158 11.803
    5 7 4 350.92 12.16
    -7 -7 -4 315.954 9.08996
    7 -7 4 308.4 11.1125
    -7 -7 -4 305.491 11.8886
    7 7 4 313.809 9.20852
    7 7 4 314.483 12.1349
    7 7 4 310.543 11.2576
    -9 -7 -4 33.9979 5.10815
    9 7 4 23.0701 4.52721
    -9 7 -4 33.2108 4.80128
    9 7 4 28.2064 4.13559
    11 -7 4 58.2207 6.36185
    -11 -7 -4 56.501 8.77592
    11 7 4 56.8538 4.50814
    -11 7 -4 53.1411 5.42238
    11 7 4 55.7639 8.65343
    -13 -7 -4 149.805 11.7374
    13 -7 4 154.361 11.6241
    13 7 4 174.127 6.38891
    13 7 4 184.405 12.0232
    -13 7 -4 166.833 7.86162
    -15 -7 -4 324.464 16.3974
    15 -7 4 348.68 16.2965
    15 7 4 348.562 9.255
    15 7 4 336.138 16.2551
    -15 7 -4 329.194 11.3482
    -17 -7 -4 79.5577 9.68243
    17 -7 4 62.4349 7.55925
    17 -7 4 82.8459 11.6203
    -17 7 -4 70.0875 7.32225
    17 7 4 101.284 13.4789
    18 -8 -4 49.6659 7.78438
    18 -8 -4 54.7022 7.99227
    18 8 -4 40.2963 7.94965
    16 -8 -4 479.091 20.0744
    16 -8 -4 490.81 18.9257
    16 8 -4 463.081 19.5408
    14 -8 -4 512.839 18.3196
    14 8 -4 480.032 13.6469
    14 8 -4 524.21 19.4412
    12 -8 -4 752.695 22.0504
    12 8 -4 763.807 17.9368
    -12 8 4 739.601 21.9359
    12 8 -4 783.438 23.454
    10 -8 -4 1565.18 36.351
    -10 8 4 1488.72 36.02
    10 8 -4 1540.3 37.341
    10 8 -4 1494.33 32.0318
    -8 -8 4 1376.04 28.2954
    8 -8 -4 1389.11 33.0314
    8 -8 -4 1341.65 39.1711
    -8 8 4 1348.19 32.597
    8 8 -4 1350.4 28.6677
    -6 -8 4 1121.95 23.3324
    6 -8 -4 1027.88 22.6185
    6 -8 -4 1082.01 27.0895
    6 -8 -4 1069.41 26.3844
    6 8 -4 1054.67 26.9472
    -6 8 4 1071.26 26.5118
    6 8 -4 1064.71 22.8638
    4 -8 -4 42.5146 6.10308
    -4 -8 4 41.2078 4.2332
    4 -8 -4 44.776 6.2687
    4 -8 -4 44.8216 3.84899
    -4 8 4 28.7028 3.99727
    4 8 -4 41.5463 4.69692
    4 8 -4 43.8237 3.39152
    2 -8 -4 6.44888 3.06807
    -2 -8 4 6.11938 1.89387
    2 -8 -4 5.17019 2.58687
    -2 -8 4 5.16514 2.0273
    2 -8 -4 6.24518 2.11508
    -2 8 4 1.38561 2.12288
    -2 8 4 6.0218 3.29334
    2 8 -4 6.33956 1.8008
    0 -8 4 299.453 9.97042
    0 -8 -4 277.762 10.3206
    0 -8 -4 289.426 10.0202
    0 -8 4 289.299 8.72655
    0 -8 -4 279.106 9.45546
    0 8 -4 277.291 8.39408
    0 8 4 267.194 10.3087
    0 8 4 288.353 9.74486
    2 -8 4 164.151 6.8735
    -2 -8 -4 161.922 7.21378
    -2 -8 -4 172.144 7.78543
    2 8 4 151.466 7.92595
    2 8 4 149.194 7.84353
    -4 -8 -4 639.965 15.602
    4 -8 4 626.949 16.2611
    -4 -8 -4 626.107 17.4575
    4 8 4 631.107 17.6938
    4 8 4 606.485 16.9671
    -6 -8 -4 373.682 10.5335
    -6 -8 -4 357.436 13.0828
    6 -8 4 393.968 12.4046
    6 8 4 369.148 13.385
    6 8 4 386.393 12.7737
    -8 -8 -4 981.742 26.4102
    -8 -8 -4 1029.86 22.2207
    8 -8 4 962.925 26.6907
    8 8 4 992.281 26.1915
    8 8 4 1017.75 25.205
    -8 8 -4 982.669 23.0235
    10 -8 4 879.945 23.8417
    -10 -8 -4 868.574 24.8802
    10 8 4 901.211 24.9861
    10 8 4 872.569 23.5335
    -10 8 -4 886.182 20.9584
    -12 -8 -4 300.013 14.8433
    12 -8 4 317.701 14.2048
    -12 8 -4 297.568 10.0919
    12 8 4 320.364 14.4904
    -14 -8 -4 72.6951 10.9689
    14 -8 4 69.3759 7.85048
    14 8 4 64.2668 7.67686
    -14 8 -4 55.2437 5.91458
    -16 -8 -4 147.688 14.8395
    16 -8 4 148.481 14.8391
    16 8 4 133.622 14.0235
    -16 8 -4 148.629 7.59694
    17 -9 -4 339.499 19.4369
    17 -9 -4 341.888 17.9428
    17 9 -4 339.355 18.6631
    17 9 -4 354.131 12.562
    15 -9 -4 455.956 18.7046
    15 9 -4 484.325 19.654
    15 9 -4 450.074 13.4676
    13 -9 -4 898.182 26.0235
    13 9 -4 958.002 27.4968
    13 9 -4 890.566 21.347
    11 -9 -4 858.315 24.3629
    -11 9 4 884.136 24.4359
    11 9 -4 893.766 25.604
    11 9 -4 831.98 19.8986
    9 -9 -4 1186.01 30.6561
    -9 -9 4 1151.4 23.9121
    9 -9 -4 1224.77 29.8788
    9 9 -4 1210.08 30.8267
    -9 9 4 1074.8 34.9664
    9 9 -4 1167.53 25.5135
    -7 -9 4 1090.19 22.9395
    7 -9 -4 931.626 29.921
    7 -9 -4 1036.53 28.9352
    7 -9 -4 1075.74 22.1636
    7 9 -4 1079.65 29.3945
    7 9 -4 1086.35 23.2572
    -7 9 4 1110.27 27.3806
    5 -9 -4 76.7639 4.54739
    5 -9 -4 78.699 7.67332
    -5 -9 4 85.4622 5.10339
    5 -9 -4 68.5794 7.79232
    5 9 -4 82.9773 4.55699
    -5 9 4 79.9405 7.96738
    5 9 -4 70.0066 7.79009
    -3 -9 4 72.8053 5.50047
    -3 -9 4 74.1525 4.6604
    3 -9 -4 80.5641 7.3979
    3 -9 -4 86.3946 7.42348
    3 -9 -4 80.9046 5.06141
    -3 9 4 72.1724 7.50451
    -3 9 4 74.4137 5.24629
    3 9 -4 86.7548 4.80064
    3 9 -4 71.7495 7.24344
    1 -9 -4 25.682 3.88195
    1 -9 -4 22.6784 3.09245
    1 -9 -4 31.9713 4.69031
    -1 -9 4 35.8856 4.40782
    -1 -9 4 21.7385 2.90499
    1 9 -4 38.8117 4.21547
    -1 9 4 25.6521 4.22521
    -1 9 4 29.4911 3.44023
    -1 -9 -4 408.612 13.4197
    -1 -9 -4 439.025 12.8909
    1 -9 4 428.713 12.0776
    -1 -9 -4 427.335 12.8617
    1 9 4 393.974 13.4478
    1 9 4 410.429 12.9988
    -3 -9 -4 307.939 11.5652
    -3 -9 -4 337.917 10.4997
    3 -9 4 316.855 10.6376
    3 9 4 330.002 11.8939
    3 9 4 324.479 11.9428
    -5 -9 -4 248.672 11.1848
    -5 -9 -4 263.63 8.84561
    5 -9 4 276.258 10.2863
    5 9 4 266.72 11.0523
    5 9 4 262.142 11.6628
    7 -9 4 1519.3 35.6549
    -7 -9 -4 1575.26 32.8701
    -7 -9 -4 1469.71 38.514
    7 9 4 1582.63 36.1257
    7 9 4 1528.64 36.8653
    9 -9 4 1445.59 33.8429
    -9 -9 -4 1413.3 35.2217
    -9 -9 -4 1400.2 29.8154
    9 9 4 1396.33 35.0078
    -9 9 -4 1368.52 30.863
    9 9 4 1380.07 33.5777
    -11 -9 -4 276.364 14.1485
    11 -9 4 310.361 13.7249
    -11 9 -4 294.083 9.74148
    11 9 4 296.967 14.4745
    11 9 4 308.026 13.2447
    -13 -9 -4 224.391 14.0607
    13 -9 4 235.027 13.575
    13 9 4 266.791 14.4671
    -13 9 -4 213.039 8.53695
    13 9 4 244.312 12.8397
    -15 -9 -4 195.57 15.5369
    15 -9 4 213.819 14.8704
    -15 9 -4 219.934 7.98599
    15 9 4 216.048 15.5561
    15 9 4 209.668 13.7519
    16 -10 -4 29.3611 7.37573
    16 -10 -4 24.0391 7.20683
    16 10 -4 24.337 7.09157
    16 10 -4 24.2113 4.32136
    14 -10 -4 -6.1551 4.97889
    14 10 -4 2.45153 5.27099
    14 10 -4 -0.3967 3.00686
    12 -10 -4 151.811 12.0738
    -12 10 4 155.665 11.8801
    12 10 -4 147.2 7.28572
    12 10 -4 127.178 12.0979
    10 -10 -4 13.1098 4.27255
    10 -10 -4 20.064 4.9403
    10 10 -4 19.4093 3.04924
    -10 10 4 11.3163 4.80434
    10 10 -4 16.2469 5.23367
    -8 -10 4 48.4917 3.59168
    8 -10 -4 57.4869 8.58962
    -8 10 4 31.9632 5.35223
    8 10 -4 45.8481 6.30062
    8 10 -4 53.8537 4.94285
    6 -10 -4 37.4302 5.60168
    -6 -10 4 35.4174 4.3058
    6 -10 -4 21.0935 4.19747
    6 -10 -4 31.5147 3.77728
    6 10 -4 25.9277 5.28731
    -6 10 4 21.1927 4.83572
    6 10 -4 31.7447 4.32214
    4 -10 -4 7.12721 3.89707
    4 -10 -4 3.98848 3.50067
    -4 -10 4 6.92177 2.21665
    4 -10 -4 8.51508 2.37477
    4 10 -4 9.95949 2.41749
    -4 10 4 7.52916 4.27559
    4 10 -4 5.82788 3.83291
    -4 10 4 12.3872 2.5389
    2 -10 -4 7.42059 2.60849
    -2 -10 4 4.8978 2.35689
    -2 -10 4 3.6304 2.41228
    2 -10 -4 3.08953 2.96913
    2 10 -4 9.08161 2.45458
    -2 10 4 6.10866 2.65086
    2 10 -4 4.39245 3.28212
    -2 10 4 0.31933 3.52681
    0 -10 -4 101.305 13.761
    0 -10 -4 111.748 7.1341
    0 -10 4 100.406 6.44984
    0 -10 -4 109.328 7.81113
    0 -10 4 107.459 7.42117
    0 10 4 116.733 7.43145
    0 10 4 110.262 8.59053
    0 10 -4 104.238 6.32638
    -2 -10 -4 17.122 3.89977
    2 -10 4 20.7645 3.73461
    2 10 4 10.2657 4.37191
    2 10 4 19.0411 3.95943
    -4 -10 -4 782.569 21.5902
    4 -10 4 778.247 20.2022
    -4 -10 -4 809.847 19.3418
    4 10 4 768.138 21.2259
    4 10 4 736.465 22.6056
    6 -10 4 308.394 12.3369
    -6 -10 -4 325.704 10.0768
    6 10 4 324.523 13.6972
    -8 -10 -4 102.105 10.1483
    8 -10 4 94.2867 9.0327
    -8 -10 -4 92.4179 5.41934
    8 10 4 83.2195 9.06617
    8 10 4 102.321 10.0555
    -10 -10 -4 12.9315 4.86896
    10 -10 4 31.1763 5.27367
    10 10 4 26.9415 5.37517
    -10 10 -4 24.6317 3.23524
    10 10 4 31.0483 6.03901
    12 -10 4 8.19115 4.86702
    -12 -10 -4 4.22211 5.69884
    12 10 4 4.10487 5.89622
    12 10 4 -0.004 5.25833
    -12 10 -4 8.38271 2.8239
    -14 -10 -4 -4.3293 6.08733
    14 -10 4 3.22272 6.05684
    14 10 4 -8.3318 5.19877
    14 10 4 -3.378 6.12512
    -14 10 -4 -0.3041 2.32141
    15 -11 -4 179.447 16.8934
    15 -11 -4 154.07 15.1419
    15 11 -4 205.285 16.0451
    15 11 -4 160.757 9.27296
    13 -11 -4 235.161 14.6778
    13 -11 -4 241.01 15.7796
    -13 11 4 217.288 14.7888
    13 11 -4 238.918 15.4434
    13 11 -4 233.453 9.57374
    11 -11 -4 74.9486 10.7343
    11 -11 -4 42.9211 6.12442
    11 11 -4 52.9933 5.94792
    11 11 -4 76.1436 11.0774
    -11 11 4 80.9857 10.6462
    9 -11 -4 39.9109 5.73998
    9 -11 -4 34.4061 5.51753
    9 11 -4 43.9885 5.41819
    -9 11 4 40.4022 6.2775
    9 11 -4 30.3132 5.88251
    -7 -11 4 455.954 11.2225
    7 -11 -4 418.012 16.6491
    7 -11 -4 389.269 15.3521
    -7 11 4 420.332 16.0079
    7 11 -4 411.264 11.785
    7 11 -4 432.656 16.3989
    5 -11 -4 324.164 13.9885
    5 -11 -4 346.85 13.6631
    -5 -11 4 343.051 10.4806
    5 -11 -4 342.148 10.0235
    5 11 -4 309.655 13.8085
    5 11 -4 324.186 10.1805
    -5 11 4 345.405 14.0695
    -3 -11 4 516.235 13.8485
    -3 -11 4 526.16 14.7069
    3 -11 -4 508.449 14.3357
    3 -11 -4 525.981 18.7461
    3 -11 -4 537.301 16.7724
    -3 11 4 513.683 14.3831
    -3 11 4 482.379 20.3353
    3 11 -4 505.629 13.8849
    1 -11 -4 902.688 24.4531
    -1 -11 4 975.966 22.3457
    1 -11 -4 930.145 24.2154
    -1 -11 4 927.837 23.3511
    1 -11 -4 916.268 23.0337
    1 11 -4 938.561 24.4484
    1 11 -4 923.599 22.2196
    -1 11 4 946.698 25.2218
    -1 11 4 929.724 23.1653
    -1 -11 -4 791.658 20.3921
    -1 -11 -4 745.94 20.3873
    1 -11 4 763.492 19.4415
    -1 -11 -4 753.477 21.2232
    1 11 4 733.68 21.6247
    -1 11 -4 732.624 19.1925
    1 11 4 751.195 20.463
    -1 11 -4 761.968 20.5934
    -3 -11 -4 1119.5 28.5344
    3 -11 4 1135.09 27.3866
    -3 -11 -4 1149.73 26.8616
    5 -11 4 263.741 13.1957
    -5 -11 -4 261.983 9.54708
    5 11 4 264.111 12.4254
    5 11 4 260.335 12.6428
    -7 -11 -4 188.755 7.58738
    -7 -11 -4 194.106 11.8263
    7 -11 4 191.615 10.6849
    7 11 4 185.275 12.0489
    7 11 4 197.534 11.6636
    9 -11 4 590.557 18.9002
    -9 -11 -4 606.092 20.4226
    -9 -11 -4 559.307 13.8332
    9 11 4 604.774 19.1275
    9 11 4 560.811 20.1063
    -9 11 -4 555.905 15.1759
    11 -11 4 143.148 11.7173
    -11 -11 -4 143.975 12.9053
    11 11 4 111.552 10.7426
    11 11 4 107.293 12.2748
    -11 11 -4 122.992 6.48047
    -13 -11 -4 166.81 14.9781
    13 -11 4 183.679 13.9933
    13 11 4 174.988 14.81
    -13 11 -4 181.528 6.8604
    13 11 4 187.998 13.2572
    14 -12 -4 185.571 16.8172
    14 -12 -4 166.141 15.5671
    14 12 -4 187.317 15.9862
    14 12 -4 171.608 9.51813
    12 -12 -4 238.589 15.0031
    12 -12 -4 226.897 16.3126
    12 12 -4 216.29 9.50515
    -12 12 4 219.165 14.4724
    12 12 -4 224.82 15.3307
    10 -12 -4 254.349 14.2883
    10 -12 -4 286.435 15.9829
    10 12 -4 299.538 15.5294
    -10 12 4 276.363 14.7709
    10 12 -4 270.132 10.0393
    8 -12 -4 366.745 16.7929
    8 -12 -4 373.233 15.4326
    -8 -12 4 361.285 9.36076
    -8 12 4 372.047 16.2229
    8 12 -4 358.992 11.2781
    8 12 -4 353.416 16.0707
    6 -12 -4 175.547 12.2529
    6 -12 -4 198.991 11.5952
    -6 -12 4 207.027 7.8378
    6 12 -4 200.301 8.241
    -6 12 4 207.663 12.0485
    6 12 -4 206.907 12.4436
    4 -12 -4 459.292 13.1084
    4 -12 -4 457.195 16.1957
    -4 -12 4 436.22 13.3259
    4 -12 -4 446.171 16.5415
    -4 12 4 456.859 16.4087
    4 12 -4 441.074 13.0182
    4 12 -4 464.926 16.7013
    -4 12 4 440.476 13.0624
    -2 -12 4 953.3 22.4655
    -2 -12 4 933.506 23.4569
    2 -12 -4 799.464 28.623
    2 -12 -4 972.166 25.4043
    2 -12 -4 929.669 23.1881
    -2 12 4 963.186 25.7213
    2 12 -4 925.506 22.4999
    2 12 -4 944.427 25.3
    -2 12 4 943.722 23.2565
    0 -12 4 655.935 17.5006
    0 -12 4 639.793 18.7054
    0 -12 -4 664.402 19.1596
    0 -12 -4 639.396 18.6202
    0 -12 -4 662.655 19.9065
    0 12 4 673.961 20.2997
    0 12 -4 632.975 17.5836
    0 12 -4 634.934 19.2761
    0 12 4 646.382 18.5783
    -2 -12 -4 360.831 13.0562
    -2 -12 -4 377.269 14.2997
    2 -12 4 363.438 12.9401
    2 12 4 379.832 17.228
    2 12 4 382.009 15.0363
    -2 12 -4 388.348 13.784
    -4 -12 -4 616.789 16.9417
    -4 -12 -4 608.842 20.2422
    4 12 4 628.848 19.6198
    -4 12 -4 622.096 17.7532
    4 12 4 636.301 19.8437
    6 -12 4 586.015 18.2592
    -6 -12 -4 542.749 14.9966
    -6 -12 -4 557.524 19.331
    6 12 4 554.385 18.6761
    -6 12 -4 556.064 16.1432
    6 12 4 576.093 19.4645
    -8 -12 -4 235.938 8.15006
    8 -12 4 242.768 12.6226
    -8 -12 -4 263.564 14.318
    8 12 4 233.427 14.007
    -8 12 -4 245.056 9.73961
    8 12 4 242.142 13.2852
    10 -12 4 250.567 13.7245
    -10 -12 -4 253.036 15.1484
    10 12 4 251.014 13.8248
    -10 12 -4 249.718 9.17629
    10 12 4 260.155 15.3775
    -10 12 -4 237.074 8.85817
    -12 -12 -4 95.438 13.9367
    12 -12 4 119.319 12.9224
    12 12 4 117.573 12.438
    -12 12 -4 115.551 5.89444
    12 12 4 91.3204 13.8382
    -12 12 -4 118.274 5.90346
    13 -13 -4 16.6953 9.25149
    13 13 -4 14.0646 4.25166
    -13 13 4 11.2436 7.47001
    13 13 -4 16.4326 10.0996
    11 -13 -4 71.1168 8.81232
    11 -13 -4 51.4137 7.11939
    -11 13 4 46.864 7.44286
    11 13 -4 61.6467 8.02159
    11 13 -4 79.8761 7.42415
    9 -13 -4 7.63194 5.59809
    9 -13 -4 8.03028 5.58958
    9 13 -4 11.4054 3.40454
    -9 13 4 11.6642 5.70797
    9 13 -4 8.14893 5.59529
    7 -13 -4 54.5652 6.74092
    7 -13 -4 52.5036 6.68665
    -7 -13 4 70.0438 5.236
    7 13 -4 69.7178 10.8373
    -7 13 4 55.544 7.56186
    7 13 -4 69.1684 6.62772
    5 -13 -4 8.58928 4.72495
    -5 -13 4 10.0403 2.65594
    5 -13 -4 11.6671 4.53371
    5 13 -4 22.5781 5.5501
    5 13 -4 7.91553 3.3464
    -5 13 4 17.3891 5.48301
    -5 13 4 15.3062 3.18525
    -3 -13 4 3.09752 2.77292
    3 -13 -4 3.28454 4.33171
    -3 -13 4 4.34107 3.10696
    3 -13 -4 3.66524 3.30673
    3 -13 -4 9.49779 4.13857
    3 13 -4 1.48715 4.30982
    -3 13 4 9.71484 4.81872
    3 13 -4 2.63894 3.23805
    -3 13 4 -1.8115 3.03727
    1 -13 -4 106.434 10.3262
    -1 -13 4 108.67 7.59511
    1 -13 -4 78.9868 8.02484
    -1 -13 4 90.7851 8.52816
    1 -13 -4 83.8888 9.47244
    -1 13 4 114.318 10.5992
    -1 13 4 85.8087 8.24702
    1 13 -4 86.3414 9.61206
    1 13 -4 101.633 7.9006
    1 -13 4 27.8965 4.24492
    -1 -13 -4 17.5596 3.80714
    -1 -13 -4 18.0153 4.41521
    -1 13 -4 17.3927 8.15617
    1 13 4 23.481 4.98683
    -1 13 -4 28.4434 4.60827
    1 13 4 21.6832 5.44449
    -3 -13 -4 101.265 8.34257
    -3 -13 -4 105.543 10.119
    3 -13 4 107.693 9.07963
    3 13 4 126.168 11.0394
    -3 13 -4 104.557 8.94386
    3 13 4 110.34 10.1643
    -5 -13 -4 -4.6674 4.14109
    -5 -13 -4 2.9658 2.66362
    5 -13 4 -2.5051 4.20495
    5 13 4 -0.8037 4.67248
    -5 13 -4 -4.2863 3.46853
    5 13 4 0.12828 4.78388
    7 -13 4 0.17682 4.99002
    -7 -13 -4 -3.3174 2.14218
    -7 -13 -4 -3.7754 4.74534
    -7 13 -4 -6.2058 3.11487
    7 13 4 -8.9623 4.8435
    -9 -13 -4 176.864 14.0949
    -9 -13 -4 168.165 6.26958
    9 -13 4 178.816 13.3028
    -9 13 -4 178.971 8.45931
    9 13 4 186.768 13.146
    9 13 4 173.458 14.0776
    11 -13 4 -4.7098 6.11813
    -11 -13 -4 -4.9145 6.3255
    -11 13 -4 4.84569 2.68307
    11 13 4 10.8958 6.64926
    11 13 4 7.05357 6.43845
    -11 13 -4 8.14579 2.75295
    12 14 -4 222.664 10.8347
    10 -14 -4 340.224 19.1632
    10 -14 -4 329.201 17.7387
    10 14 -4 378.051 18.9386
    10 14 -4 365.501 12.5068
    -10 14 4 383.386 18.8047
    8 -14 -4 328.872 17.1128
    -8 -14 4 285.226 8.37565
    8 -14 -4 289.916 15.5751
    8 14 -4 295.587 11.0989
    -8 14 4 324.922 16.6176
    8 14 -4 324.323 16.8181
    6 -14 -4 426.451 17.3173
    -6 -14 4 375.391 12.1452
    6 -14 -4 394.651 17.5378
    6 14 -4 387.698 12.9841
    -6 14 4 411.034 17.4742
    6 14 -4 426.451 17.9025
    4 -14 -4 1024.43 28.3256
    -4 -14 4 972.774 25.0794
    4 -14 -4 1071.51 29.0359
    -4 14 4 986.79 24.8167
    4 14 -4 1044.85 25.2604
    -4 14 4 1053.53 28.9643
    4 14 -4 1046.33 28.8851
    2 -14 -4 833.8 24.2387
    -2 -14 4 838.654 21.6305
    2 -14 -4 849.95 24.6852
    -2 -14 4 801.067 22.2295
    2 -14 -4 807.588 22.0566
    2 14 -4 849.194 24.5294
    -2 14 4 830.04 24.7572
    2 14 -4 843.697 21.7944
    -2 14 4 826.033 22.2331
    0 -14 -4 405.475 16.6608
    0 -14 4 404.486 19.9773
    0 -14 -4 406.573 15.0922
    0 -14 -4 413.76 15.4781
    0 14 -4 405.707 14.2287
    0 14 -4 423.79 15.9415
    0 14 4 402.494 16.6707
    0 14 4 411.096 15.0071
    -2 -14 -4 315.694 15.4248
    2 -14 4 319.816 12.9642
    -2 -14 -4 323.055 14.4124
    2 14 4 342.871 15.5694
    2 14 4 341.33 14.4101
    -2 14 -4 345.643 13.9036
    -4 -14 -4 248.03 14.1738
    4 -14 4 255.785 12.4738
    -4 -14 -4 213.95 10.4752
    4 14 4 248.235 14.0197
    4 14 4 217.418 13.3255
    -4 14 -4 247.527 11.6766
    -6 -14 -4 206.088 9.22432
    6 -14 4 226.208 12.9421
    -6 -14 -4 215.869 13.8796
    -6 14 -4 214.509 10.5278
    6 14 4 189.464 13.6389
    6 14 4 222.215 14.0344
    8 -14 4 26.0897 6.90687
    -8 -14 -4 34.1704 7.33555
    -8 -14 -4 18.5141 2.58854
    8 14 4 10.9795 6.48834
    8 14 4 21.9838 7.00862
    -8 14 -4 24.8725 4.06559
    10 -14 4 151.332 14.8301
    -10 -14 -4 140.314 15.4762
    10 14 4 131.807 17.6971
    10 14 4 124.604 14.5417
    -10 14 -4 140.323 7.38104
    -10 14 -4 143.692 7.65876
    9 -15 -4 122.98 16.0374
    9 -15 -4 121.416 15.3506
    -9 15 4 141.867 15.4971
    9 15 -4 124.988 9.00198
    9 15 -4 137.975 15.1349
    -7 -15 4 40.0658 5.53487
    7 -15 -4 20.4566 5.54094
    7 -15 -4 33.0253 7.52688
    7 15 -4 31.6863 6.90149
    7 15 -4 39.6837 4.82518
    -7 15 4 31.4357 7.38428
    -5 -15 4 384.965 13.5116
    5 -15 -4 411.186 17.9744
    5 -15 -4 433.707 18.3588
    5 15 -4 457.975 18.6799
    -5 15 4 434.654 18.311
    -5 15 4 420.406 13.2635
    5 15 -4 426.949 14.3754
    3 -15 -4 321.163 15.9443
    3 -15 -4 367.816 16.2082
    -3 -15 4 329.221 13.0014
    3 15 -4 328.949 13.0273
    -3 15 4 315.468 12.8718
    3 15 -4 337.336 16.0873
    -3 15 4 332.012 16.4092
    1 -15 -4 639.795 20.6912
    -1 -15 4 639.703 18.551
    1 -15 -4 605.282 21.4137
    -1 15 4 615.989 19.244
    1 15 -4 636.439 20.9491
    -1 15 4 626.837 21.6982
    1 15 -4 649.173 19.0394
    -1 -15 -4 397.94 15.688
    1 -15 4 395.134 15.6157
    -1 -15 -4 370.475 15.1347
    1 -15 4 374.732 14.4691
    -1 15 -4 381.239 15.2457
    -1 15 -4 385.35 15.5617
    1 15 4 356.62 17.0118
    1 15 4 388.09 15.39
    3 -15 4 6.3767 4.63531
    -3 -15 -4 14.7158 5.08112
    3 15 4 10.05 5.07316
    3 15 4 14.2531 6.19603
    -3 15 -4 13.0108 4.73165
    -5 -15 -4 16.5204 6.40833
    5 -15 4 16.9014 5.6237
    -5 -15 -4 14.6806 3.49691
    5 15 4 17.7269 6.03466
    5 15 4 18.5893 6.22428
    7 -15 4 95.0205 12.4562
    -7 -15 -4 73.7521 9.08061
    -7 -15 -4 83.5903 7.03863
    -7 15 -4 96.1722 8.65155
    7 15 4 88.3276 13.3908
    7 15 4 80.105 9.09549
    -6 -16 4 60.5422 7.40543
    6 -16 -4 58.1016 7.78186
    6 -16 -4 43.7662 9.27368
    -6 16 4 38.6836 8.74778
    6 16 -4 50.7466 8.02357
    6 16 -4 61.844 9.06334
    -4 -16 4 2.40961 3.46264
    4 -16 -4 -4.1584 5.12538
    4 -16 -4 8.76602 7.21082
    4 16 -4 6.36937 5.22002
    -4 16 4 0.61678 6.23184
    -4 16 4 9.88776 4.15944
    4 16 -4 12.464 6.65164
    2 -16 -4 12.6947 6.27986
    -2 -16 4 11.9129 4.27323
    2 -16 -4 6.21652 4.70744
    -2 -16 4 7.25764 4.57201
    -2 16 4 1.33302 4.63343
    2 16 -4 16.4677 6.59664
    2 16 -4 13.724 5.30362
    -2 16 4 3.71194 7.26787
    0 -16 -4 4.43865 4.49735
    0 -16 -4 5.57761 6.08543
    0 -16 4 -4.4309 4.01323
    0 -16 4 2.98976 4.42486
    0 16 -4 9.70698 5.17955
    0 16 4 8.92416 5.12673
    0 16 -4 11.4557 5.67464
    0 16 4 0.94986 6.23338
    2 -16 4 3.71432 4.55511
    -2 -16 -4 1.51327 3.97644
    2 -16 4 3.35138 5.25052
    -2 -16 -4 2.97932 5.21468
    2 16 4 1.13718 5.20801
    -2 16 -4 3.96414 5.25282
    2 16 4 3.00723 6.96708
    -4 -16 -4 36.1724 7.06659
    4 -16 4 27.577 5.95996
    4 16 4 30.867 8.19746
    4 16 4 21.0484 6.27147
    -4 16 -4 25.5226 5.54968
    20 0 -5 -7.4888 3.92484
    20 0 -5 -1.0131 3.4989
    20 0 -5 -4.9206 4.68266
    18 0 -5 1.12485 3.81232
    18 0 -5 0.63761 3.54024
    18 0 -5 -0.7581 3.56681
    16 0 -5 -5.0958 3.08583
    16 0 -5 -1.6931 2.69983
    16 0 -5 -2.2229 3.02479
    14 0 -5 -1.0338 2.73677
    14 0 -5 -2.792 2.25367
    14 0 -5 -2.0558 3.03429
    12 0 -5 -1.8764 2.17784
    12 0 -5 -1.3856 2.26213
    12 0 -5 -4.9558 2.66852
    10 0 -5 1.68639 1.90358
    10 0 -5 -0.9476 1.94905
    8 0 -5 -2.0068 1.55097
    -6 0 5 1.54173 1.24568
    6 0 -5 2.53866 1.5013
    -6 0 5 0.91584 1.6388
    6 0 -5 -0.8818 1.59797
    4 0 -5 -0.3627 1.72389
    -4 0 5 -0.259 1.56419
    -4 0 5 1.30558 1.33144
    4 0 -5 2.31206 1.22779
    -2 0 5 0.15015 1.2453
    2 0 -5 1.15518 1.56269
    -2 0 5 -0.8786 1.52843
    0 0 5 1.39611 1.73597
    0 0 -5 2.25758 1.61094
    2 0 5 1.02741 1.81016
    -2 0 -5 1.11747 1.82287
    -2 0 -5 0.95567 1.59564
    4 0 5 -0.4609 1.63756
    -4 0 -5 -2.3921 2.07527
    -4 0 -5 0.95573 1.7054
    6 0 5 5.27862 2.08557
    -6 0 -5 3.31907 2.39816
    -8 0 -5 2.37474 2.54576
    8 0 5 2.85032 2.12065
    -10 0 -5 0.64611 2.83374
    10 0 5 -0.337 2.20741
    -12 0 -5 -2.2426 2.81675
    12 0 5 -2.792 2.50122
    14 0 5 -4.5169 2.57735
    -14 0 -5 -4.809 4.62848
    16 0 5 -2.9447 3.17694
    -18 0 -5 -9.2977 5.06306
    18 0 5 -7.1579 3.72978
    19 -1 -5 218.226 12.2939
    19 -1 -5 200.4 10.0747
    19 -1 -5 210.463 11.4625
    19 1 -5 204.136 12.3767
    19 1 -5 210.554 11.5435
    19 1 -5 178.673 11.3974
    17 -1 -5 811.667 20.6446
    17 -1 -5 773.878 21.7606
    17 -1 -5 785.53 21.8335
    17 1 -5 797.815 20.8047
    15 -1 -5 673.392 17.8404
    15 -1 -5 642.428 18.5815
    15 -1 -5 657.018 18.2885
    15 1 -5 669.783 17.7525
    15 1 -5 674.407 17.7783
    15 1 -5 636.128 18.8973
    13 -1 -5 475.674 14.2948
    13 -1 -5 453.713 13.5761
    13 -1 -5 449.26 13.6325
    13 1 -5 449.399 12.8574
    13 1 -5 447.842 14.668
    13 1 -5 466.779 13.4179
    11 -1 -5 1155.49 26.9936
    11 -1 -5 1163.18 26.6663
    11 -1 -5 1147.31 26.1368
    11 1 -5 1149.11 26.2184
    11 1 -5 1142.27 27.5028
    11 1 -5 1154.76 25.4049
    9 -1 -5 202.129 8.20604
    9 -1 -5 212.535 7.42315
    9 1 -5 203.962 6.55517
    9 1 -5 209.893 7.63186
    7 -1 -5 34.1609 4.59994
    7 -1 -5 36.8522 3.97368
    7 1 -5 29.2107 4.0997
    7 1 -5 31.7806 2.97821
    -7 1 5 43.564 3.50741
    5 -1 -5 1403.44 30.2568
    -5 -1 5 1349.98 29.8808
    -5 -1 5 1344.71 27.8197
    5 -1 -5 1395.26 29.0132
    5 1 -5 1405.72 29.8561
    -5 1 5 1397.42 28.9865
    -5 1 5 1398.59 30.3291
    5 1 -5 1367.05 27.8441
    -3 -1 5 95.9391 3.47254
    3 -1 -5 92.6664 5.24978
    -3 -1 5 98.8123 5.13013
    3 -1 -5 94.0642 4.00852
    -3 1 5 89.3971 4.47985
    -3 1 5 89.5778 5.23801
    3 1 -5 99.8308 5.20257
    1 -1 -5 381.577 10.7233
    -1 -1 5 389.331 10.6909
    -1 1 5 376.506 10.7563
    1 1 -5 410.131 10.7977
    -1 1 5 393.096 9.71106
    -1 -1 -5 1687.3 35.5617
    1 -1 5 1641.28 35.4056
    -1 -1 -5 1695.34 35.4592
    1 1 5 1642.34 35.4098
    -1 1 -5 1672.34 35.4233
    3 -1 5 1014.96 23.799
    -3 -1 -5 1047.59 24.0155
    -3 -1 -5 1085.43 23.8101
    -3 1 -5 1063.78 23.9761
    3 1 5 1051.2 23.8064
    -3 1 -5 1092.44 24.0149
    -5 -1 -5 3290.25 66.7824
    5 -1 5 3283.37 67.0995
    -5 -1 -5 3244.59 67.2702
    5 1 5 3313.09 66.8824
    -5 1 -5 3224.88 67.0288
    7 -1 5 1230.19 28.5515
    -7 -1 -5 1261.73 29.0062
    7 1 5 1269.77 28.332
    7 1 5 1272.76 29.0117
    -7 1 -5 1286.36 28.713
    -9 -1 -5 307.571 11.137
    9 -1 5 307.639 10.6979
    9 1 5 305.317 10.294
    9 1 5 322.965 11.1874
    -9 1 -5 296.415 10.6994
    -11 -1 -5 1437.83 33.738
    11 -1 5 1402.47 32.9075
    11 1 5 1396.43 32.3864
    -11 1 -5 1453.27 33.4074
    11 1 5 1463.81 33.5987
    13 -1 5 735.655 20.2529
    -13 -1 -5 765.439 21.4725
    13 1 5 744.861 19.7738
    13 1 5 742.38 20.8556
    -13 1 -5 723.383 20.7699
    -15 -1 -5 222.944 12.0684
    15 -1 5 208.43 10.882
    15 1 5 210.011 10.336
    15 1 5 217.443 11.6284
    17 -1 5 198.129 11.6051
    -17 -1 -5 202.586 13.4542
    -17 1 -5 196.585 12.6104
    17 1 5 194.17 11.0833
    20 -2 -5 162.672 8.8105
    20 -2 -5 171.034 12.9398
    20 -2 -5 159.202 12.1333
    20 2 -5 162.906 11.7349
    20 2 -5 163.403 12.3205
    20 2 -5 164.384 9.65241
    18 -2 -5 137.985 7.83786
    18 -2 -5 149.106 10.6222
    18 -2 -5 153.117 10.5363
    18 2 -5 127.712 9.55568
    18 2 -5 147.481 10.5124
    18 2 -5 136.05 8.29335
    16 -2 -5 589.305 17.9398
    16 -2 -5 581.194 17.6518
    16 -2 -5 585.644 15.536
    16 2 -5 582.844 15.7595
    16 2 -5 500.273 20.1868
    16 2 -5 576.35 16.3708
    14 -2 -5 1382.06 30.2568
    14 -2 -5 1352.46 31.4816
    14 -2 -5 1315.63 31.8795
    14 2 -5 1353.84 30.1838
    14 2 -5 1371.59 30.1833
    14 2 -5 1279.34 32.3035
    12 -2 -5 1072.18 24.9503
    12 -2 -5 1077.75 25.5535
    12 -2 -5 1083.17 26.3573
    12 2 -5 1114.33 24.8163
    12 2 -5 1078.52 24.2415
    12 2 -5 1077.78 26.9678
    10 -2 -5 413.691 11.979
    10 -2 -5 415.003 12.7793
    10 2 -5 388.897 10.3447
    10 2 -5 422.174 13.2869
    10 2 -5 410.559 11.3712
    8 -2 -5 1435.32 31.2507
    8 -2 -5 1482.51 32.2642
    -8 -2 5 1454 31.2172
    8 2 -5 1422.86 30.8684
    8 2 -5 1402.34 29.4282
    -8 2 5 1423.24 30.8535
    6 -2 -5 1345.34 30.2702
    -6 -2 5 1352.29 29.4811
    6 -2 -5 1370.96 29.3983
    6 2 -5 1331.77 27.2259
    -6 2 5 1356.87 29.1586
    6 2 -5 1418.84 29.4228
    4 -2 -5 737.067 17.9224
    4 -2 -5 747.095 16.8813
    -4 -2 5 750.335 17.3612
    -4 2 5 740.149 17.9703
    -4 2 5 735.057 17.1555
    4 2 -5 728.539 17.2555
    -2 -2 5 1032.01 21.0832
    -2 -2 5 1015.54 23.1357
    2 -2 -5 1078.2 22.5841
    2 -2 -5 1054.02 23.5869
    -2 2 5 1044.36 22.8353
    -2 2 5 1048.99 23.667
    2 2 -5 1031.96 23.1482
    0 -2 5 967.523 22.1454
    0 -2 -5 1019.27 22.3629
    0 -2 -5 960.567 22.1205
    0 2 5 966.355 21.5182
    0 2 5 958.352 22.253
    0 2 -5 1029.94 22.2955
    2 -2 5 2959.56 60.9126
    -2 -2 -5 2969.95 60.9759
    -2 -2 -5 2970.41 60.6634
    2 2 5 2959.25 60.7522
    -2 2 -5 2987.62 60.8658
    -4 -2 -5 3502.56 71.1903
    -4 -2 -5 3499.21 71.8174
    4 -2 5 3507.63 71.6861
    -4 2 -5 3502.11 71.525
    4 2 5 3502.62 71.8685
    4 2 5 3539.98 71.3271
    6 -2 5 322.125 10.6115
    -6 -2 -5 341.869 10.9737
    -6 -2 -5 336.697 10.0932
    -6 2 -5 335.62 10.4094
    6 2 5 337.193 10.9404
    6 2 5 332.179 10.1039
    -8 -2 -5 632.462 17.3933
    8 -2 5 642.077 17.0987
    -8 2 -5 630.986 16.6891
    8 2 5 656.83 16.3608
    8 2 5 641.065 17.3835
    10 -2 5 526.272 15.6295
    -10 -2 -5 547.362 16.2513
    10 2 5 543.535 14.7866
    10 2 5 519.449 15.8726
    -10 2 -5 533.341 15.3506
    12 -2 5 75.2043 7.64091
    -12 -2 -5 85.6751 8.12988
    -12 2 -5 72.6269 7.35366
    12 2 5 93.4765 8.07368
    12 2 5 73.1764 6.62501
    -14 -2 -5 103.008 9.31628
    14 -2 5 106.579 8.84388
    -14 2 -5 89.7782 8.58471
    14 2 5 86.6988 7.43491
    14 2 5 108.675 9.12303
    16 -2 5 59.5082 9.06474
    -16 -2 -5 56.5738 6.9209
    16 2 5 69.8395 9.80564
    16 2 5 50.9227 7.74114
    -16 2 -5 45.2284 6.61137
    18 -2 5 123.332 11.4952
    -18 -2 -5 155.639 14.3669
    18 2 5 129.026 10.2041
    18 2 5 145.806 12.7191
    -18 2 -5 148.961 12.2782
    19 -3 -5 0.85647 4.02767
    19 -3 -5 6.39572 5.17927
    19 3 -5 6.06074 4.87028
    19 3 -5 3.76159 2.82692
    19 3 -5 -1.1012 4.21811
    17 -3 -5 -6.001 3.28488
    17 -3 -5 8.81614 4.53353
    17 -3 -5 -1.2381 2.48643
    17 3 -5 -1.0367 3.38365
    17 3 -5 -4.0614 4.17564
    17 3 -5 -2.6975 2.19761
    15 -3 -5 150.257 9.43531
    15 -3 -5 138.626 6.58059
    15 -3 -5 146.611 9.82287
    15 3 -5 136.019 7.46727
    15 3 -5 130.887 10.0157
    15 3 -5 139.427 6.95246
    13 -3 -5 304.632 11.4169
    13 -3 -5 299.763 12.1026
    13 -3 -5 316.96 9.62505
    13 3 -5 302.487 12.7793
    13 3 -5 309.51 9.62371
    13 3 -5 309.925 9.63343
    11 -3 -5 15.7045 2.59604
    11 -3 -5 8.93799 2.6927
    11 -3 -5 12.2341 3.03116
    11 3 -5 16.8244 4.06846
    11 3 -5 20.7282 2.3987
    11 3 -5 13.5024 2.10523
    9 -3 -5 20.6994 3.17564
    9 -3 -5 22.6544 3.2582
    -9 3 5 22.7269 3.06193
    9 3 -5 26.6317 2.83427
    9 3 -5 18.315 2.1911
    -7 -3 5 104.038 5.39832
    7 -3 -5 105.132 6.52745
    7 -3 -5 113.021 6.15515
    7 3 -5 108.146 3.22021
    7 3 -5 102.194 5.20242
    -7 3 5 110.714 5.80103
    5 -3 -5 808.846 19.3741
    5 -3 -5 767 18.4063
    -5 -3 5 791.798 18.1554
    -5 3 5 786.281 18.4648
    5 3 -5 762.022 17.9803
    3 -3 -5 380.266 11.1765
    3 -3 -5 388.664 10.3742
    3 -3 -5 388.756 10.4854
    -3 -3 5 386.341 10.5481
    -3 3 5 396.227 10.9136
    -3 3 5 375.281 11.0824
    3 3 -5 392.588 10.5264
    1 -3 -5 594.064 15.1218
    -1 -3 5 601.987 14.8593
    1 -3 -5 611.464 14.7949
    -1 3 5 582.353 15.1507
    -1 3 5 608.042 14.6786
    1 3 -5 616.904 14.8674
    -1 -3 -5 101.189 5.52593
    -1 -3 -5 98.8014 5.5374
    1 -3 5 105.662 5.66156
    1 3 5 95.0498 5.54019
    -1 3 -5 109.713 5.69801
    1 3 5 104.614 5.23289
    3 -3 5 157.624 6.94398
    -3 -3 -5 155.136 6.88937
    -3 -3 -5 157.578 6.50151
    3 3 5 151.828 6.8463
    3 3 5 146.521 6.43665
    -5 -3 -5 24.2287 3.37416
    5 -3 5 20.3183 2.81327
    -5 -3 -5 31.1851 4.14453
    -5 3 -5 20.7201 2.7067
    5 3 5 16.7487 2.17441
    5 3 5 31.2616 4.85127
    -7 -3 -5 251.295 9.86849
    7 -3 5 248.405 9.50573
    -7 -3 -5 248.945 8.59291
    -7 3 -5 258.438 8.99861
    7 3 5 259.913 8.66161
    7 3 5 252.799 9.76255
    9 -3 5 0.62898 2.29473
    -9 -3 -5 0.88623 3.06001
    9 3 5 1.07924 1.95764
    9 3 5 1.37487 3.07238
    -9 3 -5 0.67969 2.40829
    11 -3 5 120.001 8.43366
    -11 -3 -5 121.767 8.74135
    11 3 5 107.644 6.8654
    -11 3 -5 119.178 7.68557
    11 3 5 121.186 8.72521
    13 -3 5 219.415 11.2144
    -13 -3 -5 239.219 11.929
    -13 3 -5 241.455 10.7457
    13 3 5 235.124 11.5456
    13 3 5 220.613 9.47906
    15 -3 5 91.9868 9.70976
    -15 -3 -5 97.0674 10.4787
    -15 3 -5 101.931 9.06032
    15 3 5 104.141 9.86242
    15 3 5 97.4417 7.84092
    17 -3 5 9.1964 4.23869
    -17 -3 -5 17.1982 6.4702
    17 3 5 9.05682 3.55171
    17 3 5 13.1732 5.0444
    -17 3 -5 11.5955 4.79363
    20 -4 -5 326.829 16.7023
    20 -4 -5 319.285 16.7646
    20 4 -5 367.216 17.3288
    20 4 -5 345.001 14.4555
    20 4 -5 344.52 10.7067
    18 -4 -5 194.66 12.6996
    18 -4 -5 205.682 12.7462
    18 -4 -5 186.315 6.66722
    18 4 -5 199.885 7.87777
    18 4 -5 228.89 13.3474
    16 -4 -5 146.785 10.1617
    16 -4 -5 131.77 5.59607
    16 -4 -5 140.12 10.7291
    16 4 -5 150.966 11.0837
    16 4 -5 125.401 6.37119
    16 4 -5 127.559 7.61758
    14 -4 -5 1174.7 30.0869
    14 -4 -5 1154.53 29.7358
    14 -4 -5 1205.3 25.6651
    14 4 -5 1218.44 26.8362
    14 4 -5 1205.33 30.6977
    14 4 -5 1185.13 26.1296
    12 -4 -5 242.816 11.1384
    12 -4 -5 240.978 10.3066
    12 -4 -5 245.757 7.6629
    12 4 -5 233.771 7.64735
    12 4 -5 236.666 7.77503
    12 4 -5 233.824 11.4916
    10 -4 -5 455.078 14.4411
    10 -4 -5 461.471 13.711
    10 4 -5 427.07 14.7001
    10 4 -5 453.461 10.7343
    -10 4 5 432.762 13.2339
    10 4 -5 458.828 11.5645
    -8 -4 5 3414.14 69.9235
    8 -4 -5 3500.78 71.4141
    8 -4 -5 3575.34 72.3331
    -8 4 5 3527.05 71.212
    8 4 -5 3295.62 67.9271
    8 4 -5 3447.76 69.6381
    -6 -4 5 4141.69 83.9297
    6 -4 -5 4273.16 85.8512
    6 -4 -5 4208.09 85.0174
    6 4 -5 4168.35 83.7386
    -6 4 5 4143.76 84.9051
    4 -4 -5 3944.64 78.6549
    -4 -4 5 3885.56 78.9184
    4 -4 -5 3880.48 79.4647
    4 -4 -5 3986.16 80.2778
    -4 4 5 3869.51 79.7312
    4 4 -5 3986.25 78.8585
    2 -4 -5 2384.67 48.572
    -2 -4 5 2249.31 46.2042
    2 -4 -5 2386.23 48.82
    2 -4 -5 2311.06 49.2932
    -2 -4 5 2368.12 48.7165
    -2 4 5 2392.15 49.161
    2 4 -5 2376.24 48.639
    -2 4 5 2356.57 49.4222
    0 -4 -5 638.39 16.074
    0 -4 5 684.569 16.3408
    0 -4 5 653.072 14.3973
    0 -4 -5 670.039 16.4206
    0 4 5 673.298 16.5159
    0 4 5 639.612 16.0588
    -2 -4 -5 2455.46 52.1995
    -2 -4 -5 2484.56 51.777
    2 -4 5 2530.71 52.3065
    2 4 5 2525.74 51.8691
    2 4 5 2521.26 51.9492
    2 4 5 2491.02 52.2999
    4 -4 5 275.024 9.66435
    -4 -4 -5 269.055 9.51012
    -4 -4 -5 286.231 8.8259
    4 4 5 284.867 8.89991
    4 4 5 277.636 9.66149
    6 -4 5 7.87651 2.63589
    -6 -4 -5 15.5391 3.41951
    -6 -4 -5 10.0509 2.0082
    -6 4 -5 9.92323 2.47699
    6 4 5 10.8104 2.134
    6 4 5 9.22667 3.22047
    8 -4 5 325.451 11.7863
    -8 -4 -5 307.217 11.6665
    8 4 5 319.824 11.7711
    8 4 5 327.087 9.98741
    -8 4 -5 328.377 10.5682
    10 -4 5 1044.34 26.4274
    -10 -4 -5 1042.83 26.7578
    -10 4 -5 1072.64 25.1807
    10 4 5 1023.6 24.1837
    10 4 5 1063.25 26.7697
    -12 -4 -5 965.166 25.7811
    12 -4 5 926.46 25.3999
    12 4 5 941.942 25.3201
    -12 4 -5 948.329 23.7724
    12 4 5 923.366 22.4594
    14 -4 5 527.935 18.1835
    -14 -4 -5 558.868 19.0044
    -14 4 -5 543.599 16.879
    14 4 5 558.54 18.619
    14 4 5 528.811 15.2191
    -16 -4 -5 462.71 18.839
    16 -4 5 449.939 17.5596
    16 -4 5 449.299 18.6572
    16 4 5 464.645 14.3173
    16 4 5 501.632 18.3679
    -16 4 -5 459.884 16.1994
    -18 -4 -5 205.817 16.2638
    -18 4 -5 193.738 12.5781
    19 -5 -5 104.321 12.3272
    19 -5 -5 86.0295 12.0747
    19 5 -5 78.0642 4.62439
    19 5 -5 91.0407 9.08202
    19 5 -5 98.6321 12.6672
    17 -5 -5 197.417 12.3379
    17 -5 -5 193.836 12.9673
    17 5 -5 187.381 6.57386
    17 5 -5 160.456 12.5625
    17 5 -5 191.56 9.34394
    15 -5 -5 299.367 13.1843
    15 -5 -5 291.094 14.0043
    15 -5 -5 310.616 7.34907
    15 5 -5 291.461 14.2957
    15 5 -5 303.836 10.2048
    15 5 -5 302.463 8.58426
    13 -5 -5 205.714 11.3947
    13 -5 -5 211.57 5.99834
    13 -5 -5 216.709 11.0724
    13 5 -5 200.099 11.7997
    13 5 -5 199.32 7.38355
    13 5 -5 205.504 6.76693
    11 -5 -5 177.284 9.45113
    11 -5 -5 177.052 13.0115
    11 -5 -5 194.729 6.10266
    -11 5 5 181.209 9.11746
    11 5 -5 184.965 6.14649
    11 5 -5 194.103 6.38265
    11 5 -5 191.423 10.6482
    -9 -5 5 306.728 9.01633
    9 -5 -5 325.302 12.0933
    9 -5 -5 307.447 11.2137
    9 -5 -5 299.306 7.94437
    9 5 -5 313.612 12.2511
    9 5 -5 296.884 7.38621
    -9 5 5 293.815 10.893
    9 5 -5 312.359 8.61792
    7 -5 -5 2186.98 46.0567
    -7 -5 5 2107.53 44.1596
    7 -5 -5 2162.89 46.7684
    7 -5 -5 2136.53 43.4872
    7 5 -5 2099.37 43.8451
    -7 5 5 2112.41 45.8311
    5 -5 -5 2165.11 45.6596
    -5 -5 5 2080.45 44.2802
    5 -5 -5 2179.65 43.982
    5 -5 -5 2196.32 46.4113
    5 5 -5 2106.8 44.1558
    -5 5 5 2112.09 45.7053
    -3 -5 5 918.116 20.8825
    3 -5 -5 947.993 22.2091
    3 -5 -5 934.412 21.5913
    3 -5 -5 906.042 20.5424
    3 5 -5 876.38 20.643
    -3 5 5 896.118 21.8431
    -1 -5 5 302.3 9.50851
    -1 -5 5 310.065 7.49179
    1 -5 -5 320.989 10.1729
    1 -5 -5 313.018 9.86453
    1 -5 -5 303.45 9.38542
    -1 5 5 309.145 10.0168
    -1 5 5 313.97 10.0824
    1 -5 5 799.552 17.9419
    -1 -5 -5 819.57 19.6043
    -1 -5 -5 827.734 19.4999
    1 -5 5 835.566 19.7577
    1 5 5 825.778 19.7017
    1 5 5 812.825 19.5209
    1 5 5 780.185 19.3855
    3 -5 5 362.33 10.0718
    -3 -5 -5 365.55 10.6298
    3 -5 5 363.533 11.3659
    -3 -5 -5 368.166 11.42
    3 5 5 351.695 10.6816
    3 5 5 372.583 11.1048
    3 5 5 370.182 11.4431
    5 -5 5 5.95799 2.42379
    -5 -5 -5 1.63425 1.69516
    -5 -5 -5 -0.2865 2.57679
    5 -5 5 3.65085 2.42959
    5 5 5 0.6596 2.62998
    5 5 5 1.04332 2.52311
    5 5 5 1.77713 1.78388
    -7 -5 -5 132.113 6.25532
    7 -5 5 117.131 7.12733
    7 -5 5 147.026 8.28351
    -7 -5 -5 130.096 7.92153
    7 5 5 133.271 6.31609
    7 5 5 114.588 7.88147
    -7 5 -5 131.622 6.65076
    9 -5 5 748.776 20.2104
    -9 -5 -5 740.944 20.8573
    9 -5 5 756.249 20.7535
    9 5 5 745.084 18.2744
    9 5 5 753.737 21.2311
    -9 5 -5 759.206 19.0956
    -11 -5 -5 441.707 15.805
    11 -5 5 459.625 15.819
    11 -5 5 423.585 15.264
    11 5 5 450.46 15.784
    -11 5 -5 465.007 13.8302
    11 5 5 437.438 12.6024
    13 -5 5 858.987 24.7149
    -13 -5 -5 905.949 25.6184
    13 -5 5 907.623 25.0402
    13 5 5 881.172 25.1688
    -13 5 -5 890.615 22.9231
    13 5 5 885.193 21.3315
    -15 -5 -5 202.42 13.1863
    15 -5 5 171.331 12.3631
    15 -5 5 188.161 13.135
    15 5 5 205.344 8.78223
    -15 5 -5 199.063 10.4914
    15 5 5 208.214 13.215
    -17 -5 -5 270.297 16.9162
    17 -5 5 278.168 16.8964
    17 -5 5 250.639 15.1303
    17 5 5 264.383 15.5261
    -17 5 -5 247.625 12.4032
    17 5 5 259.709 10.4345
    18 -6 -5 29.3949 6.50447
    18 -6 -5 10.8762 5.31545
    18 6 -5 18.4659 4.36153
    18 6 -5 11.9619 5.91603
    16 -6 -5 375.359 16.722
    16 -6 -5 384.448 15.9674
    16 6 -5 386.74 12.1676
    16 6 -5 386.092 16.9988
    14 -6 -5 729.702 22.2849
    14 -6 -5 672.063 20.8499
    14 6 -5 734.368 22.6486
    14 6 -5 700.222 15.466
    12 -6 -5 493.176 16.9739
    12 -6 -5 451.972 15.6958
    -12 6 5 499.462 15.6939
    12 6 -5 472.61 11.3425
    12 6 -5 477.753 17.1881
    10 -6 -5 31.8575 2.56715
    10 -6 -5 32.7925 4.52186
    10 6 -5 22.3765 8.11709
    10 6 -5 28.5879 2.83102
    10 6 -5 38.6441 3.51912
    -10 6 5 25.4479 4.24639
    -8 -6 5 324.656 9.18223
    8 -6 -5 330.246 11.7756
    8 -6 -5 311.006 8.14179
    8 -6 -5 333.652 12.6023
    8 6 -5 313.419 7.24405
    8 6 -5 326.729 8.84968
    8 6 -5 305.436 12.4273
    -8 6 5 314.059 11.5847
    -6 -6 5 41.973 4.24026
    6 -6 -5 40.6665 6.44589
    6 -6 -5 45.6363 3.62442
    6 -6 -5 54.2195 6.25365
    -6 6 5 48.074 6.1084
    4 -6 -5 61.2947 4.30164
    -4 -6 5 59.818 4.60706
    4 -6 -5 64.5119 6.46106
    4 -6 -5 61.079 5.90736
    -4 6 5 63.0281 6.1119
    -2 -6 5 184.268 7.28361
    -2 -6 5 188.829 5.23715
    2 -6 -5 194.665 8.17262
    2 -6 -5 186.587 7.01289
    2 -6 -5 189.833 7.91281
    -2 6 5 175.397 8.04752
    0 -6 5 5.84661 2.14364
    0 -6 -5 4.32569 2.17929
    0 -6 -5 5.98608 2.326
    0 -6 5 6.15209 1.60558
    0 -6 -5 4.00939 2.4069
    0 6 5 4.83279 2.59071
    0 6 5 2.23212 2.04208
    0 6 5 4.21074 2.23105
    2 -6 5 827.811 20.2279
    -2 -6 -5 810.851 20.1099
    2 -6 5 807.479 18.5477
    -2 -6 -5 809.429 19.4497
    2 6 5 822.092 20.1845
    2 6 5 808.405 19.5794
    2 6 5 787.631 19.8237
    4 -6 5 626.37 17.278
    4 -6 5 643.62 15.9718
    -4 -6 -5 648.631 16.0407
    -4 -6 -5 651.693 17.3656
    4 6 5 643.325 17.401
    4 6 5 630.292 16.0309
    4 6 5 618.092 16.7209
    -6 -6 -5 47.9275 4.71431
    6 -6 5 46.4632 6.53884
    -6 -6 -5 27.9434 3.93174
    6 -6 5 42.4888 5.47761
    6 6 5 47.6103 6.52509
    6 6 5 30.4695 3.88327
    6 6 5 34.2344 4.68817
    -8 -6 -5 521.861 13.4376
    -8 -6 -5 494.607 15.9129
    8 -6 5 493.574 15.7951
    8 -6 5 503.883 15.0491
    8 6 5 458.29 16.456
    -8 6 -5 494.227 13.9287
    8 6 5 485.426 13.2964
    -10 -6 -5 142.47 9.8338
    10 -6 5 134.082 9.45422
    10 -6 5 134.777 9.8845
    10 6 5 135.468 6.73098
    10 6 5 147.854 9.95999
    -10 6 -5 151.798 7.66318
    -12 -6 -5 12.6399 4.39537
    12 -6 5 3.30478 3.56731
    12 -6 5 8.02564 4.76195
    -12 6 -5 6.17735 3.12696
    12 6 5 8.08821 2.33226
    12 6 5 11.7029 4.86742
    -14 -6 -5 2.1411 4.88126
    14 -6 5 -4.3906 4.70852
    14 -6 5 -4.4772 3.93583
    14 6 5 0.59679 2.2475
    -14 6 -5 3.77606 3.35448
    14 6 5 -1.4106 4.83066
    16 -6 5 -4.882 4.66457
    -16 -6 -5 11.6331 6.14447
    16 -6 5 7.27993 5.87676
    -16 6 -5 6.75071 4.19164
    16 6 5 14.9099 6.19439
    16 6 5 7.44452 2.71757
    17 -7 -5 355.244 17.6551
    17 -7 -5 331.402 16.4353
    17 7 -5 329.741 17.2603
    17 7 -5 350.916 12.0439
    15 -7 -5 906.786 26.1836
    15 -7 -5 944.892 27.4999
    15 7 -5 910.764 27.5037
    13 -7 -5 956.237 26.9466
    13 -7 -5 929.994 25.6947
    13 7 -5 963.168 27.1816
    13 7 -5 927.241 20.9802
    11 -7 -5 306.405 13.6105
    11 -7 -5 310.859 12.9025
    11 7 -5 299.639 8.20859
    11 7 -5 315.269 14.1088
    -11 7 5 340.007 12.9595
    9 -7 -5 612.105 18.0025
    -9 -7 5 631.89 14.5659
    9 -7 -5 608.099 13.2058
    9 -7 -5 607.6 19.4971
    9 7 -5 617.529 13.3911
    -9 7 5 648.299 18.1647
    9 7 -5 535.155 22.4662
    7 -7 -5 1028.88 26.1522
    7 -7 -5 1005.73 21.8643
    7 -7 -5 1029.63 25.4154
    -7 -7 5 1030.35 22.6609
    7 7 -5 1046.64 26.4498
    -7 7 5 1016.9 25.3847
    7 7 -5 987.328 20.6865
    5 -7 -5 1319.4 30.5653
    5 -7 -5 1327.84 28.1429
    5 -7 -5 1321.8 31.1211
    -5 -7 5 1329.6 28.6467
    -5 7 5 1258.97 30.5135
    3 -7 -5 309.439 10.9991
    -3 -7 5 302.416 7.48904
    3 -7 -5 307.949 9.34843
    -3 -7 5 313.938 9.79436
    3 -7 -5 316.953 11.2478
    -3 7 5 312.994 11.28
    1 -7 -5 389.893 11.5727
    1 -7 -5 396.251 12.4228
    1 -7 -5 393.523 12.4705
    -1 -7 5 406.095 10.0584
    -1 -7 5 394.74 11.8218
    -1 7 5 397.932 12.6504
    -1 7 5 419.407 11.8411
    -1 -7 -5 2373.11 50.3596
    1 -7 5 2336.56 48.7952
    -1 -7 -5 2379.34 50.554
    1 -7 5 2432.81 50.7957
    1 7 5 2353.45 50.7975
    1 7 5 2423.81 50.7162
    -3 -7 -5 2267.27 47.6182
    3 -7 5 2253.35 48.8921
    3 -7 5 2249.48 47.1587
    -3 -7 -5 2301.81 48.8897
    3 7 5 2236.19 48.8267
    3 7 5 2271.25 47.7459
    3 7 5 2228.59 48.4194
    5 -7 5 593.392 15.6815
    5 -7 5 581.139 17.0429
    -5 -7 -5 582.918 15.0554
    -5 -7 -5 584.744 16.9714
    5 7 5 572.862 16.3849
    5 7 5 563.821 15.0702
    5 7 5 604.65 17.2547
    -7 -7 -5 1054.35 23.6034
    7 -7 5 1040.94 26.3838
    7 -7 5 1059.22 25.1903
    -7 -7 -5 1033.36 26.3793
    7 7 5 1009.74 23.6115
    7 7 5 1016.41 25.5147
    7 7 5 995.634 27.2276
    -9 -7 -5 575.404 18.4993
    9 -7 5 587.686 17.5737
    9 -7 5 574.446 18.5055
    -9 -7 -5 599.223 15.2041
    9 7 5 609.84 18.8841
    9 7 5 580.573 15.156
    -9 7 -5 578.276 15.8688
    9 7 5 600.695 17.9316
    11 -7 5 618.863 19.0473
    11 -7 5 591.917 19.6289
    -11 -7 -5 618.198 19.9816
    11 7 5 614.327 15.5592
    -11 7 -5 630.605 16.7589
    11 7 5 587.16 19.7286
    13 -7 5 225.709 13.2526
    -13 -7 -5 216.069 13.17
    13 -7 5 236.443 13.1436
    13 7 5 227.939 13.531
    13 7 5 229.576 8.41824
    -13 7 -5 231.409 9.9946
    15 -7 5 100.926 12.3505
    -15 -7 -5 93.5697 12.5323
    15 -7 5 64.9448 7.01725
    15 7 5 103.893 12.5243
    -15 7 -5 61.418 7.78327
    15 7 5 78.7421 6.12026
    18 -8 -5 52.6313 8.15581
    18 -8 -5 63.8293 9.01127
    18 8 -5 94.1738 14.3751
    18 8 -5 77.7641 8.52718
    18 8 -5 64.0807 7.71568
    16 -8 -5 59.6829 7.51309
    16 -8 -5 57.3571 7.30903
    16 8 -5 77.9854 6.32911
    16 8 -5 92.4427 12.4329
    14 -8 -5 12.703 5.59254
    14 -8 -5 13.3447 5.14809
    14 8 -5 17.4122 2.84448
    14 8 -5 16.8145 5.87511
    12 -8 -5 202.512 12.8064
    12 -8 -5 223.77 12.2406
    12 8 -5 216.314 13.0745
    -12 8 5 225.693 11.8406
    12 8 -5 214.799 7.04315
    10 -8 -5 152.387 10.73
    10 -8 -5 148.151 9.92973
    10 8 -5 149.671 5.28908
    -10 8 5 138.955 11.2563
    10 8 -5 144.34 10.7938
    -8 -8 5 140.948 5.84766
    8 -8 -5 136.594 9.78511
    8 -8 -5 131.265 4.68227
    -8 8 5 153.647 9.52935
    8 8 -5 137.465 4.61423
    8 8 -5 131.083 10.0139
    6 -8 -5 167.747 9.67926
    -6 -8 5 166.863 6.74397
    6 -8 -5 174 9.39373
    6 -8 -5 165.234 6.00067
    -6 8 5 162.8 9.47541
    6 8 -5 158.885 9.82576
    6 8 -5 169.462 4.86
    4 -8 -5 420.825 11.3569
    -4 -8 5 416.762 11.8641
    4 -8 -5 418.644 13.671
    4 -8 -5 418.487 14.0029
    -4 8 5 410.268 13.8579
    2 -8 -5 547.115 15.8798
    2 -8 -5 543.236 14.3721
    2 -8 -5 557.487 16.0319
    -2 -8 5 548.491 12.8339
    -2 -8 5 540.235 14.7577
    -2 8 5 517.006 15.9099
    -2 8 5 551.744 14.5815
    0 -8 -5 396.825 12.5201
    0 -8 5 385.131 10.5865
    0 -8 -5 387.858 12.9015
    0 -8 -5 375.852 11.8967
    0 -8 5 414.438 12.4698
    0 8 5 394.511 12.1987
    0 8 5 379.003 12.8882
    2 -8 5 42.7326 4.88875
    -2 -8 -5 62.7688 6.13505
    -2 -8 -5 49.6559 5.7261
    2 -8 5 57.3517 6.60772
    2 8 5 53.8587 6.71194
    2 8 5 58.0862 6.41506
    4 -8 5 916.715 22.2182
    -4 -8 -5 937.026 22.1474
    4 -8 5 933.46 24.0242
    -4 -8 -5 944.559 23.8829
    4 8 5 920.239 23.9324
    4 8 5 949.139 23.6324
    6 -8 5 378.289 12.6674
    -6 -8 -5 393.702 11.5472
    6 -8 5 377.911 14.0919
    -6 -8 -5 381.346 13.8957
    6 8 5 399.272 13.6081
    6 8 5 377.521 11.598
    6 8 5 406.475 14.5279
    8 -8 5 34.2089 4.73971
    8 -8 5 36.5138 6.32982
    -8 -8 -5 30.6891 4.70953
    -8 -8 -5 34.7984 5.02737
    -8 8 -5 52.2688 5.76414
    8 8 5 32.2945 4.90292
    8 8 5 35.0508 5.13142
    8 8 5 48.6766 5.74299
    -10 -8 -5 234.251 12.4255
    10 -8 5 216.387 11.696
    10 -8 5 255.881 12.8623
    -10 8 -5 240.589 9.53492
    10 8 5 252.206 12.916
    10 8 5 244.724 8.58494
    10 8 5 240.007 11.7972
    12 -8 5 168.089 11.7148
    -12 -8 -5 143.896 11.798
    12 -8 5 148.87 12.0747
    12 8 5 166.802 12.235
    12 8 5 170.892 7.09294
    12 8 5 151.938 10.9329
    -12 8 -5 158.558 8.30978
    14 -8 5 128.094 12.4323
    14 -8 5 97.1607 12.1238
    -14 -8 -5 120.152 12.7464
    14 8 5 115.169 6.1027
    -14 8 -5 119.775 8.12116
    14 8 5 122.28 12.9553
    -16 -8 -5 80.0531 9.69558
    16 -8 5 124.25 15.907
    16 -8 5 70.1213 8.17248
    -16 8 -5 96.7856 8.1397
    17 -9 -5 -6.9569 5.52886
    17 -9 -5 5.40069 6.86973
    17 9 -5 6.8554 3.525
    17 9 -5 12.2476 7.55371
    15 -9 -5 124.911 13.77
    15 -9 -5 129.113 12.5395
    15 9 -5 116.372 6.82152
    15 9 -5 110.418 13.412
    13 -9 -5 25.8566 5.46444
    13 -9 -5 39.2964 6.39375
    13 9 -5 49.913 5.03716
    -13 9 5 69.6267 10.0833
    13 9 -5 42.6331 6.54091
    11 -9 -5 8.29534 4.73717
    11 -9 -5 6.28561 4.48614
    11 9 -5 3.98976 2.11838
    -11 9 5 -0.6723 4.32792
    11 9 -5 -2.4517 4.57778
    9 -9 -5 15.0759 4.61911
    9 -9 -5 6.7232 3.92401
    -9 -9 5 17.5006 2.03233
    9 9 -5 13.0931 5.33832
    -9 9 5 4.92708 4.32889
    9 9 -5 23.945 3.39056
    -7 -9 5 419.951 11.0783
    7 -9 -5 398.422 14.5124
    7 -9 -5 389.988 10.1267
    7 -9 -5 406.286 15.234
    7 9 -5 397.036 15.22
    -7 9 5 403.707 14.7246
    7 9 -5 394.82 9.74467
    -5 -9 5 165.794 7.19089
    5 -9 -5 176.326 11.4273
    5 -9 -5 171.991 6.585
    5 9 -5 164.774 5.49592
    -5 9 5 162.513 9.74199
    5 9 -5 146.331 14.138
    3 -9 -5 121.96 8.67306
    3 -9 -5 124.291 8.53214
    -3 -9 5 123.31 5.15752
    -3 -9 5 125.651 6.96377
    3 -9 -5 117.261 6.24258
    -3 9 5 127.354 6.67925
    -3 9 5 116.326 8.61664
    -1 -9 5 105.182 5.66003
    1 -9 -5 105.656 7.92767
    -1 -9 5 115.732 7.18413
    1 -9 -5 110.774 8.37588
    1 -9 -5 112.265 6.68028
    -1 9 5 113.136 6.96878
    -1 9 5 102.699 8.34769
    -1 -9 -5 966.734 23.6155
    -1 -9 -5 949.836 23.5869
    1 -9 5 974.818 24.0362
    1 -9 5 952.39 22.1669
    1 9 5 944.388 23.7774
    1 9 5 926.124 24.2277
    -3 -9 -5 621.163 16.8306
    -3 -9 -5 619.31 18.0691
    3 -9 5 643.894 18.5051
    3 -9 5 615.566 16.4943
    3 9 5 626.993 18.2225
    3 9 5 646.141 18.4232
    -5 -9 -5 92.7422 8.29245
    5 -9 5 100.236 8.9244
    -5 -9 -5 89.7369 6.57107
    5 -9 5 87.7339 7.27756
    5 9 5 105.972 8.85093
    5 9 5 88.7546 8.33609
    -7 -9 -5 -0.0706 3.88503
    -7 -9 -5 0.82202 2.07924
    7 9 5 0.22364 3.91486
    7 9 5 -0.9755 3.87529
    -9 -9 -5 103.366 6.32286
    -9 -9 -5 94.8969 9.75474
    9 -9 5 107.136 9.38348
    -9 9 -5 117.693 7.09862
    9 9 5 109.018 10.2591
    9 9 5 116.724 9.67588
    11 -9 5 11.0824 4.91143
    -11 -9 -5 13.121 4.87688
    11 9 5 8.27851 4.62184
    11 9 5 16.9427 5.59494
    -11 9 -5 9.26668 3.12447
    13 -9 5 -1.9719 5.16342
    -13 -9 -5 -11.1 5.21183
    13 9 5 -8.8817 5.67386
    13 9 5 -3.8911 5.54259
    15 -9 5 -8.9555 5.78071
    -15 -9 -5 1.21482 6.17921
    15 -9 5 -5.4761 6.19573
    -15 9 -5 -4.1566 3.46493
    15 9 5 17.7816 8.77067
    16 -10 -5 567.358 24.1601
    16 -10 -5 575.973 22.5061
    16 10 -5 575.376 23.628
    16 10 -5 548.012 15.3793
    14 -10 -5 592.974 22.8215
    14 -10 -5 608.251 21.9813
    14 10 -5 634.496 23.1605
    14 10 -5 581.494 15.3465
    12 -10 -5 626.872 22.1705
    12 -10 -5 612.903 20.928
    12 10 -5 591.058 15.0228
    -12 10 5 601.518 20.8921
    12 10 -5 642.82 22.2668
    10 -10 -5 573.582 19.338
    10 -10 -5 564.373 20.1596
    -10 10 5 589.784 19.5589
    10 10 -5 580.751 20.3792
    10 10 -5 578.7 13.9414
    8 -10 -5 128.747 10.185
    8 -10 -5 106.838 10.513
    8 -10 -5 131.741 4.55366
    -8 -10 5 132.527 5.70333
    8 10 -5 128.927 5.32433
    8 10 -5 129.719 10.7258
    -8 10 5 118.698 10.3781
    -6 -10 5 386.364 11.1987
    6 -10 -5 399.349 15.3031
    6 -10 -5 384.699 10.5423
    6 -10 -5 390.689 14.5442
    6 10 -5 394.019 15.2113
    6 10 -5 374.569 9.89334
    -6 10 5 337.426 19.7937
    4 -10 -5 88.4505 13.2413
    -4 -10 5 102.228 6.71678
    4 -10 -5 93.9392 8.83095
    4 -10 -5 93.148 5.98454
    -4 10 5 97.1264 8.82912
    4 10 -5 101.063 5.01839
    4 10 -5 86.2277 8.8793
    -2 -10 5 498.815 12.787
    2 -10 -5 473.076 13.9477
    2 -10 -5 494.3 16.0477
    -2 -10 5 493.241 14.6105
    2 -10 -5 491.583 16.0428
    -2 10 5 493.777 14.3166
    -2 10 5 486.924 16.3836
    0 -10 -5 427.959 13.8694
    0 -10 -5 429.307 15.1752
    0 -10 5 440.836 12.6512
    0 -10 5 467.797 14.4984
    0 -10 -5 462.852 14.7233
    0 10 5 450.087 14.261
    0 10 5 445.011 15.3317
    2 -10 5 596.024 16.1353
    -2 -10 -5 584.781 17.5495
    2 -10 5 572.889 17.7645
    -2 -10 -5 616.757 16.9343
    2 10 5 601.436 18.3602
    2 10 5 590.793 17.866
    -4 -10 -5 1900.83 43.6938
    4 -10 5 1916.53 41.9284
    4 -10 5 1871.12 43.77
    -4 -10 -5 1923.16 41.5211
    4 10 5 1921.76 44.8134
    4 10 5 1892.87 43.7162
    -6 -10 -5 1137.16 25.683
    -6 -10 -5 1071.4 28.8245
    6 10 5 1088.69 28.9616
    6 10 5 1113.88 28.3511
    -8 -10 -5 292.731 9.82508
    -8 -10 -5 308.609 14.1163
    8 -10 5 291.417 12.636
    8 10 5 295.744 14.0204
    8 10 5 303.265 13.1423
    10 -10 5 627.87 19.4968
    -10 -10 -5 578.712 20.6686
    -10 10 -5 580.002 16.2669
    10 10 5 618.515 19.6289
    10 10 5 586.653 20.6876
    12 -10 5 392.204 16.2757
    -12 -10 -5 361.809 17.4982
    12 10 5 382.496 17.8058
    -12 10 -5 353.527 11.9919
    12 10 5 378.675 16.3176
    -14 -10 -5 286.033 18.1406
    14 -10 5 316.662 16.7598
    14 -10 5 251.334 17.7122
    14 10 5 305.975 21.1104
    -14 10 -5 291.401 10.7161
    14 10 5 285.595 16.4718
    15 -11 -5 193.015 16.0768
    15 -11 -5 192.844 18.1449
    15 11 -5 218.559 17.4531
    15 11 -5 200.257 9.01473
    13 -11 -5 391.512 19.1772
    13 -11 -5 391.488 18.0902
    13 11 -5 375.279 11.508
    13 11 -5 423.503 19.1203
    -13 11 5 400.039 18.1068
    11 -11 -5 566.743 20.4302
    11 -11 -5 597.003 21.848
    11 11 -5 605.624 21.6552
    -11 11 5 589.603 20.6637
    11 11 -5 561.438 14.5187
    -9 -11 5 137.805 5.51718
    9 -11 -5 148.576 11.6751
    9 -11 -5 144.81 12.1707
    9 11 -5 153.8 12.2207
    9 11 -5 135.236 6.07031
    -9 11 5 117.355 11.3819
    7 -11 -5 -0.922 4.05981
    7 -11 -5 5.32378 1.95419
    -7 -11 5 1.57157 1.91438
    7 -11 -5 1.69754 4.29437
    7 11 -5 -3.4801 4.35649
    -7 11 5 -1.5309 4.2858
    7 11 -5 1.30085 2.1252
    5 -11 -5 4.61703 4.09604
    5 -11 -5 7.73956 4.59571
    5 -11 -5 10.6367 2.65393
    -5 -11 5 11.6021 2.59892
    5 11 -5 6.98523 4.21496
    5 11 -5 6.01114 2.3415
    -5 11 5 10.7583 4.62301
    3 -11 -5 73.6886 8.7459
    -3 -11 5 51.5426 6.45421
    -3 -11 5 64.8242 5.28879
    3 -11 -5 52.3935 6.01049
    3 11 -5 68.4902 5.26005
    -3 11 5 44.7974 5.78903
    -3 11 5 66.8272 6.45591
    3 11 -5 64.3618 8.67414
    1 -11 -5 -0.9491 3.94874
    -1 -11 5 -1.2787 2.66464
    1 -11 -5 -2.952 3.00279
    1 -11 -5 0.36801 3.18041
    -1 -11 5 -4.0281 2.54336
    -1 11 5 -2.9208 3.03783
    -1 11 5 -1.5599 4.47235
    -1 -11 -5 315.351 12.4967
    1 -11 5 317.699 11.0094
    -1 -11 -5 329.977 12.481
    1 -11 5 318.3 12.8388
    1 11 5 315.242 12.7411
    1 11 5 307.659 13.4545
    3 -11 5 129.718 8.34115
    -3 -11 -5 127.45 8.23552
    -3 -11 -5 120.776 9.4347
    3 -11 5 129.763 14.0734
    3 11 5 123.651 9.76021
    3 11 5 111.364 10.0944
    5 -11 5 726.987 21.6908
    -5 -11 -5 721.548 18.7195
    -5 -11 -5 723.904 21.5622
    5 11 5 716.167 21.3754
    5 11 5 679.889 21.3586
    -7 -11 -5 453.131 17.2467
    -7 -11 -5 442.458 13.0252
    7 -11 5 463.866 15.6373
    7 11 5 450.236 16.6869
    7 11 5 441.225 17.225
    -9 -11 -5 9.28596 2.40242
    -9 -11 -5 6.95008 4.90713
    9 -11 5 11.7257 4.86039
    9 11 5 6.51622 4.75975
    9 11 5 7.42354 5.40652
    -9 11 -5 8.03701 3.26317
    11 -11 5 12.8534 5.21215
    -11 -11 -5 11.1161 5.9718
    -11 11 -5 13.0394 3.43583
    11 11 5 12.0359 5.84848
    11 11 5 15.7253 5.51277
    -13 -11 -5 102.517 14.4618
    -13 11 -5 93.0156 7.30262
    13 11 5 65.7758 12.8524
    13 11 5 78.3799 8.87855
    14 -12 -5 18.3377 10.4573
    14 -12 -5 17.8813 7.9533
    14 12 -5 23.9477 3.8932
    12 -12 -5 58.229 8.12171
    12 -12 -5 42.4545 7.19476
    12 12 -5 41.9822 5.77466
    12 12 -5 46.5444 7.90025
    -12 12 5 48.3764 7.69855
    10 -12 -5 85.3513 12.1856
    10 -12 -5 89.1897 11.604
    10 12 -5 87.5484 5.90034
    10 12 -5 90.9511 12.1624
    -10 12 5 81.7472 11.8916
    -8 -12 5 206.624 7.40694
    8 -12 -5 228.432 12.912
    8 -12 -5 196.182 13.4273
    8 12 -5 226.071 13.7688
    8 12 -5 193.844 7.59091
    -8 12 5 190.558 13.1404
    6 -12 -5 299.142 9.6431
    6 -12 -5 300.948 14.6677
    -6 -12 5 300.925 10.3471
    6 -12 -5 321.517 14.382
    -6 12 5 299.782 14.3615
    6 12 -5 294.728 14.6952
    6 12 -5 290.987 9.51652
    -4 -12 5 477.774 14.5942
    4 -12 -5 491.763 17.1381
    4 -12 -5 489.976 17.7353
    4 -12 -5 471.398 14.1424
    4 12 -5 477.681 17.5841
    4 12 -5 489.564 13.2709
    -4 12 5 494.999 17.4992
    2 -12 -5 43.9839 6.22208
    -2 -12 5 17.1103 3.50418
    2 -12 -5 22.9374 4.29585
    -2 -12 5 32.8575 3.71105
    2 -12 -5 22.729 4.03028
    -2 12 5 21.5032 5.04239
    2 12 -5 32.1616 5.31519
    -2 12 5 23.144 4.15681
    2 12 -5 26.3196 3.49367
    0 -12 5 96.0881 7.07866
    0 -12 -5 69.6193 8.01915
    0 -12 5 86.5623 8.85868
    0 -12 -5 93.4392 9.59372
    0 12 -5 88.9709 9.15448
    0 12 5 79.9062 8.52351
    0 12 5 90.5054 9.96815
    -2 -12 -5 -3.3561 3.84212
    -2 -12 -5 -5.6582 2.75253
    2 -12 5 5.49524 3.50791
    2 12 5 -3.035 4.82188
    -2 12 -5 0.70384 4.50354
    -4 -12 -5 -3.4354 4.02907
    4 -12 5 4.39676 6.59715
    4 -12 5 1.84912 3.59535
    -4 -12 -5 -1.2559 2.84692
    4 12 5 4.55553 4.57126
    4 12 5 -3.4298 4.7398
    -6 -12 -5 73.2496 6.96901
    -6 -12 -5 80.6683 10.1444
    6 -12 5 91.7455 9.24936
    6 12 5 73.0185 10.3044
    6 12 5 77.2469 10.4106
    -8 -12 -5 7.22409 2.42187
    8 -12 5 10.7145 4.91895
    -8 -12 -5 11.6242 5.45367
    8 12 5 9.73088 5.69987
    8 12 5 6.65241 5.61867
    -10 -12 -5 337.923 17.2602
    10 -12 5 343.266 15.7761
    -10 12 -5 314.969 11.4421
    10 12 5 334.786 17.1938
    10 12 5 326.736 16.2586
    12 -12 5 617.034 22.739
    -12 -12 -5 683.657 27.3778
    12 12 5 679.033 23.1936
    -12 12 -5 608.836 16.799
    -13 13 5 139.184 17.8636
    13 13 -5 135.725 7.95326
    11 -13 -5 363.289 18.1648
    11 -13 -5 371.788 19.3501
    11 13 -5 390.645 19.4974
    11 13 -5 385.561 11.5478
    -11 13 5 399.524 18.8585
    -9 -13 5 368.002 9.88301
    9 -13 -5 424.029 17.5442
    9 -13 -5 405.461 18.7937
    -9 13 5 408.154 18.1572
    9 13 -5 408.44 18.7224
    9 13 -5 383.695 11.5734
    -7 -13 5 763.593 19.2251
    7 -13 -5 780.584 24.1601
    7 -13 -5 784.257 25.0697
    7 13 -5 789.699 19.1569
    -7 13 5 811.663 24.6791
    7 13 -5 818.19 25.2712
    5 -13 -5 1612.28 40.5217
    -5 -13 5 1592.16 36.5532
    5 -13 -5 1652.89 40.0065
    5 -13 -5 1625.69 35.9654
    5 13 -5 1601.91 35.4735
    -5 13 5 1675.79 40.5056
    5 13 -5 1665.26 40.9673
    3 -13 -5 1131.46 29.965
    -3 -13 5 1075.45 27.3516
    -3 -13 5 1143.91 25.9581
    3 -13 -5 1105.08 27.0215
    3 -13 -5 1126.85 29.7533
    -3 13 5 1085.75 27.018
    -3 13 5 1147.93 30.2776
    3 13 -5 1096.26 30.0698
    3 13 -5 1098.23 25.8946
    1 -13 -5 901.886 25.0487
    1 -13 -5 903.884 23.8821
    1 -13 -5 891.565 25.5494
    -1 -13 5 889.011 24.0196
    -1 -13 5 904.897 22.0885
    -1 13 5 912.908 26.0034
    -1 13 5 878.811 23.8744
    1 13 -5 866.539 25.162
    1 -13 5 237.817 10.363
    -1 -13 -5 226.747 11.9376
    1 -13 5 224.002 12.252
    -1 -13 -5 215.358 16.8801
    1 13 5 235.628 12.0381
    1 13 5 243.893 13.5588
    -1 13 -5 237.34 12.0619
    -3 -13 -5 262.531 13.1288
    -3 -13 -5 262.005 11.3497
    3 -13 5 265.075 13.2538
    3 -13 5 259.214 11.86
    -3 13 -5 241.727 12.5345
    3 13 5 251.916 13.9275
    3 13 5 240.786 13.0839
    -5 -13 -5 77.577 10.489
    5 -13 5 91.5994 9.46332
    -5 -13 -5 74.8918 7.64844
    5 -13 5 68.188 10.4301
    5 13 5 57.3448 6.99839
    -5 13 -5 77.2643 8.64061
    5 13 5 70.6114 10.6106
    -7 -13 -5 166.828 8.43872
    -7 -13 -5 158.707 13.0194
    7 -13 5 174.405 12.2099
    7 13 5 166.689 13.2601
    -7 13 -5 162.507 9.95709
    7 13 5 189.924 13.419
    -9 -13 -5 28.3303 7.41386
    9 -13 5 29.8454 6.26145
    -9 -13 -5 38.6973 5.52835
    9 13 5 40.1184 7.42723
    -9 13 -5 52.7972 7.00971
    9 13 5 34.585 6.93614
    -9 13 -5 52.8854 7.56976
    11 -13 5 163.734 14.9005
    -11 -13 -5 210.103 23.1284
    -11 13 -5 203.722 9.40777
    11 13 5 163.498 15.9821
    -11 13 -5 173.923 9.707
    10 -14 -5 2.12329 5.52221
    10 -14 -5 10.413 6.97626
    -10 14 5 8.09673 7.00103
    10 14 -5 6.20037 3.31141
    10 14 -5 5.28846 6.66453
    -8 -14 5 192.849 7.61453
    8 -14 -5 201.635 15.3241
    8 -14 -5 201.982 14.4813
    8 14 -5 207.194 8.88924
    -8 14 5 206.487 15.2316
    8 14 -5 212.665 15.4905
    -6 -14 5 54.8737 7.01822
    6 -14 -5 45.2224 6.75952
    -6 14 5 88.4324 11.6515
    6 14 -5 49.1355 6.73981
    6 14 -5 47.6601 7.09631
    4 -14 -5 403.571 16.8117
    4 -14 -5 402.238 13.2654
    -4 -14 5 356.612 13.5411
    4 -14 -5 384.84 17.1306
    -4 14 5 409.64 17.3615
    -4 14 5 390.192 13.4192
    4 14 -5 388.585 12.7606
    4 14 -5 383.081 17.2179
    -2 -14 5 243.485 11.9739
    2 -14 -5 252.303 11.5181
    -2 -14 5 258.591 10.5758
    2 -14 -5 236.057 13.9577
    2 -14 -5 260.853 13.8162
    -2 14 5 246.658 12.326
    2 14 -5 243.387 10.6394
    2 14 -5 263.873 14.2902
    -2 14 5 253.054 14.4851
    0 -14 5 46.5004 5.06183
    0 -14 -5 33.4116 4.79179
    0 -14 5 36.6632 4.95885
    0 14 5 32.4088 5.14097
    0 14 -5 32.2756 5.85151
    0 14 5 44.7778 6.76982
    -2 -14 -5 30.7741 4.5
    -2 -14 -5 26.7642 5.36784
    2 -14 5 17.91 4.28827
    2 -14 5 36.2104 5.06476
    2 14 5 12.7016 5.78599
    -2 14 -5 29.2325 5.25915
    2 14 5 22.5094 5.26873
    -4 -14 -5 0.01497 3.12631
    4 -14 5 -8.2661 4.13177
    -4 -14 -5 -4.2238 4.83599
    4 -14 5 5.67254 4.61102
    -4 14 -5 -4.8792 4.13981
    4 14 5 4.46029 5.5199
    4 14 5 5.14613 5.27473
    6 -14 5 14.5755 5.45612
    -6 -14 -5 6.50366 5.71211
    6 -14 5 15.3937 5.75757
    -6 -14 -5 13.5259 3.31629
    6 14 5 9.41429 5.58508
    6 14 5 1.42829 5.90245
    8 -14 5 12.8147 6.3825
    -8 -14 -5 2.32391 2.58236
    -8 -14 -5 2.22353 6.91925
    8 14 5 8.42205 6.27903
    8 14 5 -8.9054 6.62872
    -8 14 -5 3.12313 4.23151
    9 -15 -5 149.5 18.8492
    9 15 -5 175.298 21.2262
    9 15 -5 170.823 9.10365
    -9 15 5 185.886 24.3046
    -7 -15 5 167.836 8.56577
    7 -15 -5 199.591 15.5846
    7 -15 -5 164.352 14.8426
    -7 15 5 172.111 15.7178
    7 15 -5 166.59 9.10647
    7 15 -5 198.257 15.6991
    5 -15 -5 141.98 13.9345
    -5 -15 5 150.88 9.75071
    5 -15 -5 128.343 13.427
    -5 15 5 173.056 14.2
    5 15 -5 162.749 9.17972
    5 15 -5 161.503 14.2239
    3 -15 -5 271.819 15.406
    -3 -15 5 257.314 12.3805
    3 -15 -5 281.126 15.4324
    -3 15 5 260.864 12.7738
    -3 15 5 266.286 15.7349
    3 15 -5 269.334 11.4791
    3 15 -5 301.332 15.8248
    1 -15 -5 58.4784 6.37439
    -1 -15 5 55.8678 8.06943
    -1 -15 5 74.6503 9.75173
    1 -15 -5 60.407 8.22531
    1 -15 -5 87.4893 11.7832
    1 15 -5 77.1905 11.4242
    -1 15 5 68.2101 9.68402
    -1 15 5 88.2436 12.1916
    1 -15 5 337.882 13.6465
    1 -15 5 325.878 15.1799
    -1 -15 -5 347.564 14.9937
    -1 -15 -5 369.206 15.4301
    1 15 5 335.655 17.1463
    1 15 5 329.021 15.3026
    -1 15 -5 338.008 15.6999
    3 -15 5 268.75 14.8664
    -3 -15 -5 285.349 13.1179
    -3 -15 -5 294.772 15.2299
    3 -15 5 273.677 13.316
    -3 15 -5 279.217 14.0126
    3 15 5 293.845 15.1731
    3 15 5 302.532 16.6462
    5 -15 5 221.215 13.9308
    5 -15 5 237.884 15.1003
    -5 -15 -5 221.478 16.9068
    -5 -15 -5 238.897 11.7906
    5 15 5 232.393 15.1233
    5 15 5 260.121 16.706
    -5 15 -5 247.6 12.8024
    -7 -15 -5 67.3094 7.83504
    7 -15 5 76.2332 8.47137
    -7 -15 -5 52.7699 7.98195
    7 -15 5 55.0887 7.88419
    -7 15 -5 54.3433 9.8064
    7 15 5 60.5086 9.36662
    7 15 5 96.4937 14.2121
    6 -16 -5 161.651 16.1397
    -6 -16 5 158.625 9.65726
    6 16 -5 191.868 16.5282
    6 16 -5 164.416 10.1238
    4 -16 -5 95.2125 13.8275
    4 -16 -5 52.9153 10.9953
    -4 -16 5 78.4943 9.5294
    4 16 -5 51.2399 7.64867
    -4 16 5 61.494 8.58649
    -2 -16 5 224.714 11.6433
    2 -16 -5 259.072 16.554
    2 -16 -5 242.279 15.3128
    -2 -16 5 233.841 13.1238
    2 16 -5 236.608 15.4882
    -2 16 5 246.764 12.8121
    -2 16 5 256.304 16.8452
    2 16 -5 263.979 12.5335
    0 -16 5 48.1684 5.92106
    0 -16 5 51.6145 5.95413
    0 -16 -5 74.8192 10.8677
    0 -16 -5 36.2412 5.68525
    0 16 -5 52.1291 7.20461
    0 16 5 23.8865 7.46346
    0 16 5 52.2903 6.85339
    -2 -16 -5 250.562 13.8215
    2 -16 5 231.199 13.2082
    2 -16 5 229.124 14.9668
    -2 -16 -5 276.976 15.3724
    2 16 5 255.761 15.2131
    -2 16 -5 243.332 14.4489
    2 16 5 253.095 17.6583
    20 0 -6 421.459 16.5755
    20 0 -6 415.137 15.5523
    20 0 -6 394.637 15.5177
    18 0 -6 441.433 15.153
    18 0 -6 416.57 15.1725
    16 0 -6 1446.78 34.7884
    16 0 -6 1463.17 34.4933
    16 0 -6 1451.38 33.7167
    14 0 -6 541.755 16.2608
    14 0 -6 564.75 15.6115
    14 0 -6 562.446 16.8462
    12 0 -6 514.093 15.0366
    12 0 -6 530.234 14.0048
    12 0 -6 505.37 15.4931
    10 0 -6 118.675 6.98768
    10 0 -6 122.73 5.84424
    8 0 -6 550.277 13.4698
    -8 0 6 572.458 15.3524
    8 0 -6 565.102 15.0444
    -6 0 6 897.068 21.2355
    -6 0 6 877.854 19.0727
    6 0 -6 885.737 21.0238
    6 0 -6 886.093 19.0773
    -4 0 6 279.47 7.63498
    -4 0 6 286.851 9.3535
    4 0 -6 275.65 9.12192
    -2 0 6 1265.55 26.4659
    -2 0 6 1246.18 28.1036
    2 0 -6 1269.76 28.0932
    0 0 -6 5754.25 114.451
    0 0 6 5683.06 114.45
    -2 0 -6 2799.47 59.2018
    -2 0 -6 2889.49 59.1286
    2 0 6 2876.61 59.1896
    -4 0 -6 3322.33 68.0395
    4 0 6 3350.36 68.1599
    -4 0 -6 3242.07 68.191
    -6 0 -6 655.618 17.4057
    6 0 6 662.357 17.2019
    -8 0 -6 1330.28 30.9194
    8 0 6 1319.66 30.4963
    10 0 6 715.186 19.5061
    -10 0 -6 743.502 20.1467
    12 0 6 27.4095 3.76257
    -12 0 -6 34.0091 4.70383
    14 0 6 200.058 10.9661
    -14 0 -6 212.752 11.8646
    16 0 6 864.738 24.2575
    -16 0 -6 884.869 26.0133
    19 -1 -6 358.909 13.1196
    19 -1 -6 328.4 14.2711
    19 -1 -6 325.243 14.7029
    19 1 -6 324.47 13.7373
    19 1 -6 331.498 14.24
    19 1 -6 357.886 13.4139
    17 -1 -6 267.969 11.1737
    17 -1 -6 278.162 12.2367
    17 -1 -6 269.177 12.2233
    17 1 -6 276.787 11.3778
    17 1 -6 283.406 12.7403
    17 1 -6 266.716 11.3446
    15 -1 -6 389.738 20.5865
    15 -1 -6 416.403 13.6105
    15 -1 -6 412.762 13.5929
    15 1 -6 412.224 13.2908
    15 1 -6 392.313 14.552
    15 1 -6 415.546 12.8494
    13 -1 -6 226.034 9.22257
    13 -1 -6 208.288 9.59023
    13 -1 -6 225.563 10.1383
    13 1 -6 231.09 8.51666
    13 1 -6 213.681 10.5272
    13 1 -6 220.399 9.27659
    11 -1 -6 93.8752 6.14633
    11 -1 -6 91.212 7.15448
    11 1 -6 86.7901 6.36695
    11 1 -6 104.506 5.40299
    9 -1 -6 1.50954 2.01135
    9 -1 -6 4.3462 2.22353
    9 1 -6 3.05017 1.93982
    9 1 -6 8.82692 1.99035
    7 -1 -6 15.8658 2.44961
    -7 -1 6 19.127 2.51767
    7 1 -6 21.6731 2.63278
    -7 1 6 25.2691 3.10592
    -5 -1 6 50.3272 2.66704
    5 -1 -6 52.5247 3.57807
    5 -1 -6 46.6403 4.96944
    -5 -1 6 56.3562 4.93591
    -5 1 6 52.313 3.85443
    -5 1 6 41.0446 4.98505
    5 1 -6 60.6848 4.89276
    -3 -1 6 330.926 8.14624
    3 -1 -6 327.728 10.2653
    -3 -1 6 330.55 10.084
    -3 1 6 320.945 10.3078
    -3 1 6 332.887 9.1578
    3 1 -6 335.66 10.1397
    -1 -1 6 398.002 11.5022
    -1 -1 6 408.62 9.74786
    1 -1 -6 414.278 11.8131
    1 1 -6 417.703 11.698
    -1 1 6 412.348 10.4563
    -1 1 6 403.066 11.7794
    1 -1 6 1927.7 41.2415
    -1 -1 -6 1924.71 41.2663
    -1 -1 -6 1971.18 41.2303
    1 1 6 1887.16 41.1413
    -1 1 -6 1948.07 41.1854
    -3 -1 -6 1081.1 25.1018
    3 -1 6 1088.03 25.3493
    -3 -1 -6 1108.06 25.4891
    3 1 6 1122.7 25.3504
    -3 1 -6 1116.25 25.3969
    -3 1 -6 1082.76 25.3513
    -5 -1 -6 845.377 19.9801
    -5 -1 -6 805.104 20.2768
    5 -1 6 798.279 20.0545
    5 1 6 818.294 19.9239
    -5 1 -6 797.189 20.0364
    7 -1 6 236.248 9.30129
    -7 -1 -6 229.064 9.41286
    -7 1 -6 227.89 9.1846
    7 1 6 224.507 8.96033
    -9 -1 -6 0.75023 2.95034
    9 -1 6 2.72558 2.68433
    -9 1 -6 3.86577 2.89948
    9 1 6 6.04624 2.70421
    11 -1 6 56.8221 7.16806
    -11 -1 -6 65.5682 7.63477
    11 1 6 51.7793 6.81835
    -11 1 -6 50.1173 7.09346
    13 -1 6 1.06731 3.43763
    -13 -1 -6 1.70119 3.8863
    13 1 6 -0.7811 2.81452
    15 -1 6 -2.4552 3.27923
    -15 -1 -6 7.36936 4.73938
    15 1 6 4.51891 3.49289
    -15 1 -6 4.61071 4.62406
    -17 -1 -6 56.3551 7.48197
    17 -1 6 31.8137 5.06104
    -17 1 -6 41.8424 6.34065
    17 1 6 34.1067 4.84917
    20 -2 -6 66.8469 8.0677
    20 -2 -6 74.0067 11.2159
    20 -2 -6 81.6746 11.6791
    20 2 -6 94.4626 10.4227
    20 2 -6 78.56 11.0162
    18 -2 -6 18.2852 5.08561
    18 -2 -6 12.5676 4.15036
    18 -2 -6 15.4737 3.62539
    18 2 -6 9.45782 3.15361
    18 2 -6 11.5742 4.55334
    16 -2 -6 20.4356 4.31899
    16 -2 -6 15.1021 3.47521
    16 -2 -6 7.84763 3.44927
    16 2 -6 17.7519 4.70515
    16 2 -6 24.7025 3.81891
    16 2 -6 16.1943 3.09848
    14 -2 -6 52.0406 7.04714
    14 -2 -6 52.0535 6.3793
    14 2 -6 47.9174 5.69994
    14 2 -6 52.5518 6.0186
    14 2 -6 51.1644 5.54275
    12 -2 -6 57.9988 7.1468
    12 -2 -6 46.3558 5.93594
    12 -2 -6 54.6986 6.32916
    12 2 -6 61.0759 5.7696
    12 2 -6 51.2033 7.3667
    12 2 -6 63.6267 4.76074
    10 -2 -6 603.894 15.8549
    10 -2 -6 606.43 16.8654
    10 2 -6 595.237 13.8978
    10 2 -6 581.935 15.4555
    8 -2 -6 254.262 8.62151
    8 -2 -6 268.432 9.84851
    -8 -2 6 236.811 8.75003
    -8 2 6 253.792 8.19961
    8 2 -6 244.798 6.45868
    8 2 -6 242.324 8.62339
    6 -2 -6 1598.73 33.4507
    -6 -2 6 1572.51 34.1471
    6 -2 -6 1564.43 34.7516
    6 2 -6 1551.66 33.9236
    -6 2 6 1541.74 34.854
    -6 2 6 1590.17 33.4932
    -4 -2 6 389.51 8.69297
    -4 -2 6 416.305 11.5713
    4 -2 -6 401.957 11.9354
    4 -2 -6 419.402 10.6533
    -4 2 6 399.64 12.0503
    4 2 -6 409.821 11.463
    -4 2 6 403.494 11.121
    -2 -2 6 204.435 5.28901
    2 -2 -6 180.545 7.55654
    -2 -2 6 207.536 7.60527
    -2 2 6 193.265 7.9459
    2 2 -6 199.47 7.57137
    -2 2 6 199.9 6.99242
    0 -2 -6 297.339 9.65582
    0 -2 6 303.115 9.71901
    0 -2 -6 304.333 9.60587
    0 2 -6 307.729 9.64214
    0 2 6 301.952 8.84812
    0 2 6 296.783 9.78489
    2 -2 6 389.873 11.8289
    -2 -2 -6 416.04 11.8526
    -2 -2 -6 412.892 12.0356
    2 2 6 413.598 11.9098
    -2 2 -6 411.532 12.0422
    -4 -2 -6 138.685 6.65532
    -4 -2 -6 137.955 7.03076
    4 -2 6 135.936 7.10105
    4 2 6 142.897 6.76978
    -4 2 -6 121.157 6.65199
    6 -2 6 775.342 20.0749
    -6 -2 -6 781.071 20.3251
    -6 -2 -6 805.186 19.6259
    -6 2 -6 782.58 19.8758
    6 2 6 833.843 19.8263
    -8 -2 -6 285.05 10.9752
    8 -2 6 288.804 10.7953
    8 2 6 279.948 10.1322
    -8 2 -6 263.005 10.2661
    8 2 6 283.984 11.0484
    -10 -2 -6 1489.49 34.6836
    10 -2 6 1454.98 33.9885
    10 2 6 1412.8 33.0062
    -10 2 -6 1477.91 33.8724
    10 2 6 1418.65 34.3064
    12 -2 6 302.6 18.1562
    -12 -2 -6 354.297 13.9873
    12 2 6 343.475 12.2467
    12 2 6 345.035 13.6452
    -12 2 -6 333.511 13.0486
    -14 -2 -6 174.146 11.6253
    14 -2 6 180.633 10.9339
    14 2 6 206.062 11.734
    14 2 6 197.453 10.0406
    -14 2 -6 181.317 13.1733
    16 -2 6 261.849 13.551
    -16 -2 -6 268.257 14.7616
    -16 2 -6 284.781 14.0126
    16 2 6 284.863 12.5769
    19 -3 -6 273.883 14.2047
    19 -3 -6 229.788 13.833
    19 -3 -6 232.868 9.3063
    19 3 -6 248.401 14.104
    19 3 -6 257.893 11.7916
    19 3 -6 243.112 10.3095
    17 -3 -6 746.388 21.6268
    17 -3 -6 745.345 22.2271
    17 -3 -6 725.353 18.274
    17 3 -6 732.169 19.3519
    17 3 -6 701.074 22.4657
    17 3 -6 742.709 18.8844
    15 -3 -6 486.927 16.8998
    15 -3 -6 500.928 16.6781
    15 -3 -6 496.335 13.9506
    15 3 -6 504.382 13.902
    15 3 -6 501.861 14.0551
    15 3 -6 492.924 17.4659
    13 -3 -6 726.255 18.2874
    13 -3 -6 716.38 21.7864
    13 -3 -6 712.304 19.698
    13 3 -6 753.848 18.2506
    13 3 -6 728.38 17.2803
    13 3 -6 713.825 23.818
    11 -3 -6 921.412 23.4817
    11 -3 -6 889.119 22.3403
    11 3 -6 888.813 19.67
    11 3 -6 874.21 23.8157
    11 3 -6 920.72 21.2843
    9 -3 -6 1655.77 36.0685
    -9 -3 6 1644.25 35.6537
    9 -3 -6 1640.42 37.0988
    9 3 -6 1587.02 32.997
    -9 3 6 1639.11 35.6233
    9 3 -6 1654.37 35.2869
    7 -3 -6 2549.92 53.1194
    -7 -3 6 2542.78 53.0331
    7 -3 -6 2604.7 54.4093
    7 3 -6 2549.58 52.7847
    -7 3 6 2491.76 52.9275
    5 -3 -6 1822.47 37.7847
    5 -3 -6 1732.98 38.7991
    -5 -3 6 1737.39 37.9051
    -5 3 6 1797.7 39.0617
    5 3 -6 1856.38 37.9977
    -5 3 6 1709.31 37.893
    3 -3 -6 793.918 19.559
    3 -3 -6 769.233 18.6538
    3 -3 -6 803.453 18.4339
    -3 -3 6 799.135 18.9487
    -3 3 6 795.138 18.9512
    -3 3 6 782.319 19.6038
    3 3 -6 793.981 18.8585
    -1 -3 6 1317.04 29.7837
    1 -3 -6 1332.84 30.0396
    1 -3 -6 1321.27 29.6927
    -1 3 6 1374.96 30.3409
    1 3 -6 1374.98 29.8473
    -1 3 6 1367.33 29.4413
    1 -3 6 1198.67 27.6227
    -1 -3 -6 1200.78 27.6096
    -1 -3 -6 1212.29 27.5386
    -1 3 -6 1257.33 27.7291
    1 3 6 1222.19 27.0006
    1 3 6 1243.71 27.7649
    -3 -3 -6 630.435 16.5322
    -3 -3 -6 629.76 16.0509
    3 -3 6 630.372 16.516
    3 3 6 613.864 16.0674
    5 -3 6 430.92 13.1323
    -5 -3 -6 428.913 12.3793
    -5 -3 -6 424.73 13.1737
    5 3 6 453.402 13.4486
    -5 3 -6 412.77 12.6424
    5 3 6 440.168 12.5988
    -7 -3 -6 1064.7 24.8103
    -7 -3 -6 1078.75 26.1585
    7 -3 6 1056.13 25.8091
    7 3 6 1035.62 25.9501
    7 3 6 1049.15 24.818
    -7 3 -6 1081.61 25.3389
    9 -3 6 945.983 24.4412
    -9 -3 -6 971.839 24.9911
    9 3 6 970.284 26.5339
    -9 3 -6 973.631 23.8982
    9 3 6 943.902 23.2204
    -11 -3 -6 648.59 19.8786
    11 3 6 644.701 17.7344
    -11 3 -6 663.771 18.705
    11 3 6 658.671 19.6092
    -13 -3 -6 739.698 22.1311
    13 -3 6 736.485 21.4246
    -13 3 -6 724.132 20.8115
    13 3 6 729.037 21.8495
    13 3 6 694.542 19.3758
    -15 -3 -6 145.313 11.9096
    15 -3 6 151.666 11.4051
    15 3 6 139.751 11.9145
    -15 3 -6 159.298 10.9921
    15 3 6 148.403 9.48978
    17 -3 6 303.471 15.3048
    -17 -3 -6 316.497 17.1008
    17 3 6 312.894 13.814
    -17 3 -6 330.156 15.0328
    17 3 6 287.556 16.1136
    18 -4 -6 43.8023 6.08873
    18 -4 -6 60.596 7.08616
    18 -4 -6 41.5023 4.96001
    18 4 -6 48.4631 6.88086
    18 4 -6 43.005 6.0039
    18 4 -6 40.5633 4.8714
    16 -4 -6 0.21974 4.13089
    16 -4 -6 2.66844 2.31561
    16 -4 -6 2.32216 3.59602
    16 4 -6 3.82707 3.00021
    16 4 -6 -0.9352 2.16741
    16 4 -6 0.67414 4.57717
    14 -4 -6 325.548 13.9023
    14 -4 -6 323.978 13.2056
    14 -4 -6 321.283 9.96013
    14 4 -6 330.87 10.2941
    14 4 -6 326.986 14.5566
    14 4 -6 332.452 10.0069
    12 -4 -6 143.335 6.72742
    12 -4 -6 138.599 9.4813
    12 -4 -6 130.653 8.85652
    12 4 -6 140.073 5.49825
    12 4 -6 131.76 6.60814
    -10 -4 6 333.662 10.8279
    10 -4 -6 349.406 12.0138
    10 -4 -6 363.538 13.081
    10 4 -6 350.726 10.3809
    10 4 -6 342.949 8.25193
    10 4 -6 359.884 13.3679
    -10 4 6 339.178 11.5244
    -8 -4 6 612.241 15.9917
    8 -4 -6 657.587 18.0729
    8 -4 -6 624.812 16.938
    8 4 -6 629.432 15.715
    -8 4 6 654.008 16.9241
    6 -4 -6 171.124 8.40844
    6 -4 -6 171.552 6.48202
    6 -4 -6 161.416 7.52468
    -6 -4 6 163.537 6.98685
    -6 4 6 155.703 7.6217
    6 4 -6 177.909 6.93212
    -4 -4 6 434.623 12.1774
    4 -4 -6 442.394 12.3583
    4 -4 -6 441.195 11.8772
    4 -4 -6 449.593 13.3552
    4 4 -6 462.582 12.2462
    -4 4 6 426.208 12.7734
    -4 4 6 452.041 13.3808
    2 -4 -6 584.151 14.9526
    -2 -4 6 579.629 12.2787
    2 -4 -6 611.679 15.0599
    -2 -4 6 604.138 15.2685
    2 -4 -6 592.781 15.7843
    -2 4 6 567.098 15.7356
    -2 4 6 570.88 15.3126
    2 4 -6 604.765 15.148
    0 -4 -6 197.864 7.67202
    0 -4 -6 192.133 7.87433
    0 -4 6 188.049 7.76115
    0 4 6 195.609 7.56888
    0 4 -6 192.745 7.75166
    0 4 6 191.839 8.03256
    -2 -4 -6 107.241 6.2016
    2 -4 6 105.955 6.46953
    -2 -4 -6 97.2131 6.15328
    2 4 6 104.883 5.971
    2 4 6 104.077 6.14655
    4 -4 6 8.31583 2.55302
    -4 -4 -6 7.57811 2.19675
    -4 -4 -6 8.11113 2.75507
    4 4 6 10.4133 2.41908
    4 4 6 13.8898 2.96469
    4 4 6 12.4524 3.07633
    -6 -4 -6 5.71983 2.14171
    -6 -4 -6 7.67392 3.24026
    6 -4 6 7.34902 2.77841
    6 4 6 4.93615 2.19032
    -6 4 -6 4.01673 2.47945
    6 4 6 5.70876 3.36423
    -8 -4 -6 -0.1497 3.10192
    8 -4 6 3.18942 3.07607
    -8 -4 -6 1.16669 2.28419
    -8 4 -6 3.88426 2.88239
    8 4 6 -1.7931 2.22185
    8 4 6 1.65486 4.48718
    -10 -4 -6 11.1523 4.64502
    -10 4 -6 7.67386 3.14593
    10 4 6 8.01523 2.69972
    10 4 6 18.5934 4.01767
    -12 -4 -6 46.0505 6.11294
    -12 4 -6 61.2264 7.35587
    12 4 6 59.9079 8.73549
    12 4 6 49.5326 6.60781
    14 -4 6 129.656 10.7321
    -14 -4 -6 136.707 11.2211
    -14 4 -6 151.126 10.0907
    14 4 6 125.906 8.3983
    14 4 6 126.432 11.1824
    16 -4 6 0.57183 6.56013
    -16 -4 -6 -0.1514 5.08809
    16 -4 6 -8.6598 4.15675
    16 4 6 -8.5358 4.93743
    16 4 6 -0.9892 3.22878
    -16 4 -6 -3.8061 4.34154
    19 -5 -6 144.19 13.9542
    19 -5 -6 143.82 13.4941
    19 5 -6 160.665 10.6247
    19 5 -6 140.545 6.57792
    19 5 -6 129.441 13.6233
    17 -5 -6 180.697 5.40953
    17 -5 -6 167.93 12.8984
    17 -5 -6 160.675 12.2078
    17 5 -6 174.051 7.09569
    17 5 -6 160.011 13.1077
    17 5 -6 180.395 8.82278
    15 -5 -6 357.454 15.3484
    15 -5 -6 374.222 14.5831
    15 -5 -6 343.088 9.18795
    15 5 -6 361.386 10.8202
    15 5 -6 352.558 10.2595
    15 5 -6 333.001 15.5508
    13 -5 -6 616.481 14.9574
    13 -5 -6 629.284 18.9408
    13 -5 -6 611.596 19.6864
    13 5 -6 644.285 20.5108
    13 5 -6 626.375 14.8447
    13 5 -6 631.378 15.407
    11 -5 -6 902.022 24.3102
    11 -5 -6 880.097 23.2282
    11 5 -6 876.975 18.8439
    11 5 -6 900.742 25.3209
    11 5 -6 894.597 20.4658
    -11 5 6 906.672 22.8741
    9 -5 -6 1097.86 27.8693
    -9 -5 6 1098.1 25.1989
    9 -5 -6 1145.42 27.0739
    9 -5 -6 1112.62 24.2189
    -9 5 6 1110.14 26.7736
    9 5 -6 1123.12 24.7751
    7 -5 -6 1543.65 32.8867
    7 -5 -6 1550.71 35.8418
    -7 -5 6 1525.88 33.5791
    7 -5 -6 1590.19 34.9377
    -7 5 6 1543.19 34.8622
    7 5 -6 1556.73 33.3066
    5 -5 -6 1066.96 25.1103
    5 -5 -6 1071.7 25.9804
    5 -5 -6 1086.69 23.9276
    -5 -5 6 1080.2 24.3947
    5 5 -6 1070.28 24.164
    -5 5 6 1049.21 25.4028
    3 -5 -6 825.494 20.8598
    3 -5 -6 847.71 19.6307
    -3 -5 6 807.225 19.8157
    3 -5 -6 834.147 20.2075
    3 5 -6 841.867 19.7964
    -3 5 6 819.623 20.9041
    -3 5 6 835.592 20.6891
    -1 -5 6 109.016 6.213
    1 -5 -6 113.193 6.08751
    -1 -5 6 111.696 3.86628
    1 -5 -6 113.377 6.61384
    -1 5 6 109.759 6.59955
    -1 5 6 103.784 6.44141
    1 -5 6 94.0636 6.31363
    -1 -5 -6 87.5761 6.06724
    1 -5 6 99.0907 4.57934
    -1 -5 -6 99.5979 6.21262
    1 5 6 99.4824 6.12255
    1 5 6 99.2012 6.26907
    -3 -5 -6 293.233 10.374
    3 -5 6 271.144 8.70865
    3 -5 6 282.107 10.3198
    -3 -5 -6 299.174 9.86044
    3 5 6 266.775 9.74009
    3 5 6 286.729 10.4585
    3 5 6 286.071 9.90697
    5 -5 6 25.2429 3.32669
    -5 -5 -6 38.6479 4.52157
    -5 -5 -6 46.5565 5.27931
    5 5 6 37.8549 4.45311
    5 5 6 39.179 4.33675
    5 5 6 30.0775 3.19565
    7 -5 6 137.198 8.66759
    -7 -5 -6 137.76 7.15336
    -7 -5 -6 125.554 8.57444
    -7 5 -6 127.887 7.32269
    7 5 6 124.494 7.10132
    -9 -5 -6 166.991 13.592
    9 5 6 186.598 8.41728
    9 5 6 202.737 10.6822
    -9 5 -6 181.107 9.01923
    11 -5 6 361.653 14.4961
    -11 -5 -6 377.241 14.8487
    11 5 6 347.526 11.7602
    -11 5 -6 343.204 12.7053
    11 5 6 361.787 14.6477
    13 -5 6 440.181 16.7545
    -13 -5 -6 450.155 17.2157
    13 -5 6 432.257 16.6865
    13 5 6 440.01 17.0199
    13 5 6 439.491 13.7017
    -13 5 -6 448.577 15.1924
    15 -5 6 56.7043 7.51388
    -15 -5 -6 44.5 6.88413
    15 -5 6 41.9557 5.98829
    15 5 6 36.5602 6.07447
    -15 5 -6 61.1142 8.88663
    18 -6 -6 172.747 13.727
    18 -6 -6 151.601 14.3202
    18 6 -6 157.136 9.13393
    18 6 -6 146.291 14.2017
    16 -6 -6 231.524 13.3417
    16 -6 -6 219.595 13.9173
    16 6 -6 223.524 14.5888
    16 6 -6 207.735 6.92367
    16 6 -6 229.416 8.85676
    14 -6 -6 831.037 23.6234
    14 -6 -6 812.737 24.5721
    14 6 -6 834.971 18.9855
    14 6 -6 828.93 18.6692
    14 6 -6 827.847 25.3073
    12 -6 -6 384.434 15.2807
    12 -6 -6 390.064 14.4573
    12 -6 -6 374.773 9.72343
    12 -6 -6 381.906 9.26205
    12 6 -6 372.042 9.39792
    -12 6 6 401.404 14.0652
    12 6 -6 384.595 15.7272
    12 6 -6 369.831 9.06742
    12 6 -6 382.82 10.3717
    -10 -6 6 885.173 20.5856
    10 -6 -6 892.869 23.2963
    10 -6 -6 860.98 19.2
    10 -6 -6 882.075 24.0911
    10 6 -6 858.1 19.9186
    -10 6 6 876.797 22.967
    10 6 -6 894.785 24.6055
    8 -6 -6 3109.81 69.7812
    -8 -6 6 3184.92 66.1489
    8 -6 -6 3341.9 68.3616
    8 -6 -6 3210.45 65.1936
    8 6 -6 3264.07 65.7614
    -8 6 6 3302.99 68.3283
    6 -6 -6 1092.52 23.9284
    6 -6 -6 1089.3 26.0592
    -6 -6 6 1054.1 24.545
    6 -6 -6 1085.25 26.912
    -6 6 6 1070.76 26.1883
    6 6 -6 1091.92 24.3639
    4 -6 -6 1576.02 33.7353
    -4 -6 6 1554.12 34.1615
    4 -6 -6 1550.91 34.9465
    4 -6 -6 1592.36 35.8651
    -4 6 6 1555.46 35.4182
    2 -6 -6 786.336 19.6529
    -2 -6 6 763.546 18.742
    2 -6 -6 761.701 19.1429
    2 -6 -6 738.205 18.3504
    -2 -6 6 740.389 15.7617
    -2 6 6 719.182 19.2835
    -2 6 6 732.4 19.3678
    0 -6 6 283.036 7.83269
    0 -6 6 293.322 10.2497
    0 -6 -6 296.081 10.0239
    0 -6 -6 310.452 10.5377
    0 6 6 288.588 10.3182
    0 6 6 286.454 10.3341
    -2 -6 -6 621.029 16.2124
    -2 -6 -6 595.805 16.5337
    2 -6 6 597.586 14.6786
    2 -6 6 605.666 16.7016
    2 6 6 609.528 16.3882
    2 6 6 589.035 16.6241
    2 6 6 608.808 16.2851
    -4 -6 -6 454.278 14.3763
    -4 -6 -6 454.76 13.2629
    4 -6 6 472.204 14.5327
    4 -6 6 458.229 12.7702
    4 6 6 461.776 13.9638
    4 6 6 449.776 13.3216
    4 6 6 461.286 14.4283
    6 -6 6 175.029 9.57251
    -6 -6 -6 164.405 7.75343
    -6 -6 -6 166.237 9.30824
    6 -6 6 169.275 8.12478
    6 6 6 160.49 9.0532
    6 6 6 170.258 7.94438
    8 -6 6 1007.16 27.0299
    -8 -6 -6 1095.28 25.1906
    8 6 6 1095.64 27.8492
    -8 6 -6 1113.36 26.0289
    8 6 6 1050.32 25.1485
    10 -6 6 828.905 22.9716
    -10 -6 -6 864.654 24.281
    10 -6 6 869.774 24.2079
    -10 6 -6 861.126 22.0853
    10 6 6 873.842 24.3675
    10 6 6 830.171 20.9642
    12 -6 6 561.656 18.9473
    12 -6 6 544.559 18.1653
    -12 -6 -6 492.275 18.4773
    12 6 6 551.667 19.1557
    12 6 6 515.262 14.9608
    -12 6 -6 524.636 16.3955
    14 -6 6 273.052 14.6809
    -14 -6 -6 306.737 15.4442
    14 -6 6 301.495 15.1112
    14 6 6 303.712 15.562
    -14 6 -6 294.003 12.5528
    14 6 6 280.725 10.729
    -16 -6 -6 225.12 16.4406
    16 -6 6 245.569 15.5156
    16 -6 6 266.876 17.5535
    16 6 6 219.958 15.5211
    16 6 6 240.041 10.4741
    -16 6 -6 197.877 15.5923
    17 -7 -6 4.52501 5.21563
    17 -7 -6 -3.9378 5.51795
    17 7 -6 2.07753 5.78741
    17 7 -6 -0.4838 3.26557
    15 -7 -6 93.6286 10.9474
    15 -7 -6 79.4217 11.529
    15 7 -6 78.8849 5.11128
    15 7 -6 64.3609 8.12209
    15 7 -6 88.9533 5.77274
    13 -7 -6 69.9982 10.2611
    13 -7 -6 65.4742 9.54162
    13 7 -6 80.7087 4.06111
    13 7 -6 69.4146 10.9224
    -13 7 6 78.6705 9.271
    13 7 -6 73.6746 4.36019
    11 -7 -6 132.06 4.28246
    11 -7 -6 131.569 10.1556
    11 -7 -6 124.803 9.70249
    11 7 -6 112.27 10.43
    -11 7 6 107.906 9.47971
    11 7 -6 123.431 4.06998
    9 -7 -6 20.3164 3.91547
    9 -7 -6 29.8779 3.39233
    -9 -7 6 30.5091 4.55526
    9 7 -6 26.9354 5.09633
    -9 7 6 25.6595 4.51008
    7 -7 -6 34.607 4.54839
    7 -7 -6 39.9213 4.01833
    -7 -7 6 28.799 2.92126
    -7 7 6 25.5564 4.24318
    5 -7 -6 112.092 7.78646
    -5 -7 6 104.68 6.28591
    5 -7 -6 100.13 5.5227
    5 -7 -6 95.319 8.19693
    -5 7 6 115.564 8.096
    3 -7 -6 8.38186 3.16069
    3 -7 -6 11.3369 2.5203
    -3 -7 6 9.18331 2.3888
    3 -7 -6 10.6074 2.88842
    -3 7 6 11.3163 3.62473
    1 -7 -6 51.5417 6.21526
    -1 -7 6 59.3304 5.96238
    1 -7 -6 57.8466 6.39221
    1 -7 -6 56.5221 5.4476
    -1 -7 6 53.8817 3.71135
    -1 7 6 57.2101 6.57791
    1 -7 6 4.83066 1.97801
    1 -7 6 4.52141 2.3742
    -1 -7 -6 3.54792 2.42025
    -1 -7 -6 4.4871 2.72262
    1 7 6 8.36589 3.53965
    1 7 6 3.98225 2.27648
    1 7 6 2.28499 2.6701
    -3 -7 -6 0.17844 2.29594
    -3 -7 -6 3.99047 2.88079
    3 -7 6 -2.2731 2.36913
    3 -7 6 3.90117 2.70147
    3 7 6 1.55087 2.32383
    3 7 6 4.21506 3.25348
    3 7 6 2.5486 3.03995
    5 -7 6 310.245 12.1996
    5 -7 6 294.937 10.6111
    -5 -7 -6 299.401 10.5157
    -5 -7 -6 311.571 12.1258
    5 7 6 295.035 11.5396
    5 7 6 282.989 10.4748
    -7 -7 -6 273.71 9.8191
    7 -7 6 229.984 17.3155
    7 -7 6 268.291 10.9218
    7 7 6 256.944 9.83566
    7 7 6 265.921 12.2217
    -9 -7 -6 253.183 9.7261
    9 -7 6 251.208 11.5058
    -9 -7 -6 265.734 12.4882
    9 -7 6 269.173 12.899
    -9 7 -6 253.632 10.4533
    9 7 6 260.309 12.0633
    9 7 6 255.273 9.78579
    9 7 6 262.937 12.9365
    11 -7 6 272.525 13.7168
    11 -7 6 289.76 13.0197
    -11 -7 -6 268.34 13.601
    11 7 6 241.825 9.75056
    11 7 6 269.436 13.7537
    -11 7 -6 266.348 11.0103
    -13 -7 -6 30.5505 5.84374
    13 -7 6 26.4947 5.26606
    13 -7 6 45.7419 6.70804
    13 7 6 49.439 6.33017
    -13 7 -6 51.5928 7.55588
    13 7 6 34.472 6.18421
    15 -7 6 9.10142 5.85103
    -15 -7 -6 24.3092 7.28734
    15 -7 6 26.1295 6.98798
    15 7 6 2.36064 6.03669
    15 7 6 14.9344 3.2307
    -15 7 -6 13.5225 4.70306
    16 -8 -6 481.278 19.35
    16 -8 -6 477.781 20.331
    16 8 -6 476.468 20.6329
    16 8 -6 473.854 13.0302
    16 8 -6 462.817 12.4366
    14 -8 -6 513.148 19.1083
    14 -8 -6 545.715 20.2598
    14 8 -6 511.971 12.5839
    14 8 -6 557.069 20.785
    14 8 -6 512.477 12.8619
    12 -8 -6 170.02 11.57
    12 -8 -6 155.84 11.8952
    -12 8 6 161.066 11.1087
    12 8 -6 167.338 5.10468
    12 8 -6 160.239 5.06868
    12 8 -6 161.899 12.5097
    10 -8 -6 -5.6802 3.32694
    10 -8 -6 0.1754 1.30614
    -10 -8 6 0.99794 1.71815
    10 -8 -6 -1.8492 3.95354
    10 8 -6 -3.5361 3.98116
    -10 8 6 -4.091 5.84055
    8 -8 -6 9.69314 2.03393
    8 -8 -6 -0.6332 3.44354
    8 -8 -6 7.52802 4.01731
    -8 -8 6 10.965 2.1688
    -8 8 6 6.53197 3.88141
    8 8 -6 2.19916 4.63638
    6 -8 -6 113.916 5.66278
    6 -8 -6 108.299 9.41621
    -6 -8 6 117.233 6.4606
    6 -8 -6 103.152 12.3011
    -6 8 6 105.43 8.6281
    4 -8 -6 202.349 7.80946
    4 -8 -6 185.688 10.1139
    -4 -8 6 194.821 8.33848
    4 -8 -6 194.077 9.82055
    -4 8 6 193.864 10.0245
    -2 -8 6 821.94 17.7825
    -2 -8 6 841.297 20.7537
    2 -8 -6 831.055 21.7486
    2 -8 -6 806.082 20.118
    2 -8 -6 780.072 21.2901
    -2 8 6 802.759 21.7253
    0 -8 6 914.269 20.8414
    0 -8 -6 952.891 23.5267
    0 -8 6 963.277 23.4861
    0 -8 -6 916.922 22.955
    0 8 6 905.797 23.7509
    0 8 6 936.317 23.2708
    2 -8 6 2787.59 57.9605
    2 -8 6 2922.81 60.5554
    -2 -8 -6 2810.03 59.4483
    -2 -8 -6 2832.36 60.2263
    2 8 6 2766.85 60.1398
    2 8 6 2772.8 60.2088
    -4 -8 -6 2117.37 47.3853
    -4 -8 -6 2152.95 45.756
    4 -8 6 2124.52 47.4435
    4 -8 6 2083.19 45.2596
    4 8 6 2079.23 45.7342
    4 8 6 2146.82 46.986
    6 -8 6 385.407 13.1278
    -6 -8 -6 393.542 12.3158
    6 -8 6 393.691 17.5074
    6 8 6 388.687 12.4436
    6 8 6 388.374 14.3026
    6 8 6 379.385 14.679
    8 -8 6 250.925 11.4231
    8 -8 6 266.182 12.776
    -8 -8 -6 260.944 12.5843
    -8 -8 -6 260.973 9.68913
    8 8 6 270.153 13.0785
    8 8 6 256.097 12.0372
    -8 8 -6 265.313 10.6259
    8 8 6 242.768 9.70458
    10 -8 6 216.488 11.5699
    10 -8 6 217.117 12.8729
    -10 -8 -6 216.782 12.3524
    10 8 6 212.815 12.9492
    10 8 6 213.556 8.92542
    10 8 6 203.343 11.7914
    -10 8 -6 212.942 9.95677
    12 -8 6 73.6181 10.1258
    -12 -8 -6 54.2643 7.20687
    12 8 6 53.6186 6.93759
    -12 8 -6 67.2802 7.55122
    12 8 6 79.9693 6.59179
    12 8 6 60.0736 7.1676
    14 -8 6 44.9291 7.12688
    14 -8 6 52.3723 8.04787
    -14 -8 -6 37.9056 7.80127
    14 8 6 39.0123 7.22919
    14 8 6 59.7369 8.32965
    -14 8 -6 40.3872 5.22841
    14 8 6 55.1689 6.33108
    17 -9 -6 715.965 34.4867
    17 -9 -6 557.438 23.1243
    17 9 -6 584.825 15.7931
    17 9 -6 586.789 15.8434
    15 -9 -6 389.137 18.0872
    15 -9 -6 429.073 19.5233
    15 9 -6 412.194 11.2752
    15 9 -6 428.268 19.8658
    15 9 -6 410.411 10.9539
    13 -9 -6 190.957 13.8368
    13 -9 -6 193.521 13.1753
    13 9 -6 198.414 14.2089
    13 9 -6 170.95 6.02296
    -13 9 6 209.054 12.8455
    11 -9 -6 246.2 13.7023
    11 -9 -6 225.783 12.6712
    11 9 -6 229.268 13.7327
    -11 9 6 252.897 13.0383
    9 -9 -6 65.8364 3.72456
    -9 -9 6 60.5014 5.00806
    9 9 -6 64.732 9.60051
    -9 9 6 69.8875 9.55784
    7 -9 -6 43.6079 5.87287
    7 -9 -6 44.3028 4.20699
    7 -9 -6 33.2726 5.00212
    -7 -9 6 48.399 5.08799
    7 9 -6 35.9872 5.95438
    5 -9 -6 345.144 10.6194
    5 -9 -6 349.939 14.1728
    5 -9 -6 351.734 13.5158
    -5 -9 6 362.397 11.4645
    -5 9 6 355.091 13.701
    -3 -9 6 98.7342 7.1061
    3 -9 -6 93.5819 6.40044
    -3 -9 6 92.515 4.31147
    3 -9 -6 90.4682 9.1275
    3 -9 -6 81.6519 8.25624
    -3 9 6 98.7533 8.68304
    1 -9 -6 1397.72 34.0413
    -1 -9 6 1432.86 30.6829
    -1 -9 6 1480.89 33.4155
    1 -9 -6 1411.82 32.8512
    1 -9 -6 1438.66 33.9782
    -1 9 6 1457.07 34.46
    -1 9 6 1460.58 33.2013
    1 -9 6 2765.22 58.9598
    -1 -9 -6 2752.68 58.6453
    1 -9 6 2692.9 56.38
    -1 -9 -6 2682.62 58.3631
    1 9 6 2705.71 59.2327
    1 9 6 2798.31 58.9064
    -3 -9 -6 642.422 17.4661
    3 -9 6 654.563 19.0305
    -3 -9 -6 607.568 18.4538
    3 -9 6 639.018 16.5369
    3 9 6 606.141 23.72
    3 9 6 572.726 23.5975
    5 -9 6 1233.53 31.3972
    5 -9 6 1204.25 28.8599
    -5 -9 -6 1262.16 28.7503
    -5 -9 -6 1177.46 35.3565
    5 9 6 1259.76 31.1935
    5 9 6 1234.5 30.4618
    7 -9 6 811.755 21.6767
    -7 -9 -6 796.692 23.2293
    -7 -9 -6 796.461 20.0542
    7 -9 6 802.443 23.5118
    7 9 6 791.801 23.38
    7 9 6 790.349 22.4075
    9 -9 6 246.214 12.2525
    9 -9 6 263.312 13.7856
    -9 -9 -6 265.751 9.87752
    -9 -9 -6 268.537 13.6451
    9 9 6 261.382 13.7705
    9 9 6 263.837 13.0518
    -9 9 -6 257.568 10.6753
    11 -9 6 256.625 14.6146
    11 -9 6 240.923 13.2837
    -11 -9 -6 253.368 14.2171
    -11 9 -6 252.967 10.8261
    11 9 6 255.859 14.7822
    11 9 6 256.891 13.7696
    -13 -9 -6 11.3666 6.16943
    13 -9 6 -1.4064 5.61082
    13 -9 6 9.72216 5.87736
    13 9 6 7.37835 6.14416
    13 9 6 28.5086 7.24689
    -13 9 -6 14.7987 4.25746
    16 -10 -6 21.9429 7.36181
    16 10 -6 23.9058 3.6028
    16 10 -6 18.6266 3.63249
    14 -10 -6 8.14644 5.89629
    14 -10 -6 6.49041 6.23029
    14 10 -6 4.99639 6.42316
    -14 10 6 19.5961 6.56129
    14 10 -6 7.13735 2.37273
    12 -10 -6 96.2409 11.3174
    12 -10 -6 103.155 12.5013
    12 10 -6 80.4979 4.03987
    12 10 -6 82.6687 11.9856
    -12 10 6 102.359 11.3024
    -10 -10 6 89.1706 5.18369
    10 -10 -6 89.0157 10.7051
    10 -10 -6 82.6189 10.9965
    10 10 -6 85.7664 11.1443
    -10 10 6 81.0975 10.5791
    8 -10 -6 1.56838 1.84173
    8 -10 -6 -2.3867 4.15735
    8 -10 -6 -1.8232 4.02415
    -8 -10 6 -0.4836 1.92867
    8 10 -6 1.6967 4.25153
    -8 10 6 -2.8503 4.07861
    6 -10 -6 34.2623 5.31463
    -6 -10 6 51.4229 5.84697
    6 -10 -6 53.6989 4.94851
    6 -10 -6 44.8372 5.7561
    6 10 -6 34.5821 5.46612
    -6 10 6 39.9869 5.86516
    4 -10 -6 1.07017 4.2415
    -4 -10 6 -1.3152 2.39672
    4 -10 -6 -0.7342 3.21078
    4 -10 -6 0.27274 2.55025
    -4 10 6 4.76386 4.93949
    2 -10 -6 199.137 10.9475
    2 -10 -6 205.401 9.09012
    2 -10 -6 193.964 15.8958
    -2 -10 6 198.211 9.55165
    -2 -10 6 207.624 7.15442
    -2 10 6 198.875 9.42167
    -2 10 6 188.143 15.2579
    0 -10 -6 -0.8852 3.20742
    0 -10 6 -0.9291 2.53611
    0 -10 -6 -1.7839 3.13253
    0 -10 6 -0.4895 2.94662
    0 10 6 -0.9709 4.70766
    0 10 6 -2.2447 3.15858
    -2 -10 -6 14.383 4.13291
    2 -10 6 16.3937 3.65843
    -2 -10 -6 9.63509 3.16332
    2 -10 6 15.5995 3.454
    2 10 6 9.18535 4.27456
    2 10 6 19.2571 5.37156
    -4 -10 -6 -1.5698 2.68076
    4 -10 6 0.8175 3.37048
    -4 -10 -6 7.16118 4.4462
    4 -10 6 2.11896 3.11737
    4 10 6 5.7162 4.25142
    4 10 6 0.96997 4.05612
    6 -10 6 2.30611 4.35239
    -6 -10 -6 9.53325 4.73989
    -6 -10 -6 1.93638 2.60042
    6 -10 6 1.5386 3.84769
    6 10 6 0.28433 4.46738
    6 10 6 1.75242 4.35405
    8 -10 6 20.4412 4.50887
    -8 -10 -6 22.3986 5.10081
    -8 -10 -6 19.5393 3.06684
    8 -10 6 16.8556 4.56406
    8 10 6 28.1925 6.13277
    8 10 6 12.8466 4.88585
    10 -10 6 135.768 12.3375
    10 -10 6 162.32 11.3491
    -10 -10 -6 152.717 12.2624
    -10 10 -6 148.843 8.90397
    10 10 6 147.423 13.1184
    10 10 6 162.448 11.9609
    12 -10 6 53.9569 6.9157
    12 -10 6 58.74 7.07005
    -12 -10 -6 91.7892 13.3604
    12 10 6 70.1676 7.95379
    12 10 6 88.6044 13.3218
    15 -11 -6 121.731 17.2433
    15 11 -6 113.288 8.38653
    13 -11 -6 193.406 15.8171
    13 -11 -6 193.704 14.6306
    -13 11 6 207.878 14.5522
    13 11 -6 165.84 15.2399
    13 11 -6 187.228 6.22163
    11 -11 -6 638.912 23.1485
    11 -11 -6 679.392 22.3344
    -11 11 6 662.907 22.4228
    11 11 -6 628.348 14.1623
    11 11 -6 674.236 23.6145
    9 -11 -6 352.098 15.3625
    -9 -11 6 344.17 10.3291
    9 -11 -6 365.309 16.5492
    9 11 -6 337.813 8.21248
    9 11 -6 341.667 16.4185
    -9 11 6 354.517 16.2371
    7 -11 -6 970.595 26.4407
    -7 -11 6 951.912 22.5542
    7 -11 -6 957.727 27.4427
    7 -11 -6 904.948 21.3888
    -7 11 6 920.938 26.3549
    7 11 -6 942.379 27.143
    5 -11 -6 1081.53 25.9041
    -5 -11 6 1149.78 26.9229
    5 -11 -6 1143.25 29.3239
    5 -11 -6 1102.55 30.1125
    -5 11 6 1122.39 29.6626
    5 11 -6 1147.68 30.4522
    3 -11 -6 263.448 10.228
    3 -11 -6 254.647 13.0218
    3 -11 -6 256 12.5239
    -3 -11 6 253.638 10.9192
    -3 -11 6 255.423 8.27502
    -3 11 6 256.143 12.82
    3 11 -6 272.38 13.1071
    -1 -11 6 388.082 11.1982
    1 -11 -6 369.743 14.8941
    1 -11 -6 356.271 13.0638
    -1 -11 6 371.351 13.816
    1 -11 -6 362.881 14.5531
    -1 11 6 378.286 13.6426
    -1 11 6 390.444 15.3994
    -1 -11 -6 213.936 11.3444
    1 -11 6 209.547 8.94277
    1 -11 6 215.475 11.2589
    -1 -11 -6 222.737 10.9735
    1 11 6 213.665 11.4062
    1 11 6 205.557 11.7477
    -3 -11 -6 82.2485 9.08117
    3 -11 6 88.231 9.45489
    -3 -11 -6 80.0634 7.86929
    3 11 6 76.5011 9.34048
    3 11 6 69.0333 9.28108
    -5 -11 -6 152.328 10.8294
    -5 -11 -6 140.215 8.58551
    5 -11 6 131.512 11.07
    5 11 6 152.19 11.2775
    5 11 6 136.112 11.3356
    7 -11 6 145.985 9.95892
    7 -11 6 147.216 11.7614
    -7 -11 -6 135.325 8.0287
    -7 -11 -6 138.179 11.3898
    7 11 6 131.795 11.927
    7 11 6 121.5 11.4366
    9 -11 6 350.077 14.8542
    -9 -11 -6 328.65 11.2654
    9 -11 6 347.866 16.5808
    -9 -11 -6 342.522 16.3634
    -9 11 -6 323.317 12.4503
    9 11 6 323.09 16.665
    9 11 6 343.337 15.7695
    11 -11 6 554.253 20.0734
    11 -11 6 540.433 21.8246
    -11 -11 -6 548.355 22.1458
    -11 11 -6 507.768 16.3451
    11 11 6 572.514 20.8158
    11 11 6 558.972 22.2906
    12 -12 -6 173.94 15.4964
    12 -12 -6 179.729 14.8738
    12 12 -6 201.892 16.2768
    -12 12 6 205.901 15.7042
    12 12 -6 180.031 6.06754
    -10 -12 6 616.799 14.9315
    10 -12 -6 632.12 21.8619
    10 -12 -6 671.07 23.7816
    10 12 -6 688.444 23.8651
    -10 12 6 640.463 22.4814
    10 12 -6 623.076 14.2851
    -8 -12 6 774.761 19.4807
    8 -12 -6 820.961 24.5184
    8 -12 -6 847.875 26.039
    8 12 -6 757.436 17.5054
    -8 12 6 815.078 25.0269
    8 12 -6 820.852 25.8594
    -6 -12 6 158.735 8.56472
    6 -12 -6 177.224 11.8349
    6 -12 -6 158.226 7.87941
    6 -12 -6 172.044 12.8893
    -6 12 6 184.951 12.5684
    6 12 -6 175.517 12.9526
    4 -12 -6 344.711 15.466
    4 -12 -6 350.441 14.9878
    4 -12 -6 325.982 11.8416
    -4 -12 6 328.147 12.6227
    4 12 -6 344.872 15.6027
    -4 12 6 358.78 15.3541
    2 -12 -6 853.931 24.2308
    2 -12 -6 819.864 23.9912
    2 -12 -6 804.791 21.8411
    -2 -12 6 824.339 19.7209
    -2 -12 6 823.727 22.4649
    -2 12 6 817.207 24.2188
    2 12 -6 844.734 24.4244
    -2 12 6 823.604 22.3104
    0 -12 6 272.128 14.8273
    0 -12 -6 284.083 12.497
    0 -12 -6 299.7 13.3056
    0 -12 6 309.139 10.5052
    0 12 6 311.254 14.3471
    0 12 6 279.379 12.7522
    -2 -12 -6 57.2184 8.90451
    2 -12 6 72.8339 7.24934
    2 -12 6 46.967 5.43944
    2 12 6 64.5668 6.79433
    2 12 6 47.4039 6.33042
    -4 -12 -6 57.8012 6.92396
    -4 -12 -6 57.1681 7.70765
    4 -12 6 52.1657 6.702
    4 -12 6 64.9755 9.75613
    4 12 6 48.1936 6.96345
    4 12 6 36.4424 5.90149
    -6 -12 -6 123.728 11.4531
    6 -12 6 113.418 9.87672
    6 -12 6 112.088 11.4775
    -6 -12 -6 105.169 8.2533
    6 12 6 125.798 11.7929
    6 12 6 106.203 11.6552
    8 -12 6 310.364 13.9922
    -8 -12 -6 285.472 15.9424
    8 -12 6 268.933 15.3884
    -8 -12 -6 258.949 10.4652
    8 12 6 254.531 15.5826
    8 12 6 279.571 15.2597
    -10 -12 -6 70.404 8.8987
    10 -12 6 54.6064 7.63795
    10 -12 6 71.146 8.07768
    -10 12 -6 79.6049 8.41083
    10 12 6 51.031 7.8662
    10 12 6 68.6227 8.74425
    11 -13 -6 16.9703 6.58009
    11 -13 -6 20.4803 6.81064
    -11 13 6 28.5936 8.19862
    11 13 -6 22.4335 2.65639
    11 13 -6 24.9696 8.16298
    9 -13 -6 34.781 6.56213
    9 -13 -6 43.9718 7.51431
    -9 -13 6 41.4407 5.21862
    -9 13 6 25.7537 7.56298
    9 13 -6 41.9847 4.53215
    9 13 -6 33.1334 7.116
    7 -13 -6 180.573 14.2923
    7 -13 -6 161.762 12.7355
    -7 -13 6 175.124 8.77967
    -7 13 6 170.413 13.158
    7 13 -6 188.2 14.1588
    5 -13 -6 52.601 7.00059
    -5 -13 6 55.8712 7.65507
    5 -13 -6 54.0256 6.84774
    5 -13 -6 79.5195 11.5758
    5 13 -6 58.6469 7.89855
    -5 13 6 77.2283 11.1068
    -3 -13 6 16.6583 3.90952
    3 -13 -6 24.7889 6.00162
    3 -13 -6 22.8279 4.33791
    3 -13 -6 17.0832 4.69205
    3 13 -6 24.4411 6.20424
    -3 13 6 42.6205 6.95003
    1 -13 -6 -5.9964 4.91597
    1 -13 -6 1.40336 3.72297
    -1 -13 6 2.7409 3.12413
    1 13 -6 -5.9565 4.8011
    -1 13 6 -5.2833 3.78915
    -1 -13 -6 -7.0888 3.8656
    1 -13 6 -2.1198 3.27126
    1 -13 6 -1.2269 3.85019
    -1 -13 -6 -5.8849 3.45352
    1 13 6 -1.8237 5.57464
    1 13 6 -7.7644 4.1354
    -1 13 -6 -4.6884 4.28201
    3 -13 6 -0.0463 4.22617
    -3 -13 -6 0.50648 3.29477
    -3 -13 -6 -1.176 4.51283
    3 -13 6 -6.5239 3.84768
    3 13 6 -7.0406 4.91238
    3 13 6 -9.1413 4.64102
    -5 -13 -6 5.77981 3.31204
    5 -13 6 11.0469 4.95814
    -5 -13 -6 1.68835 5.11207
    5 -13 6 1.12275 4.33093
    5 13 6 -4.2061 5.37439
    5 13 6 -1.4384 5.54183
    -7 -13 -6 3.52101 3.10043
    7 -13 6 7.63144 5.62565
    7 -13 6 -0.162 4.7079
    -7 -13 -6 4.74984 5.42504
    7 13 6 6.43924 6.03798
    7 13 6 7.22496 5.91938
    9 -13 6 88.4644 12.4123
    -9 -13 -6 55.1176 8.09344
    9 -13 6 50.9593 7.48869
    9 13 6 41.0808 8.08373
    9 13 6 46.9315 7.80566
    10 -14 -6 560.981 30.8685
    -10 14 6 524.703 22.8778
    10 14 -6 484.09 13.0806
    8 -14 -6 553.891 22.5791
    -8 -14 6 508.868 14.736
    8 -14 -6 517.508 20.6979
    8 14 -6 571.364 22.4848
    8 14 -6 529.67 13.5694
    -8 14 6 569.853 22.011
    -6 -14 6 127.707 9.0341
    6 -14 -6 149.279 13.0713
    6 -14 -6 157.866 14.1101
    -6 14 6 151.182 13.6747
    6 14 -6 167.624 14.4748
    -4 -14 6 396.328 14.8515
    4 -14 -6 425.401 17.9434
    4 -14 -6 401.035 13.9961
    4 -14 -6 408.277 17.9898
    -4 14 6 401.452 17.8774
    4 14 -6 423.837 18.36
    2 -14 -6 366.461 16.8575
    2 -14 -6 370.538 14.5202
    2 -14 -6 381.018 16.6377
    -2 -14 6 360.481 15.1245
    -2 -14 6 370.42 12.211
    -2 14 6 384.375 14.7755
    2 14 -6 374.417 16.9738
    -2 14 6 356.635 17.1578
    0 -14 -6 97.3397 10.7126
    0 -14 -6 108.166 10.3117
    0 -14 6 96.2041 10.5733
    0 -14 6 112.224 8.36231
    0 14 6 107.416 12.6183
    0 14 -6 103.586 11.6121
    0 14 6 106.996 10.4562
    2 -14 6 110.64 11.1094
    -2 -14 -6 104.733 10.1457
    -2 -14 -6 112.562 10.9786
    2 -14 6 97.3979 9.17543
    2 14 6 90.7004 11.0345
    2 14 6 86.373 12.5426
    -2 14 -6 86.0933 10.9752
    4 -14 6 195.269 13.9975
    -4 -14 -6 198.095 11.5513
    4 -14 6 192.037 12.1151
    -4 -14 -6 225.383 14.081
    4 14 6 214.702 14.3331
    -4 14 -6 214.882 12.8474
    4 14 6 181.875 14.54
    6 -14 6 343.793 17.9031
    -6 -14 -6 359.649 13.6915
    -6 -14 -6 368.408 18.1445
    6 -14 6 364.536 16.3758
    6 14 6 331.938 18.2863
    -6 14 -6 379.018 15.1707
    6 14 6 362.939 18.2241
    -8 -14 -6 316.962 19.2262
    8 -14 6 317.824 16.9795
    8 14 6 263.867 20.756
    8 14 6 308.983 20.1237
    -8 14 -6 331.845 13.9857
    -7 -15 6 268.043 11.2066
    7 -15 -6 274.656 18.0806
    7 15 -6 252.05 17.7744
    -7 15 6 309.227 18.9247
    5 -15 -6 142.775 14.304
    5 -15 -6 154.265 14.7603
    -5 -15 6 123.704 10.0084
    -5 15 6 157.914 14.9896
    5 15 -6 143.663 14.705
    -3 -15 6 124.41 10.8548
    3 -15 -6 150.203 13.7455
    3 -15 -6 159.655 10.5004
    3 -15 -6 126.799 13.6346
    -3 15 6 139.232 14.2717
    3 15 -6 137.99 14.0842
    1 -15 -6 162.788 13.2466
    1 -15 -6 149.17 11.4522
    -1 -15 6 147.031 11.7083
    -1 -15 6 145.335 9.36992
    -1 15 6 158.688 11.9348
    1 15 -6 144.408 13.5419
    -1 15 6 136.109 14.5205
    -1 -15 -6 25.0883 5.10171
    1 -15 6 26.4017 5.13287
    1 -15 6 23.9155 5.20018
    -1 -15 -6 32.8107 6.49317
    -1 15 -6 36.4353 6.57411
    1 15 6 14.0825 5.72735
    1 15 6 29.7624 7.51953
    3 -15 6 16.2649 5.18383
    -3 -15 -6 11.3611 4.3954
    -3 -15 -6 1.65696 5.5366
    -3 15 -6 15.4161 5.82389
    3 15 6 7.66919 5.90396
    3 15 6 13.0228 7.53341
    5 -15 6 74.7606 7.81187
    -5 -15 -6 53.0285 8.2347
    5 -15 6 63.1467 7.95984
    -5 -15 -6 66.524 9.71513
    5 15 6 53.0735 7.81097
    5 15 6 55.2269 9.09816
    -5 15 -6 81.1058 11.0108
    -2 -16 6 108.246 11.8429
    2 -16 -6 94.1115 13.7098
    2 -16 -6 108.715 11.2385
    2 16 -6 123.437 14.4643
    -2 16 6 123.046 11.791
    0 -16 -6 107.139 12.378
    0 -16 6 109.535 9.92912
    0 16 -6 136.934 14.4368
    18 0 -7 3.03418 4.19993
    18 0 -7 1.96737 4.06481
    18 0 -7 2.80743 3.49321
    16 0 -7 -7.0038 2.95148
    16 0 -7 -2.4937 3.41394
    16 0 -7 -3.0076 4.14936
    14 0 -7 -2.3264 2.68426
    14 0 -7 -2.4283 2.85818
    14 0 -7 -2.8892 3.49918
    12 0 -7 -5.0924 2.24977
    12 0 -7 0.85389 2.51836
    10 0 -7 -1.4581 1.99933
    10 0 -7 -0.4138 2.33673
    8 0 -7 0.20541 2.16692
    -8 0 7 -1.8511 1.55032
    -8 0 7 -1.7161 2.06966
    8 0 -7 0.24575 1.66195
    6 0 -7 -2.3064 2.03356
    -6 0 7 -2.8061 1.98226
    6 0 -7 1.54088 1.42277
    -6 0 7 0.10954 1.48395
    -4 0 7 -1.0762 2.12906
    4 0 -7 -0.7111 2.05485
    -4 0 7 2.86947 1.79763
    -2 0 7 2.99107 1.99647
    2 0 -7 0.99361 2.10055
    -2 0 7 -0.1652 1.62194
    0 0 7 0.93895 1.75868
    0 0 -7 1.57837 2.2581
    0 0 7 1.56014 1.99979
    -2 0 -7 2.51592 2.47944
    2 0 7 2.74103 2.21794
    -2 0 -7 2.99227 2.19609
    -4 0 -7 -2.5442 2.1045
    -4 0 -7 -2.5976 2.45878
    4 0 7 0.66418 2.22184
    6 0 7 -2.5944 2.22128
    -6 0 -7 -2.0391 2.74324
    8 0 7 -5.7443 2.44433
    -8 0 -7 1.53188 3.34799
    -10 0 -7 1.51919 3.34646
    10 0 7 -6.2679 2.73211
    -12 0 -7 2.64467 3.9404
    14 0 7 0.83627 3.46437
    -14 0 -7 -2.7541 4.31052
    16 0 7 -6.3758 4.15518
    -16 0 -7 0.35948 5.12035
    19 -1 -7 238.908 14.1762
    19 -1 -7 250.606 13.2911
    19 -1 -7 268.639 13.6537
    19 1 -7 266.264 12.3771
    19 1 -7 256.691 12.5175
    19 1 -7 253.935 13.4736
    17 -1 -7 299.062 13.1039
    17 -1 -7 276.962 12.2086
    17 -1 -7 291.314 12.5386
    17 1 -7 277.385 13.3537
    17 1 -7 301.727 12.138
    17 1 -7 282.073 11.6241
    15 -1 -7 584.606 17.0135
    15 -1 -7 577.633 17.5777
    15 -1 -7 556.761 17.8131
    15 1 -7 594.457 16.0291
    15 1 -7 581.629 17.0958
    13 -1 -7 171.447 8.46567
    13 -1 -7 175.352 9.31535
    13 -1 -7 158.926 11.268
    13 1 -7 166.725 7.4426
    13 1 -7 152.693 9.88649
    13 1 -7 186.337 9.06482
    11 -1 -7 127.072 6.957
    11 -1 -7 124.653 8.23462
    11 1 -7 131.486 5.98698
    11 1 -7 138.733 7.76965
    9 -1 -7 475.318 14.5084
    9 -1 -7 485.181 12.8375
    -9 -1 7 486.122 14.4023
    -9 1 7 482.888 12.4305
    9 1 -7 488.391 14.0443
    9 1 -7 491.964 11.6451
    7 -1 -7 461.14 13.9303
    7 -1 -7 477.241 11.9387
    -7 -1 7 479.322 13.8226
    7 1 -7 470.1 10.6933
    7 1 -7 475.451 13.5976
    -7 1 7 470.095 12.0105
    -7 1 7 478.326 14.2381
    5 -1 -7 1611.74 33.5251
    -5 -1 7 1579.34 35.5719
    -5 -1 7 1596.15 32.7025
    5 -1 -7 1623.58 35.7646
    5 1 -7 1622.08 35.4613
    -5 1 7 1624.67 34.0384
    -5 1 7 1606.75 35.9302
    3 -1 -7 1958.3 41.7429
    -3 -1 7 1907.57 41.5723
    -3 -1 7 1876.49 39.2056
    3 1 -7 1965.16 41.5886
    -3 1 7 1893.21 41.7971
    -3 1 7 1943.43 40.2588
    -1 -1 7 1526.31 31.6572
    1 -1 -7 1551.71 33.992
    -1 -1 7 1508.81 33.831
    -1 1 7 1502.89 32.3019
    1 1 -7 1551.3 33.8638
    -1 1 7 1503.09 33.9446
    -1 -1 -7 3671.42 75.1978
    -1 -1 -7 3602.71 74.9656
    1 -1 7 3634.98 75.1216
    1 1 7 3655.59 75.1672
    1 1 7 3611.5 73.6808
    -1 1 -7 3704.8 75.0998
    -3 -1 -7 1523.79 34.5405
    3 -1 7 1497.86 34.3937
    -3 -1 -7 1579.7 34.3917
    3 1 7 1535.69 34.3889
    -3 1 -7 1574.31 34.5381
    -3 1 -7 1512.39 34.5044
    -5 -1 -7 1259.6 29.6574
    5 -1 7 1242.53 29.4743
    -5 -1 -7 1289.21 29.31
    5 1 7 1261.58 29.3405
    -5 1 -7 1265.71 29.5303
    7 -1 7 1112.67 27.4099
    -7 -1 -7 1158.31 27.8221
    7 1 7 1152.81 27.2955
    -7 1 -7 1122.5 27.4876
    9 -1 7 108.358 8.46305
    -9 -1 -7 121.486 8.70945
    -9 1 -7 116.825 8.3757
    9 1 7 104.163 8.10872
    11 -1 7 608.332 20.9322
    -11 -1 -7 585.725 18.5994
    11 1 7 588.215 17.6767
    13 -1 7 658.93 19.9715
    -13 -1 -7 630.869 20.7242
    13 1 7 657.586 19.5297
    -13 1 -7 661.928 20.5006
    15 -1 7 33.1651 4.88607
    -15 -1 -7 52.7015 6.74034
    -15 1 -7 78.6478 10.845
    18 -2 -7 306.092 14.0257
    18 -2 -7 278.263 14.1053
    18 -2 -7 295.929 11.8173
    18 2 -7 288.868 14.52
    18 2 -7 315.451 12.18
    16 -2 -7 590.985 18.9876
    16 -2 -7 588.605 17.0857
    16 -2 -7 560.219 18.3677
    16 2 -7 593.83 19.5072
    16 2 -7 586.915 16.0856
    16 2 -7 584.58 16.9434
    14 -2 -7 751.116 20.043
    14 -2 -7 757.794 20.3149
    14 -2 -7 737.46 21.328
    14 2 -7 736.032 22.0059
    14 2 -7 750.765 18.3002
    14 2 -7 757.026 19.6975
    12 -2 -7 471.28 14.1965
    12 2 -7 462.124 12.0945
    12 2 -7 475.898 14.0643
    12 2 -7 467.019 15.8882
    -10 -2 7 67.6472 6.6236
    10 -2 -7 87.807 7.54374
    10 -2 -7 83.5466 6.30942
    -10 2 7 83.5384 5.71129
    10 2 -7 82.442 6.46024
    10 2 -7 82.81 4.0778
    8 -2 -7 490.707 14.6334
    -8 -2 7 479.115 13.8795
    8 -2 -7 482.815 12.9275
    8 2 -7 484.857 13.7119
    -8 2 7 469.54 12.7373
    8 2 -7 465.667 10.3069
    6 -2 -7 1098.59 24.2003
    6 -2 -7 1079.67 26.0725
    -6 -2 7 1100.59 25.5729
    -6 2 7 1060.7 26.1562
    -6 2 7 1086.47 24.4995
    6 2 -7 1124.52 25.4632
    4 -2 -7 1164.96 24.7709
    -4 -2 7 1140.67 23.0016
    4 -2 -7 1120.52 26.5258
    -4 -2 7 1118.65 26.1257
    4 2 -7 1154.91 26.1181
    -4 2 7 1108.38 25.3451
    -4 2 7 1093.36 26.5723
    2 -2 -7 916.822 22.843
    -2 -2 7 962.13 20.1984
    2 -2 -7 964.559 22.6524
    -2 -2 7 935.851 22.7261
    -2 2 7 990.13 21.9763
    -2 2 7 957.318 23.2329
    2 2 -7 965.652 22.8022
    0 -2 7 367.405 11.6406
    0 -2 -7 375.548 11.5752
    0 -2 -7 383.215 11.8395
    0 2 7 369.239 11.7299
    0 2 -7 383.419 11.7515
    0 2 7 365.993 10.5666
    2 -2 7 1066.94 25.5044
    -2 -2 -7 1078.62 25.3029
    -2 -2 -7 1075.08 25.551
    2 2 7 1053.86 24.3964
    2 2 7 1095.14 25.5194
    -2 2 -7 1088.85 25.5064
    -4 -2 -7 833.681 20.4702
    -4 -2 -7 811.033 20.8724
    4 -2 7 810.337 20.8441
    4 2 7 807.153 20.5023
    -4 2 -7 821.669 20.766
    -6 -2 -7 -0.6691 2.31342
    6 -2 7 0.1698 2.61763
    -6 -2 -7 0.94057 2.86064
    6 2 7 -1.9627 2.34132
    -6 2 -7 0.88273 2.67434
    -8 -2 -7 126.139 8.66597
    8 -2 7 129.259 8.58693
    8 2 7 126.335 8.26709
    -8 2 -7 131.274 8.22068
    10 -2 7 232.315 17.6488
    -10 -2 -7 294.592 12.6358
    10 2 7 285.181 11.4088
    -10 2 -7 300.753 11.9352
    12 -2 7 283.631 12.8416
    -12 -2 -7 289.127 13.3903
    -12 2 -7 294.873 12.8702
    12 2 7 276.182 11.9173
    14 -2 7 450.912 17.2028
    -14 -2 -7 466.488 18.0387
    -14 2 -7 487.879 17.2497
    14 2 7 471.817 16.1319
    16 -2 7 248.057 14.3884
    -16 -2 -7 246.386 15.3838
    -16 2 -7 265.951 14.6917
    16 2 7 259.283 13.2277
    19 -3 -7 21.2425 5.46392
    19 -3 -7 26.6562 6.23961
    19 -3 -7 25.6413 4.21322
    19 3 -7 5.27895 5.64806
    19 3 -7 31.4911 5.41511
    19 3 -7 18.4294 3.82625
    17 -3 -7 -2.6062 3.12814
    17 -3 -7 2.02901 4.59584
    17 -3 -7 0.76466 3.74711
    17 3 -7 -1.6295 2.70289
    17 3 -7 4.51572 3.34345
    17 3 -7 0.07981 4.71161
    15 -3 -7 48.3359 6.56798
    15 -3 -7 31.5452 5.12521
    15 3 -7 38.5716 5.8732
    15 3 -7 40.6367 3.88878
    15 3 -7 32.0145 3.57014
    13 -3 -7 29.8957 4.58308
    13 -3 -7 31.8467 3.98564
    13 -3 -7 34.8871 4.74642
    13 3 -7 22.9411 4.90969
    13 3 -7 24.4185 3.19134
    13 3 -7 33.7437 4.39075
    11 -3 -7 98.6001 7.4096
    11 -3 -7 92.0359 14.3835
    11 3 -7 94.8858 6.72067
    -11 3 7 108.683 6.72987
    11 3 -7 91.5755 4.1947
    9 -3 -7 546.171 15.0567
    9 -3 -7 553.7 16.4769
    -9 -3 7 524.636 15.0594
    -9 3 7 532.82 14.6253
    9 3 -7 548.023 14.8375
    7 -3 -7 34.2132 5.03358
    -7 -3 7 26.0375 3.1273
    7 -3 -7 19.8484 3.23378
    -7 3 7 35.4061 4.98679
    7 3 -7 35.7973 5.1669
    5 -3 -7 32.6966 4.61698
    -5 -3 7 39.3838 5.07067
    -5 3 7 36.382 5.11938
    5 3 -7 38.7537 5.11802
    -3 -3 7 24.5372 2.16053
    3 -3 -7 24.4568 3.10968
    -3 3 7 23.8108 3.25774
    3 3 -7 20.7638 2.7767
    -3 3 7 13.6199 2.99994
    1 -3 -7 156.628 7.35188
    1 -3 -7 160.123 7.71646
    -1 -3 7 173.434 7.82145
    1 3 -7 168.239 7.81088
    -1 3 7 168.562 7.08586
    -1 3 7 174.969 8.11805
    -1 -3 -7 11.6885 3.10195
    1 -3 7 7.23809 2.33128
    -1 -3 -7 11.9434 2.58924
    1 3 7 8.72719 2.45888
    1 3 7 11.6676 2.67489
    -1 3 -7 3.27227 2.31192
    -3 -3 -7 61.2423 5.86486
    -3 -3 -7 53.7794 5.86594
    3 -3 7 50.898 6.06377
    3 3 7 60.033 5.44401
    3 3 7 54.5739 5.78846
    5 -3 7 89.7626 7.05669
    -5 -3 -7 86.541 7.10024
    -5 -3 -7 87.3808 6.5729
    5 3 7 84.0627 6.66543
    -5 3 -7 86.0674 6.6496
    -7 -3 -7 852.036 21.5511
    -7 -3 -7 839.879 22.5971
    7 -3 7 858.529 22.4895
    7 3 7 858.327 21.6657
    -7 3 -7 845.895 21.9259
    -9 -3 -7 254.258 12.1673
    -9 3 -7 266.513 11.0685
    9 3 7 260.448 10.8268
    -11 -3 -7 86.1835 9.37083
    11 -3 7 96.2309 9.06948
    -11 3 -7 95.0365 8.47844
    11 3 7 91.4704 8.08202
    13 -3 7 155.808 11.0924
    -13 -3 -7 138.783 11.4257
    -13 3 -7 165.133 10.6302
    13 3 7 156.162 9.73986
    15 -3 7 0.80055 4.4102
    -15 -3 -7 13.8941 6.03215
    -15 3 -7 4.08771 4.80371
    15 3 7 0.58467 3.78858
    18 -4 -7 35.6544 5.65007
    18 -4 -7 51.8109 5.83491
    18 4 -7 48.1423 7.35745
    18 4 -7 46.9971 4.94891
    18 4 -7 36.7993 3.89389
    16 -4 -7 365.478 11.4072
    16 -4 -7 361.123 15.6559
    16 -4 -7 376.545 15.0771
    16 4 -7 352.693 16.2013
    16 4 -7 373.632 11.9855
    16 4 -7 372.458 11.3214
    14 -4 -7 1529.39 36.6707
    14 -4 -7 1560.33 34.1901
    14 -4 -7 1582.11 37.9128
    14 4 -7 1539.22 38.4901
    14 4 -7 1512.8 32.6073
    14 4 -7 1548.28 34.2176
    12 -4 -7 1392.24 33.9276
    12 -4 -7 1367.67 32.5699
    12 4 -7 1320.97 28.2385
    12 4 -7 1387.75 30.8535
    12 4 -7 1413.42 34.657
    10 -4 -7 1176.14 31.2172
    -10 -4 7 1240.61 28.2783
    10 -4 -7 1239.8 28.9573
    -10 4 7 1210.46 28.4552
    10 4 -7 1225.68 27.7031
    8 -4 -7 1763.49 39.9919
    -8 -4 7 1799.5 38.3706
    8 -4 -7 1691.07 38.3332
    -8 4 7 1760.6 38.5384
    8 4 -7 1722.19 37.8209
    6 -4 -7 1927.17 41.4227
    6 -4 -7 1993.08 43.4597
    6 -4 -7 1898.14 41.7811
    -6 -4 7 1969.93 42.0524
    -6 4 7 1934.8 42.2111
    6 4 -7 1970.51 41.7778
    4 -4 -7 807.389 21.0957
    4 -4 -7 818.119 19.8719
    4 -4 -7 851.07 19.9786
    -4 -4 7 837.711 20.3133
    4 4 -7 846.8 20.1862
    -4 4 7 816.081 21.2092
    -4 4 7 793.721 20.4797
    -2 -4 7 -0.2297 2.24541
    2 -4 -7 -1.3182 2.20196
    -2 -4 7 1.61739 1.05104
    2 -4 -7 -1.634 2.16297
    -2 4 7 -1.8689 2.66569
    -2 4 7 -1.9265 2.24909
    2 4 -7 0.79622 2.13383
    0 -4 -7 3.72613 2.15642
    0 -4 7 -0.9413 2.17134
    0 -4 -7 1.29814 2.39168
    0 4 7 1.71781 2.18624
    0 4 7 1.08997 2.32542
    0 4 -7 -1.6488 2.23912
    -2 -4 -7 514.359 14.4319
    -2 -4 -7 491.302 14.4212
    2 -4 7 474.834 14.4368
    2 4 7 514.896 14.5831
    2 4 7 489.35 13.8735
    -4 -4 -7 923.797 23.1421
    4 -4 7 909.114 22.9969
    -4 -4 -7 890.714 22.1646
    4 4 7 892.315 22.162
    4 4 7 913.126 22.4521
    6 -4 7 464.957 14.7479
    -6 -4 -7 442.115 13.4989
    -6 -4 -7 435.947 14.534
    6 4 7 438.897 13.772
    -6 4 -7 446.768 13.9666
    -8 -4 -7 443.02 19.7893
    -8 -4 -7 485.948 14.6838
    -8 4 -7 490.442 15.1842
    8 4 7 486.841 14.7726
    8 4 7 500.007 16.3108
    10 -4 7 1383.62 33.8686
    -10 -4 -7 1368.54 34.1935
    10 4 7 1382.77 34.2348
    10 4 7 1352.26 31.9814
    -10 4 -7 1371.54 32.8212
    12 -4 7 394.473 15.707
    -12 -4 -7 400.378 16.2609
    -12 4 -7 333.628 21.0542
    12 4 7 436.817 16.6424
    12 4 7 410.055 13.7264
    -14 -4 -7 262.115 14.4771
    14 -4 7 271.298 14.1619
    -14 4 -7 279.403 13.3084
    14 4 7 259.142 11.7013
    14 4 7 270.288 14.7182
    -16 -4 -7 117.939 14.0586
    16 -4 7 107.341 12.8889
    16 4 7 130.177 13.8052
    -16 4 -7 117.712 11.9962
    16 4 7 118.934 10.283
    17 -5 -7 147.306 6.05921
    17 -5 -7 133.336 12.9041
    17 -5 -7 144.197 12.3017
    17 5 -7 135.27 13.4075
    17 5 -7 140.294 7.48433
    17 5 -7 143.686 7.7027
    15 -5 -7 49.8208 5.99507
    15 -5 -7 54.1611 5.25481
    15 -5 -7 51.5834 6.35786
    15 5 -7 61.9411 5.10768
    15 5 -7 58.8744 7.6534
    15 5 -7 68.629 6.02235
    13 -5 -7 1035.81 26.6361
    13 -5 -7 1015.3 23.4357
    13 -5 -7 1047.2 27.9463
    13 5 -7 1027.89 23.6582
    13 5 -7 998.622 21.3
    13 5 -7 979.637 28.1604
    11 -5 -7 1058.94 26.5969
    11 -5 -7 1069.58 27.8799
    -11 -5 7 1045.81 24.9587
    11 5 -7 1068.7 28.387
    11 5 -7 1032.44 24.2285
    -11 5 7 1057.06 26.2048
    9 -5 -7 152.103 6.59208
    9 -5 -7 154.633 9.77156
    9 -5 -7 166.49 8.96887
    -9 -5 7 148.642 7.62793
    -9 5 7 151.665 8.787
    9 5 -7 151.201 7.32405
    7 -5 -7 1314.36 30.9665
    -7 -5 7 1342.06 30.4328
    7 -5 -7 1353.17 29.6343
    7 -5 -7 1377.53 32.6024
    7 5 -7 1407.96 30.1876
    -7 5 7 1285.46 31.1193
    -5 -5 7 1311.15 29.1719
    5 -5 -7 1287.41 29.3231
    5 -5 -7 1275.24 28.5348
    5 -5 -7 1273.08 30.4386
    5 5 -7 1287.51 28.8276
    -5 5 7 1228.82 29.6606
    -3 -5 7 9.50795 2.30747
    3 -5 -7 15.8145 2.93373
    3 -5 -7 14.9038 3.26469
    3 -5 -7 9.44126 2.75353
    -3 5 7 14.2077 3.54357
    3 5 -7 12.319 2.65539
    -3 5 7 12.916 2.98224
    -1 -5 7 239.707 6.39935
    -1 -5 7 234.378 9.33355
    1 -5 -7 240.149 9.05066
    1 -5 -7 244.215 9.72467
    -1 5 7 234.614 9.7597
    -1 5 7 236.992 9.39859
    1 -5 7 13.292 2.94788
    1 -5 7 14.6185 2.18425
    -1 -5 -7 13.7563 2.85402
    -1 -5 -7 13.5335 3.18453
    1 5 7 10.7838 2.65126
    1 5 7 13.6981 3.03243
    -3 -5 -7 833.89 20.7831
    -3 -5 -7 817.564 21.3516
    3 -5 7 827.428 21.4867
    3 5 7 817.293 20.9073
    3 5 7 802.145 20.6403
    -5 -5 -7 805.876 20.6345
    5 -5 7 831.11 21.9323
    -5 -5 -7 816.322 21.8919
    5 5 7 831.7 21.2495
    5 5 7 788.308 20.7662
    -7 -5 -7 228.397 9.74589
    -7 5 -7 230.141 10.1041
    7 5 7 220.273 9.80261
    7 5 7 237.867 11.3292
    9 -5 7 521.935 17.269
    -9 -5 -7 506.457 17.3511
    9 5 7 511.567 17.3602
    9 5 7 502.489 15.2058
    -9 5 -7 498.389 15.9585
    11 -5 7 589.909 19.6428
    -11 -5 -7 618.526 20.1761
    -11 5 -7 620.276 18.4163
    11 5 7 605.232 17.2997
    11 5 7 597.244 20.0191
    13 -5 7 142.064 11.6968
    13 -5 7 102.531 10.9482
    -13 -5 -7 115.723 11.4353
    -13 5 -7 120.685 10.6331
    13 5 7 124.941 8.81755
    13 5 7 118.219 11.8632
    15 -5 7 9.05093 6.25806
    15 -5 7 3.34751 5.36106
    -15 -5 -7 -0.1516 5.85043
    15 5 7 8.00694 3.70655
    -15 5 -7 12.0689 5.07349
    15 5 7 8.6419 5.85027
    18 -6 -7 58.7162 8.14513
    18 -6 -7 39.9378 6.75121
    18 6 -7 30.8452 7.43389
    18 6 -7 42.2526 5.03992
    18 6 -7 53.9125 7.0044
    16 -6 -7 32.6635 6.15805
    16 -6 -7 33.4063 6.33927
    16 6 -7 42.2819 5.10438
    16 6 -7 47.969 5.12077
    16 6 -7 43.8092 6.99528
    14 -6 -7 14.3552 2.39364
    14 -6 -7 23.2704 3.43222
    14 -6 -7 18.5108 5.32675
    14 -6 -7 20.5905 5.32567
    14 6 -7 13.7073 2.41405
    14 6 -7 19.0652 2.06103
    14 6 -7 17.1912 1.80491
    14 6 -7 15.9978 5.35783
    12 -6 -7 53.6236 4.23525
    12 -6 -7 50.7725 5.8692
    12 6 -7 57.6286 5.42919
    12 6 -7 38.3029 5.86007
    -12 6 7 52.9673 6.00867
    -10 -6 7 144.456 7.40334
    10 -6 -7 151.522 10.1845
    10 -6 -7 150.267 13.455
    10 -6 -7 148.443 6.11191
    10 6 -7 146.158 6.97873
    10 6 -7 148.21 10.6524
    -10 6 7 142.483 9.24698
    -8 -6 7 -2.6154 2.22764
    8 -6 -7 1.06499 2.05391
    8 -6 -7 -2.4921 3.09155
    8 -6 -7 1.78471 3.22108
    -8 6 7 -0.7167 3.22081
    8 6 -7 -2.9998 2.00792
    -6 -6 7 653.808 16.9857
    6 -6 -7 653.249 16.1871
    6 -6 -7 568.275 23.7136
    6 -6 -7 668.361 17.9352
    6 6 -7 654.861 16.6558
    -6 6 7 637.537 18.1073
    -4 -6 7 181.696 8.30165
    4 -6 -7 181.059 8.83116
    4 -6 -7 177.585 7.66235
    4 -6 -7 199.353 9.78744
    4 6 -7 184.261 8.1194
    -4 6 7 177.225 9.28613
    2 -6 -7 366.162 11.9217
    2 -6 -7 363.105 12.4709
    -2 -6 7 361.543 8.15546
    2 -6 -7 341.501 11.2351
    -2 -6 7 355.715 11.7359
    -2 6 7 344.553 12.2183
    -2 6 7 349.812 12.3539
    0 -6 -7 320.309 11.1651
    0 -6 7 317.138 8.52043
    0 -6 7 314.343 11.366
    0 -6 -7 315.092 11.3757
    0 6 7 311.726 11.2587
    0 6 7 326.198 11.5769
    -2 -6 -7 226.249 9.61896
    -2 -6 -7 229.564 9.85653
    2 -6 7 235.542 10.2102
    2 -6 7 218.27 7.76683
    2 6 7 217.459 9.62815
    2 6 7 209.089 9.61869
    4 -6 7 212.237 10.1156
    4 -6 7 197.195 8.39979
    -4 -6 -7 208.004 9.43923
    -4 -6 -7 215.067 10.3445
    4 6 7 193.774 9.42585
    4 6 7 211.756 9.72912
    -6 -6 -7 180.745 15.2716
    -6 -6 -7 238.581 9.75094
    6 -6 7 238.033 9.76088
    6 6 7 218.783 10.9828
    6 6 7 225.06 9.8304
    6 6 7 230.761 13.9579
    -8 -6 -7 134.375 8.09335
    -8 -6 -7 148.799 10.2274
    8 -6 7 132.299 10.1585
    8 -6 7 131.961 8.89561
    8 6 7 123.62 9.83866
    -8 6 -7 120.347 8.46996
    8 6 7 149.165 9.60321
    8 6 7 139.869 8.25119
    -10 -6 -7 7.22128 4.66123
    10 -6 7 -0.5835 3.64636
    10 -6 7 -0.4141 4.11635
    -10 6 -7 -0.9443 3.5123
    10 6 7 1.92636 2.78377
    10 6 7 4.68719 4.20322
    12 -6 7 3.78345 4.25331
    12 -6 7 12.4927 4.79106
    -12 -6 -7 6.9055 5.07525
    -12 6 -7 1.73828 3.95075
    12 6 7 4.97255 3.10806
    12 6 7 14.2085 5.07891
    14 -6 7 -7.4966 5.34243
    -14 -6 -7 2.38704 5.3834
    14 -6 7 -7.9049 4.35924
    -14 6 -7 -5.8719 4.32425
    14 6 7 -9.2863 5.60255
    17 -7 -7 372.491 18.7401
    17 -7 -7 342.078 17.343
    17 7 -7 352.862 18.8691
    17 7 -7 343.451 9.64073
    17 7 -7 351.152 10.3478
    15 -7 -7 602.667 20.3042
    15 -7 -7 601.818 21.6687
    15 7 -7 553.605 12.5769
    15 7 -7 565.605 21.7257
    15 7 -7 555.345 12.8438
    13 -7 -7 722.363 15.9118
    13 -7 -7 724.028 15.568
    13 -7 -7 711.409 23.2259
    13 -7 -7 738.212 22.0649
    -13 7 7 718.838 21.57
    13 7 -7 696.779 23.439
    13 7 -7 720.561 17.1682
    11 -7 -7 463.813 16.1542
    11 -7 -7 447.801 17.3862
    11 -7 -7 456.885 11.4275
    -11 -7 7 471.292 13.2101
    11 7 -7 446.203 17.4935
    11 7 -7 464.083 12.5617
    -9 -7 7 1.52291 2.25087
    9 -7 -7 8.02953 2.08325
    9 -7 -7 -1.4442 3.34197
    9 -7 -7 7.07562 4.11664
    9 7 -7 6.8485 4.29291
    -9 7 7 6.05965 4.08244
    -7 -7 7 762.947 19.4054
    7 -7 -7 777.885 21.5572
    7 -7 -7 777.544 18.5168
    7 -7 -7 779.792 22.2178
    -7 7 7 775.466 21.4062
    5 -7 -7 1408.82 39.1012
    5 -7 -7 1447.29 32.0882
    -5 -7 7 1457.44 32.7816
    5 -7 -7 1460.16 33.7934
    -5 7 7 1490.44 34.4004
    -3 -7 7 608.397 17.0634
    3 -7 -7 639.506 16.7429
    3 -7 -7 644.01 17.8412
    3 -7 -7 630.43 18.3297
    -3 7 7 624.693 18.2864
    -1 -7 7 736.604 19.4235
    1 -7 -7 718.715 18.9391
    -1 -7 7 725.752 16.0068
    1 -7 -7 696.73 19.6436
    -1 7 7 727.192 19.7772
    -1 7 7 724.339 19.816
    1 -7 7 1400.2 32.5219
    -1 -7 -7 1419.51 32.3515
    -1 -7 -7 1330.74 31.9115
    1 -7 7 1361.36 29.4515
    1 7 7 1366.41 32.216
    1 7 7 1365.11 32.1641
    3 -7 7 1352.09 32.2074
    -3 -7 -7 1327.49 31.0929
    -3 -7 -7 1348.98 32.1595
    3 -7 7 1341.01 29.6769
    3 7 7 1302.34 31.0968
    3 7 7 1329.71 31.5893
    -5 -7 -7 1395.33 31.291
    5 -7 7 1309.06 30.6264
    5 7 7 1348.92 32.9868
    5 7 7 1315.18 31.1825
    -7 -7 -7 112.93 7.63744
    -7 -7 -7 88.1611 9.51655
    7 -7 7 77.7037 10.6829
    7 -7 7 110.56 9.80058
    -7 7 -7 93.194 7.92358
    7 7 7 117.768 9.38384
    7 7 7 107.929 7.76948
    7 7 7 101.226 9.39743
    9 -7 7 258.117 11.932
    9 -7 7 263.716 13.1113
    -9 -7 -7 263.536 13.2494
    -9 -7 -7 280.775 10.7492
    9 7 7 270.371 12.6978
    9 7 7 265.339 13.3465
    -9 7 -7 260.175 11.3711
    9 7 7 265.081 10.6649
    11 -7 7 724.53 21.7251
    -11 -7 -7 706.179 22.9057
    11 -7 7 730.221 22.9793
    11 7 7 712.201 19.275
    11 7 7 741.902 22.2219
    -11 7 -7 680.42 20.1814
    11 7 7 732.359 23.0957
    13 -7 7 335.747 16.6091
    -13 -7 -7 346.548 16.7303
    13 -7 7 344.477 16.0222
    -13 7 -7 281.563 19.3459
    13 7 7 356.617 12.5297
    13 7 7 329.02 16.8671
    16 -8 -7 172.249 14.4351
    16 -8 -7 160.265 15.473
    16 8 -7 184.682 15.8392
    14 -8 -7 298.182 16.526
    14 -8 -7 298.997 15.2219
    -14 8 7 337.972 15.1204
    14 8 -7 274.712 16.6302
    12 -8 -7 25.9471 5.21804
    12 -8 -7 21.1717 5.43808
    12 -8 -7 22.2712 2.72465
    -12 8 7 23.4848 5.77215
    12 8 -7 24.0211 6.22884
    -10 -8 7 345.791 10.9243
    10 -8 -7 356.603 14.3366
    10 -8 -7 347.006 9.45962
    10 -8 -7 350.641 15.6048
    -10 8 7 320.092 14.2364
    10 8 -7 370.512 15.8123
    8 -8 -7 275.865 12.2494
    8 -8 -7 255.712 13.0036
    8 -8 -7 268.592 8.49201
    -8 -8 7 263.102 9.68771
    8 8 -7 256.244 12.9885
    -8 8 7 239.859 13.9852
    -6 -8 7 0.02645 2.24985
    6 -8 -7 1.68994 2.33351
    6 -8 -7 1.59058 3.29288
    6 -8 -7 6.42473 3.80002
    -6 8 7 0.61483 3.85513
    4 -8 -7 452.451 15.8094
    4 -8 -7 450.336 13.3395
    4 -8 -7 480.844 17.7063
    -4 -8 7 458.269 13.9862
    -4 8 7 457.469 15.6469
    2 -8 -7 289.518 10.8391
    2 -8 -7 311.642 13.5085
    -2 -8 7 290.964 11.2882
    2 -8 -7 291.552 15.5927
    -2 -8 7 300.463 7.69804
    -2 8 7 304.325 12.365
    0 -8 7 160.329 6.19505
    0 -8 7 162.355 9.27136
    0 -8 -7 145.753 8.73302
    0 -8 -7 132.622 9.08943
    0 8 7 142.849 9.30554
    2 -8 7 586.51 15.0761
    -2 -8 -7 571.062 17.5695
    -2 -8 -7 586.991 17.1375
    2 -8 7 576.269 17.8012
    2 8 7 581.781 17.7496
    2 8 7 598.245 17.2807
    4 -8 7 315.929 10.921
    -4 -8 -7 286.063 17.9919
    -4 -8 -7 322.233 11.7788
    4 -8 7 274.1 16.1604
    4 8 7 318.284 13.1671
    4 8 7 314.197 12.7387
    4 8 7 297.05 11.7646
    -6 -8 -7 396.35 15.3627
    6 -8 7 407 15.6524
    6 -8 7 401.578 13.5665
    -6 -8 -7 416.906 13.3149
    6 8 7 403.518 15.4517
    6 8 7 415.239 14.9663
    6 8 7 389.22 13.2913
    8 -8 7 527.401 18.2645
    -8 -8 -7 512.542 15.07
    8 -8 7 492.909 16.1703
    -8 -8 -7 513.093 18.0007
    8 8 7 481.663 17.8491
    -8 8 -7 476.306 15.7485
    8 8 7 498.936 15.1358
    8 8 7 512.95 17.3105
    -10 -8 -7 52.0876 6.83791
    10 -8 7 52.7793 6.09411
    10 -8 7 33.7472 5.20595
    -10 8 -7 56.7447 7.9806
    10 8 7 58.8658 6.81151
    10 8 7 54.8477 7.05736
    10 8 7 41.2879 6.27396
    12 -8 7 288.518 14.6755
    -12 -8 -7 298.688 15.8945
    12 -8 7 291.858 15.9122
    12 8 7 283.764 15.7755
    12 8 7 288.483 15.1569
    12 8 7 302.598 11.432
    -12 8 -7 284.195 12.626
    14 -8 7 205.31 16.8189
    -14 -8 -7 128.218 18.669
    14 -8 7 171.76 14.818
    -14 8 -7 194.281 16.315
    14 8 7 183.081 9.77908
    15 -9 -7 120.233 13.7069
    15 -9 -7 144.704 15.2838
    15 9 -7 161.093 15.4097
    13 -9 -7 268.008 16.0071
    13 -9 -7 274.545 14.7173
    13 9 -7 270.23 16.1593
    -13 9 7 242.204 14.2817
    11 -9 -7 1.0413 4.74436
    11 -9 -7 0.45997 4.83774
    -11 -9 7 5.59865 2.3056
    11 -9 -7 6.47466 1.5126
    -11 9 7 2.78671 5.50455
    11 9 -7 5.35386 5.11755
    9 -9 -7 2.25866 2.03367
    9 -9 -7 -2.517 4.09647
    -9 -9 7 -2.396 2.19881
    9 -9 -7 -6.6217 3.95511
    -9 9 7 -3.8093 4.72027
    9 9 -7 -1.7023 4.78949
    -7 -9 7 41.746 5.90052
    7 -9 -7 40.4134 5.7991
    7 -9 -7 46.4523 5.01716
    7 -9 -7 32.4537 5.32803
    7 9 -7 34.8133 5.51158
    -7 9 7 29.294 5.19238
    5 -9 -7 392.501 15.3062
    -5 -9 7 392.813 12.7089
    5 -9 -7 368.3 14.1729
    5 -9 -7 363.446 11.657
    3 -9 -7 19.7216 4.45096
    3 -9 -7 16.2415 3.49459
    3 -9 -7 18.666 3.86624
    -3 -9 7 18.0509 3.28457
    -3 9 7 16.0925 6.76332
    1 -9 -7 13.5362 3.71515
    1 -9 -7 13.7607 4.51458
    -1 -9 7 20.8727 3.69319
    1 -9 7 89.397 8.46804
    -1 -9 -7 74.8768 8.08419
    1 -9 7 69.8666 5.68777
    -1 -9 -7 64.4231 7.77102
    1 9 7 66.4618 8.77155
    3 -9 7 437.407 12.9658
    -3 -9 -7 433.713 14.4563
    3 -9 7 398.596 16.0877
    3 9 7 438.753 15.5847
    3 9 7 440.09 15.6315
    -5 -9 -7 99.908 7.93876
    5 -9 7 92.7762 9.64387
    5 -9 7 107.731 7.8228
    -5 -9 -7 104.204 9.62668
    5 9 7 94.0976 9.67086
    5 9 7 103.859 8.06613
    5 9 7 93.6701 9.67627
    7 -9 7 17.8381 4.33969
    7 -9 7 7.00225 4.0991
    -7 -9 -7 18.8136 5.10599
    -7 -9 -7 13.396 3.15144
    7 9 7 22.182 5.47688
    7 9 7 12.3467 3.22674
    7 9 7 19.8011 5.68819
    9 -9 7 78.6533 9.59469
    -9 -9 -7 90.0882 10.447
    -9 -9 -7 79.6863 7.53752
    9 -9 7 82.0401 10.9275
    9 9 7 67.793 7.42204
    9 9 7 87.9022 10.4055
    -9 9 -7 81.8464 8.29297
    9 9 7 77.5787 10.7631
    11 -9 7 460.945 19.1444
    11 -9 7 449.401 17.5484
    -11 -9 -7 443.106 18.8526
    11 9 7 450.43 19.1745
    11 9 7 445.781 14.0232
    -11 9 -7 439.944 15.4843
    11 9 7 421.713 17.8854
    -13 -9 -7 139.067 15.7201
    13 -9 7 147.493 15.956
    13 -9 7 136.777 13.9898
    -13 9 -7 130.132 12.3573
    13 9 7 148.995 8.8988
    13 9 7 142.256 14.9274
    14 -10 -7 295.858 16.4929
    14 -10 -7 289.915 18.3557
    -14 10 7 276.793 16.1764
    14 10 -7 275.118 17.7384
    12 -10 -7 28.043 5.92446
    12 -10 -7 42.5538 6.56077
    12 10 -7 27.8005 6.71361
    -12 10 7 43.4194 7.00504
    10 -10 -7 236.455 6.88946
    10 -10 -7 238.801 14.7008
    -10 -10 7 230.747 8.84476
    10 -10 -7 234.964 13.4187
    -10 10 7 237.427 13.9454
    10 10 -7 252.489 14.8655
    8 -10 -7 504.786 19.1042
    8 -10 -7 501.307 13.2827
    8 -10 -7 528.271 18.1792
    -8 -10 7 521.431 14.6615
    8 10 -7 507.467 19.1387
    -8 10 7 514.036 18.2738
    6 -10 -7 422.999 12.5727
    6 -10 -7 456.797 16.1261
    -6 -10 7 426.619 13.6596
    6 -10 -7 411.495 16.9608
    6 10 -7 430.715 16.9796
    -6 10 7 434.832 16.389
    4 -10 -7 1427.25 33.1037
    4 -10 -7 1481.08 36.4381
    -4 -10 7 1449.05 34.0404
    4 -10 -7 1448.61 35.5561
    -4 10 7 1508.63 36.198
    2 -10 -7 1470.53 34.0597
    -2 -10 7 1468.36 30.8387
    2 -10 -7 1457.26 35.7568
    -2 -10 7 1521.04 34.9969
    2 -10 -7 1447.99 35.6592
    -2 10 7 1444.65 35.9984
    0 -10 7 697.391 20.26
    0 -10 -7 705.689 19.7225
    0 -10 -7 681.277 20.1541
    0 -10 7 660.008 16.7142
    0 10 7 666.046 20.7544
    2 -10 7 1292.34 29.2757
    2 -10 7 1317.55 32.581
    2 10 7 1295.62 32.2831
    2 10 7 1248.07 32.2207
    -4 -10 -7 526.947 17.6908
    4 -10 7 511.565 17.9704
    -4 -10 -7 506.319 15.937
    4 -10 7 510.923 15.1575
    4 10 7 510.698 17.6658
    4 10 7 496.6 17.7027
    6 -10 7 313.755 12.2646
    -6 -10 -7 308.057 11.7863
    6 -10 7 295.428 14.5357
    -6 -10 -7 302.43 14.0405
    6 10 7 287.995 14.3683
    6 10 7 313.188 14.2421
    -8 -10 -7 188.32 9.50557
    -8 -10 -7 189.972 12.6603
    8 -10 7 183.036 13.1334
    8 -10 7 190.163 11.1458
    -8 10 -7 196.035 10.529
    8 10 7 187.681 12.5554
    8 10 7 174.418 13.1412
    10 -10 7 38.5957 5.95281
    10 -10 7 35.5204 5.98288
    10 10 7 58.0637 8.28507
    -10 10 -7 38.7582 5.27024
    -12 -10 -7 307.2 19.9727
    12 -10 7 308.107 20.1311
    12 -10 7 283.821 16.1465
    12 10 7 292.007 17.7388
    -12 10 -7 295.745 13.3571
    13 -11 -7 15.9965 6.7189
    13 -11 -7 11.2885 6.50279
    -13 11 7 -8.0304 6.6646
    13 11 -7 14.061 7.78155
    11 -11 -7 -12.052 5.68262
    -11 -11 7 1.90397 2.11601
    11 -11 -7 -8.1635 5.03439
    -11 11 7 -8.0334 5.76428
    11 11 -7 1.43822 6.31667
    9 -11 -7 44.5915 6.45697
    9 -11 -7 40.2466 6.43552
    -9 -11 7 59.798 6.22429
    9 -11 -7 58.1839 4.68749
    -9 11 7 49.674 7.73182
    9 11 -7 51.6193 7.22109
    7 -11 -7 22.3492 5.05241
    -7 -11 7 27.6821 3.48909
    7 -11 -7 25.0742 5.47725
    7 -11 -7 32.3223 3.58454
    7 11 -7 21.6552 5.72266
    -7 11 7 33.6252 6.05534
    5 -11 -7 311.71 15.2241
    -5 -11 7 321.698 12.3136
    5 -11 -7 332.929 14.6543
    5 -11 -7 305.977 11.2142
    -5 11 7 334.434 14.9136
    5 11 -7 356.081 15.7452
    3 -11 -7 260.434 10.8239
    3 -11 -7 246.746 13.2843
    -3 -11 7 269.45 11.7351
    3 -11 -7 246.532 13.4663
    -3 11 7 271.059 13.7248
    -1 -11 7 722.964 17.1061
    1 -11 -7 693.133 19.9338
    -1 -11 7 702.683 20.7627
    1 -11 -7 705.703 21.3515
    -1 11 7 699.878 21.9828
    -1 -11 -7 349.354 14.1285
    1 -11 7 366.273 14.7178
    1 -11 7 333.42 11.3264
    1 11 7 353.896 14.3851
    1 11 7 354.635 15.3377
    3 -11 7 1.84335 3.65553
    -3 -11 -7 18.4019 3.99458
    -3 -11 -7 10.7695 4.67021
    3 -11 7 11.9415 3.68454
    3 11 7 1.65175 4.6688
    3 11 7 18.8093 5.0588
    5 -11 7 1.20403 3.76479
    -5 -11 -7 0.60148 4.66847
    5 -11 7 -1.6674 4.12161
    -5 -11 -7 -0.546 3.63263
    5 11 7 1.14319 4.64188
    5 11 7 -3.6985 5.13712
    7 -11 7 6.00056 4.53852
    7 -11 7 -3.8482 4.41408
    -7 -11 -7 -2.6379 4.86016
    -7 -11 -7 4.03493 2.93231
    7 11 7 7.69533 5.58679
    7 11 7 -6.7522 5.34291
    9 -11 7 16.4024 5.36802
    -9 -11 -7 27.1135 3.83497
    -9 -11 -7 43.5696 7.17583
    -9 11 -7 31.9457 5.22052
    9 11 7 25.4762 7.41337
    9 11 7 32.728 7.28741
    11 -11 7 11.3227 6.57678
    -11 -11 -7 6.11062 7.46627
    11 -11 7 -7.9992 8.83061
    -11 11 -7 1.89765 4.70553
    11 11 7 2.35722 7.71467
    12 -12 -7 27.0786 7.44789
    12 -12 -7 40.5882 8.02428
    -12 12 7 23.0624 8.29209
    12 12 -7 37.9824 9.45062
    10 -12 -7 342.683 18.7585
    10 -12 -7 355.899 17.2922
    -10 -12 7 353.414 10.9857
    10 12 -7 370.9 18.939
    -10 12 7 356.794 17.6662
    8 -12 -7 394.169 11.5482
    8 -12 -7 412.398 18.9436
    8 -12 -7 419.326 17.4931
    -8 -12 7 401.954 12.9978
    8 12 -7 400.062 18.4709
    -8 12 7 404.989 17.8594
    6 -12 -7 151.816 8.2347
    -6 -12 7 180.32 9.60534
    6 -12 -7 156.077 13.1468
    6 -12 -7 144.15 12.3571
    6 12 -7 160.307 13.4469
    -6 12 7 153.509 12.3555
    4 -12 -7 334.21 15.9686
    4 -12 -7 337.433 12.4153
    4 -12 -7 340.796 15.5194
    -4 -12 7 353.657 13.5231
    4 12 -7 338.553 16.2294
    -4 12 7 357.944 15.8816
    2 -12 -7 -4.9094 4.02928
    -2 -12 7 -4.0486 3.77593
    -2 -12 7 2.87658 2.52646
    2 -12 -7 -6.1994 4.47256
    2 -12 -7 -5.3085 3.50901
    -2 12 7 -2.0226 5.54564
    0 -12 7 20.5588 4.41259
    0 -12 -7 21.1562 4.51496
    0 -12 7 29.2223 3.61228
    0 -12 -7 41.19 6.03673
    0 12 7 25.7989 5.13272
    0 12 7 34.6261 6.42023
    2 -12 7 156.338 8.84224
    -2 -12 -7 145.214 10.6145
    -2 -12 -7 168.836 11.2795
    2 -12 7 161.383 11.6747
    2 12 7 166.534 12.4035
    2 12 7 142.366 11.3448
    -4 -12 -7 121.498 9.76252
    4 -12 7 128.513 11.7709
    -4 -12 -7 130.908 11.3477
    4 -12 7 140.311 9.99895
    4 12 7 132.947 11.7247
    4 12 7 131.327 12.1222
    6 -12 7 291.68 15.8719
    -6 -12 -7 322.152 15.9191
    6 -12 7 327.546 13.9009
    6 12 7 320.548 16.3023
    6 12 7 300.586 15.9427
    -8 -12 -7 170.409 14.3978
    -8 -12 -7 132.974 9.28945
    8 -12 7 126.637 14.0304
    8 -12 7 149.835 11.8977
    8 12 7 128.804 14.3704
    8 12 7 126.165 14.367
    10 -12 7 37.5672 7.05878
    -10 -12 -7 42.1966 11.3582
    11 -13 -7 1047.16 38.7394
    -11 13 7 852.394 29.7677
    -9 -13 7 372.497 12.3105
    9 -13 -7 399.515 20.2365
    9 -13 -7 386.135 18.1113
    -9 13 7 392.422 19.3655
    9 13 -7 397.865 20.0707
    7 -13 -7 865.468 26.4524
    7 -13 -7 886.212 28.0411
    -7 -13 7 847.598 22.4546
    7 -13 -7 876.312 21.2537
    7 13 -7 898.75 28.2701
    -7 13 7 865.364 26.8714
    -5 -13 7 154.12 10.2458
    5 -13 -7 178.578 14.0489
    5 -13 -7 166.381 13.1953
    5 -13 -7 179.012 9.46739
    -5 13 7 175.402 13.4627
    5 13 -7 196.892 14.2788
    3 -13 -7 49.8287 6.48432
    3 -13 -7 49.4872 7.76913
    3 -13 -7 45.0718 5.44838
    3 13 -7 51.3616 7.25286
    -3 13 7 54.6744 7.59813
    -1 -13 7 46.9847 5.97818
    -1 -13 7 31.9425 5.19316
    1 -13 -7 24.4159 4.87533
    1 -13 -7 41.4993 5.61863
    1 13 -7 37.7296 6.61221
    -1 13 7 41.1587 7.07312
    -1 13 7 33.8741 5.45994
    -1 -13 -7 32.3449 5.11575
    1 -13 7 41.2806 4.68453
    -1 -13 -7 47.2087 6.34934
    1 -13 7 28.9126 5.21425
    1 13 7 21.8733 6.18174
    1 13 7 33.8227 5.9719
    3 -13 7 99.132 9.71705
    -3 -13 -7 89.4181 9.89327
    -3 -13 -7 83.2798 10.9784
    3 -13 7 90.1158 11.4094
    3 13 7 56.6404 7.21219
    3 13 7 64.5436 8.2171
    -5 -13 -7 329.417 13.9979
    5 -13 7 355.637 14.8275
    5 -13 7 317.127 16.689
    -5 -13 -7 358.37 17.0402
    5 13 7 323.701 16.9256
    5 13 7 337.177 17.3227
    7 -13 7 367.777 18.5881
    -7 -13 -7 367.147 18.9506
    7 -13 7 349.844 16.2503
    7 13 7 339.137 18.5247
    7 13 7 377.377 18.843
    -8 -14 7 58.9086 7.57117
    8 -14 -7 58.5969 10.4632
    8 -14 -7 34.1492 7.45695
    8 14 -7 58.3698 9.57311
    -8 14 7 58.1535 8.58169
    -6 -14 7 15.8193 4.00687
    6 -14 -7 18.7182 5.70602
    6 -14 -7 28.2157 4.2531
    6 -14 -7 18.034 6.78354
    -6 14 7 15.0333 6.72148
    6 14 -7 26.9258 7.97102
    4 -14 -7 0.83972 6.49153
    4 -14 -7 9.73941 4.24564
    -4 -14 7 -12.084 7.40014
    4 -14 -7 11.3842 5.439
    4 14 -7 8.57166 6.66987
    -4 14 7 1.17585 6.02211
    -2 -14 7 -7.3846 4.03688
    -2 -14 7 1.96718 3.19404
    2 -14 -7 -0.7243 4.76371
    2 -14 -7 9.05233 4.62082
    -2 14 7 -4.2321 5.95916
    2 14 -7 5.45363 6.30109
    0 -14 -7 1.07323 4.71374
    0 -14 7 -1.9144 4.2025
    0 -14 7 -3.518 3.56127
    0 -14 -7 -5.6043 3.98163
    0 14 7 -2.2677 5.21246
    0 14 -7 -0.8738 5.53029
    0 14 7 2.75186 6.95571
    2 -14 7 -6.9007 3.92454
    2 -14 7 -4.2349 4.76463
    -2 -14 -7 -0.1747 4.05537
    -2 -14 -7 -3.2181 5.0055
    -2 14 -7 -4.2359 5.3562
    2 14 7 -3.5655 6.15969
    2 14 7 -5.6678 5.07478
    -4 -14 -7 58.2392 10.749
    4 -14 7 84.8248 10.4323
    -4 -14 -7 82.9611 10.4468
    4 14 7 74.4443 8.8227
    -6 -14 -7 22.4374 4.4794
    6 -14 7 35.1267 6.68912
    -6 -14 -7 26.1958 6.9998
    6 -14 7 16.7476 6.55607
    6 14 7 23.4876 11.2765
    6 14 7 35.3837 8.45674
    5 -15 -7 133.157 15.3445
    5 -15 -7 128.423 9.92783
    -5 15 7 176.03 21.9601
    5 15 -7 114.614 15.3186
    3 -15 -7 20.3145 5.4436
    -3 -15 7 11.4671 4.96029
    3 -15 -7 10.1903 5.33995
    -3 15 7 7.2446 7.11332
    3 15 -7 12.7864 7.15846
    1 -15 -7 122.279 11.8598
    -1 -15 7 110.994 12.3348
    1 -15 -7 122.241 13.5331
    -1 -15 7 105.16 8.59834
    -1 15 7 144.329 12.5722
    -1 15 7 96.0288 10.6469
    1 15 -7 116.636 14.1639
    -1 -15 -7 93.9937 12.4593
    1 -15 7 81.6135 12.7994
    1 -15 7 90.9844 9.37734
    -1 -15 -7 106.904 12.8291
    -1 15 -7 99.506 13.6771
    1 15 7 132.941 13.1465
    1 15 7 131.081 16.3759
    18 0 -8 211.976 14.0567
    18 0 -8 219.595 12.8257
    18 0 -8 233.122 12.4002
    16 0 -8 406.506 13.753
    16 0 -8 416.616 15.7638
    16 0 -8 418.391 15.1359
    14 0 -8 702.276 17.7558
    14 0 -8 567.446 22.8216
    14 0 -8 719.292 19.8197
    12 0 -8 40.5326 5.13487
    12 0 -8 34.6915 7.03289
    10 0 -8 451.913 11.7567
    10 0 -8 451.082 14.4549
    8 0 -8 1667.58 37.5233
    8 0 -8 1648.51 34.3863
    -8 0 8 1685.92 37.8944
    -8 0 8 1637.38 34.4615
    -6 0 8 1898.3 43.1351
    6 0 -8 2011.33 43.1145
    -6 0 8 1953.22 40.22
    4 0 -8 2437.38 51.8715
    -4 0 8 2469.29 52.2023
    -4 0 8 2346.97 49.5703
    -2 0 8 1705.35 35.879
    -2 0 8 1684.02 38.0635
    2 0 -8 1718.56 38.0272
    0 0 8 1035.85 25.1129
    0 0 -8 1037.63 24.9768
    0 0 8 1007.09 22.9097
    2 0 8 2761.56 58.7605
    -2 0 -8 2804.39 58.708
    -2 0 -8 2719.25 58.7862
    -4 0 -8 196.323 9.33741
    -4 0 -8 207.693 9.54747
    4 0 8 204.77 9.65864
    -6 0 -8 110.572 8.21635
    6 0 8 106.999 8.15966
    8 0 8 1307.84 31.7118
    10 0 8 726.919 20.9753
    -10 0 -8 735.156 21.4929
    -12 0 -8 594.6 19.836
    12 0 8 598.4 19.1896
    14 0 8 512.068 18.2303
    -14 0 -8 483.573 19.1273
    19 -1 -8 125.441 12.0122
    19 -1 -8 133.705 11.7624
    19 -1 -8 134.451 11.0145
    19 1 -8 138.771 11.0427
    19 1 -8 146.85 12.5612
    19 1 -8 137.744 11.3185
    17 -1 -8 15.97 5.85636
    17 -1 -8 13.6164 4.16506
    17 -1 -8 14.1218 4.77513
    17 1 -8 21.5625 5.54971
    17 1 -8 29.8896 4.52608
    17 1 -8 22.6593 4.13197
    15 -1 -8 1.38896 3.80762
    15 -1 -8 3.83058 3.61681
    15 -1 -8 -0.4398 3.41288
    15 1 -8 2.546 4.27204
    15 1 -8 0.56533 3.02387
    15 1 -8 -2.2326 2.95089
    13 -1 -8 2.20414 2.95624
    13 -1 -8 2.01365 3.08273
    13 1 -8 0.54572 3.18615
    13 1 -8 -1.5741 2.41966
    11 -1 -8 73.8331 5.81106
    11 1 -8 66.4927 4.50145
    11 1 -8 72.4623 7.27622
    9 -1 -8 82.878 5.27783
    -9 -1 8 70.6661 7.06427
    9 -1 -8 77.7165 7.4492
    9 1 -8 84.1071 7.05285
    -9 1 8 69.3611 5.0364
    -9 1 8 66.8308 7.66429
    9 1 -8 88.2992 3.95779
    7 -1 -8 476.18 14.8459
    -7 -1 8 478.73 11.1218
    7 -1 -8 491.226 12.2699
    -7 -1 8 497.089 14.8524
    -7 1 8 484.165 15.173
    -7 1 8 482.078 12.5147
    7 1 -8 489.567 14.6017
    -5 -1 8 1081.55 26.4282
    -5 -1 8 1079.65 23.12
    5 -1 -8 1118.17 26.6017
    -5 1 8 1085.55 24.4795
    5 1 -8 1155.96 26.4879
    -5 1 8 1059.42 26.5802
    -3 -1 8 1040.79 25.4546
    3 -1 -8 1077.8 25.6574
    -3 -1 8 1020.43 22.8068
    -3 1 8 1035.8 25.6437
    -3 1 8 1065.61 23.8738
    3 1 -8 1080.53 25.4962
    -1 -1 8 505.81 12.6587
    -1 -1 8 520.046 15.1594
    1 -1 -8 526.236 15.2411
    -1 1 8 522.696 15.2362
    -1 1 8 498.996 13.2793
    1 1 -8 522.785 15.1247
    -1 -1 -8 229.251 9.61161
    1 -1 8 224.146 9.62846
    -1 -1 -8 224.517 9.32752
    -1 1 -8 231.271 9.65253
    1 1 8 212.351 7.98657
    1 1 8 217.587 9.53723
    -3 -1 -8 3.55286 3.14973
    -3 -1 -8 6.34937 2.66395
    3 -1 8 1.65273 2.6417
    -3 1 -8 3.09216 2.87887
    3 1 8 2.47039 2.41515
    -3 1 -8 4.80499 2.83984
    -5 -1 -8 55.599 6.94356
    -5 -1 -8 48.028 6.86378
    5 -1 8 50.7589 6.97421
    -5 1 -8 45.5602 6.39164
    5 1 8 42.8963 6.78586
    -7 -1 -8 60.6401 8.13735
    7 -1 8 55.0973 7.43856
    -7 1 -8 49.0467 5.34487
    7 1 8 33.2894 4.04017
    -9 -1 -8 -7.5411 3.3795
    9 -1 8 -4.8876 3.30718
    -9 1 -8 -0.3848 3.56982
    9 1 8 -2.6438 3.34249
    -11 -1 -8 139.441 10.612
    11 -1 8 133.608 10.1981
    11 1 8 155.404 10.1222
    -11 1 -8 139.452 10.2588
    13 -1 8 172.833 11.8632
    -13 -1 -8 189.263 12.9139
    -13 1 -8 190.562 12.2806
    13 1 8 204.915 11.7944
    -15 -1 -8 116.773 13.0332
    15 -1 8 116.923 12.1801
    15 1 8 131.339 11.8772
    -15 1 -8 160.32 13.3133
    18 -2 -8 -0.0014 5.03179
    18 -2 -8 5.66033 4.50561
    18 -2 -8 -2.284 4.33029
    18 2 -8 4.62527 3.77405
    18 2 -8 8.02719 4.0136
    18 2 -8 -2.4349 5.17493
    16 -2 -8 287.307 12.3435
    16 -2 -8 299.811 13.9493
    16 -2 -8 291.328 13.6375
    16 2 -8 297.093 14.454
    16 2 -8 293.705 10.5088
    16 2 -8 287.113 12.5049
    14 -2 -8 883.374 22.8177
    14 -2 -8 879.224 24.3214
    14 -2 -8 844.421 23.1106
    14 2 -8 861.264 20.3434
    14 2 -8 885.474 25.1885
    14 2 -8 917.547 23.1267
    12 -2 -8 373.109 12.2818
    12 -2 -8 376.855 14.0581
    12 2 -8 365.961 12.8143
    12 2 -8 373.327 9.68359
    10 -2 -8 521.123 14.1238
    10 -2 -8 477.134 17.7274
    -10 -2 8 519.404 15.5842
    10 2 -8 495.665 11.1758
    -10 2 8 497.232 13.7139
    10 2 -8 521.589 15.1829
    8 -2 -8 506.27 15.9246
    -8 -2 8 510.109 15.2792
    8 -2 -8 524.39 13.7152
    -8 2 8 518.403 16.2908
    -8 2 8 523.456 13.8936
    8 2 -8 527.02 15.2079
    -6 -2 8 105.397 7.2888
    6 -2 -8 88.5303 7.47609
    6 -2 -8 107.549 5.63057
    -6 2 8 92.7904 7.61609
    6 2 -8 102.333 7.21226
    -6 2 8 100.506 6.07503
    -4 -2 8 514.122 15.1458
    4 -2 -8 530.705 15.6214
    -4 -2 8 530.858 11.7659
    4 2 -8 538.234 15.2121
    -4 2 8 487.28 15.4438
    -4 2 8 521.251 14.1313
    -2 -2 8 21.9979 2.2873
    2 -2 -8 16.1379 3.06197
    -2 -2 8 15.4469 3.0042
    2 -2 -8 21.2323 3.27362
    2 2 -8 19.2089 3.3268
    -2 2 8 23.5997 3.50274
    -2 2 8 23.6773 3.2339
    0 -2 8 225.968 9.67157
    0 -2 -8 258.529 10.1117
    0 -2 -8 234.788 9.54077
    0 2 -8 238.598 9.90959
    0 2 8 245.125 8.63458
    0 2 8 251.078 10.1236
    -2 -2 -8 1302.53 30.6833
    2 -2 8 1304.13 30.7181
    -2 -2 -8 1337.33 30.5554
    2 2 8 1291.2 29.3224
    -2 2 -8 1291.39 30.5671
    2 2 8 1310.46 30.6712
    -4 -2 -8 660.223 18.6523
    -4 -2 -8 671.721 18.3591
    4 -2 8 665.147 18.662
    -4 2 -8 648.132 18.4915
    4 2 8 694.991 18.6592
    -6 -2 -8 453.716 15.0302
    -6 -2 -8 443.571 14.5829
    6 -2 8 461.08 15.1433
    -6 2 -8 454.864 14.8302
    6 2 8 449.212 14.7082
    8 -2 8 565.03 18.7458
    -8 -2 -8 592.285 18.3411
    -8 2 -8 570.815 18.1026
    8 2 8 600.282 17.673
    -10 -2 -8 383.154 15.0277
    10 -2 8 378.44 14.6745
    -10 2 -8 377.69 14.3602
    -12 -2 -8 116.017 11.074
    12 -2 8 124.412 10.6564
    12 2 8 127.734 9.90343
    -12 2 -8 137.401 10.4485
    -14 -2 -8 -11.604 5.08715
    14 -2 8 6.88961 4.60841
    14 2 8 1.73602 4.02803
    -14 2 -8 10.8943 5.40195
    17 -3 -8 564.688 16.8604
    17 -3 -8 594.274 20.2102
    17 -3 -8 583.874 19.1581
    17 3 -8 559.265 15.4469
    17 3 -8 536.564 20.439
    15 -3 -8 357.477 14.0521
    15 -3 -8 356.201 12.8629
    15 -3 -8 374.745 15.3085
    15 3 -8 345.682 12.6952
    15 3 -8 343.864 10.3099
    15 3 -8 353.442 15.7138
    13 -3 -8 816.437 23.8871
    13 -3 -8 852.849 22.5024
    13 3 -8 847.769 18.529
    13 3 -8 862.311 24.854
    13 3 -8 890.964 22.093
    11 -3 -8 894.335 22.6458
    -11 -3 8 921.106 23.3396
    11 -3 -8 906.611 24.4805
    11 3 -8 924.009 22.7934
    -11 3 8 903.503 22.1685
    9 -3 -8 623.119 16.7585
    9 -3 -8 606.959 18.9036
    -9 -3 8 633.924 17.6173
    -9 3 8 647.37 16.7928
    9 3 -8 657.255 17.3901
    7 -3 -8 1302.75 31.8134
    7 -3 -8 1328.56 29.472
    -7 -3 8 1277.11 30.5487
    -7 3 8 1343.07 31.9352
    7 3 -8 1347.28 30.4464
    -7 3 8 1309.66 29.7986
    5 -3 -8 805.475 21.3982
    -5 -3 8 809.294 20.6812
    5 -3 -8 809.032 19.377
    5 3 -8 839.437 20.6231
    -5 3 8 796.033 21.4325
    -5 3 8 788.937 20.0509
    -3 -3 8 284.825 10.625
    3 -3 -8 285.06 10.9544
    -3 -3 8 279.211 7.06733
    3 -3 -8 280.156 10.159
    -3 3 8 280.34 10.0655
    3 3 -8 286.666 10.556
    -3 3 8 284.922 11.1085
    1 -3 -8 1503.58 33.8597
    1 -3 -8 1448.91 33.3627
    -1 -3 8 1466.72 33.6255
    -1 3 8 1419.43 32.4978
    -1 3 8 1487.91 34.0512
    1 3 -8 1482.37 33.5087
    -1 -3 -8 479.762 14.7581
    1 -3 8 482.762 14.8968
    -1 -3 -8 509.035 14.9238
    -1 3 -8 493.177 14.919
    1 3 8 493.509 14.9678
    1 3 8 472.462 13.6629
    -3 -3 -8 772.807 20.7352
    3 -3 8 781.529 20.8974
    -3 -3 -8 780.698 20.4175
    3 3 8 782.125 20.6044
    3 3 8 772.134 19.669
    -5 -3 -8 862.784 22.7419
    5 -3 8 849.689 22.5647
    -5 -3 -8 834.699 21.813
    5 3 8 851.472 22.1476
    -5 3 -8 832.69 22.2255
    -7 -3 -8 644.588 19.2069
    -7 -3 -8 620.158 19.7493
    7 -3 8 631.696 20.059
    7 3 8 611.873 18.0565
    -7 3 -8 621.508 18.341
    9 -3 8 319.856 13.5081
    -9 -3 -8 289.737 13.3213
    9 3 8 311.202 12.3947
    -11 -3 -8 429.363 16.6477
    11 -3 8 419.862 16.1923
    -11 3 -8 433.537 15.729
    11 3 8 371.867 21.5281
    -13 -3 -8 95.9482 11.7031
    13 -3 8 103.198 11.287
    -13 3 -8 127.14 11.0115
    13 3 8 123.662 10.1244
    15 -3 8 173.202 14.2158
    -15 -3 -8 211.403 15.243
    -15 3 -8 208.946 13.7193
    15 3 8 176.017 12.3691
    18 -4 -8 107.81 12.9576
    18 -4 -8 60.2703 7.50342
    18 -4 -8 87.9599 7.26454
    18 4 -8 96.0726 7.42405
    18 4 -8 83.5149 8.4932
    18 4 -8 68.4894 8.56639
    16 -4 -8 59.7333 6.82823
    16 -4 -8 59.8165 7.11426
    16 4 -8 64.7558 5.40224
    16 4 -8 74.2102 7.59988
    16 4 -8 74.7234 11.4143
    14 -4 -8 0.93979 3.11596
    14 -4 -8 -1.2149 4.00749
    14 -4 -8 -0.444 3.82798
    14 4 -8 -1.3016 1.56746
    14 4 -8 -1.6874 4.352
    14 4 -8 0.81784 2.756
    12 -4 -8 166.649 9.62144
    12 -4 -8 164.34 11.0723
    12 4 -8 160.554 8.52708
    12 4 -8 159.648 11.3826
    -12 4 8 176.41 8.99768
    -10 -4 8 45.2035 6.42056
    10 -4 -8 56.0283 8.15577
    10 -4 -8 49.1943 4.96691
    10 4 -8 45.183 6.3437
    -10 4 8 59.0641 6.54886
    -8 -4 8 -0.416 2.39457
    8 -4 -8 2.17242 2.93954
    8 -4 -8 0.55616 3.05089
    -8 4 8 1.07284 2.95596
    8 4 -8 -1.5389 2.26515
    6 -4 -8 16.2234 3.07
    6 -4 -8 16.9371 3.29201
    -6 -4 8 14.3342 2.94815
    6 -4 -8 6.98075 4.97528
    6 4 -8 10.337 2.69578
    -6 4 8 11.0306 3.35347
    -6 4 8 22.8683 3.74725
    -4 -4 8 36.8302 5.80599
    4 -4 -8 33.1437 3.78399
    4 -4 -8 23.7655 3.58561
    4 4 -8 20.8139 2.94788
    -4 4 8 32.5987 4.08144
    -4 4 8 32.4466 4.15589
    -2 -4 8 106.998 7.38352
    -2 -4 8 112.889 3.93377
    2 -4 -8 104.55 7.64152
    2 -4 -8 116.927 7.08313
    -2 4 8 106.191 7.17063
    2 4 -8 106.932 7.37825
    -2 4 8 120.073 8.10644
    0 -4 -8 -2.8836 2.5583
    0 -4 8 -4.1066 2.46666
    0 -4 -8 1.0291 2.59536
    0 4 8 2.32254 2.67849
    0 4 -8 -1.8363 2.48917
    0 4 8 1.29913 2.98037
    2 -4 8 -2.3543 2.44593
    -2 -4 -8 -2.4195 2.88895
    -2 -4 -8 -1.3784 2.5096
    2 4 8 1.93131 2.8529
    2 4 8 4.02425 2.76236
    -4 -4 -8 410.584 13.441
    4 -4 8 408.552 14.1654
    -4 -4 -8 397.07 14.0258
    4 4 8 399.393 13.6603
    4 4 8 406.775 13.1871
    -6 -4 -8 185.303 11.7704
    -6 -4 -8 196.303 9.76231
    6 -4 8 210.135 14.3258
    -6 4 -8 220.607 10.3275
    6 4 8 214.539 10.2574
    8 -4 8 82.8168 9.01568
    -8 -4 -8 70.7737 8.79841
    8 4 8 73.3925 7.92598
    -8 4 -8 83.8763 8.15229
    -10 -4 -8 31.562 5.96076
    10 -4 8 24.2236 4.87613
    -10 4 -8 22.6654 4.51647
    10 4 8 28.7881 4.08525
    -12 -4 -8 56.0631 7.04189
    12 -4 8 73.4494 10.134
    -12 4 -8 68.7382 9.33107
    12 4 8 69.566 9.14517
    14 -4 8 159.933 13.0832
    -14 -4 -8 148.82 13.3035
    14 4 8 144.446 11.1259
    -14 4 -8 157.385 12.1187
    17 -5 -8 332.579 15.7699
    17 -5 -8 290.378 9.91046
    17 -5 -8 296.524 16.6828
    17 5 -8 307.5 9.25685
    17 5 -8 332.931 17.3311
    17 5 -8 312.497 11.3487
    15 -5 -8 174.419 11.7039
    15 -5 -8 145.519 12.7993
    15 -5 -8 155.784 7.97453
    15 5 -8 146.023 13.0929
    15 5 -8 163.522 8.51137
    13 -5 -8 333.74 15.2505
    13 -5 -8 330.429 13.6578
    13 5 -8 347.637 11.5793
    13 5 -8 343.252 15.8703
    11 -5 -8 407.782 15.7066
    11 -5 -8 378.592 11.5462
    11 -5 -8 395.007 15.9906
    -11 -5 8 382.826 13.0252
    11 5 -8 388.627 12.4287
    -11 5 8 418.844 13.8209
    9 -5 -8 17.9805 2.98749
    9 -5 -8 15.508 3.97394
    -9 -5 8 14.7575 2.94562
    9 -5 -8 13.031 3.59702
    -9 5 8 9.85499 3.73435
    9 5 -8 14.8411 2.87951
    7 -5 -8 240.069 9.96619
    7 -5 -8 242.312 11.2831
    7 -5 -8 234.199 8.92535
    -7 -5 8 244.989 9.96144
    -7 5 8 222.187 10.265
    7 5 -8 252.457 9.68129
    -5 -5 8 120.387 7.49087
    5 -5 -8 114.231 6.81187
    5 -5 -8 117.612 7.51081
    -5 5 8 111.892 8.53539
    5 5 -8 120.619 7.46582
    -5 5 8 134.29 8.2739
    -3 -5 8 194.339 9.0956
    3 -5 -8 196.15 8.67653
    3 -5 -8 189.193 9.81219
    -3 5 8 191.738 9.37899
    3 5 -8 195.97 9.05754
    -3 5 8 199.252 9.93501
    1 -5 -8 359.321 12.6864
    -1 -5 8 347.345 8.77526
    1 -5 -8 354.111 12.1101
    -1 -5 8 358.09 12.4863
    -1 5 8 349.817 12.7684
    -1 5 8 357.283 12.1073
    1 5 -8 348.782 12.2527
    -1 -5 -8 249.449 10.4447
    -1 -5 -8 248.195 10.5685
    1 -5 8 241.483 10.7267
    1 5 8 236.22 10.6405
    1 5 8 255.667 10.1905
    3 -5 8 591.97 17.812
    -3 -5 -8 600.695 17.2357
    -3 -5 -8 580.617 17.659
    3 5 8 598.252 17.5063
    3 5 8 598.71 16.9776
    -5 -5 -8 949.655 23.728
    5 -5 8 844.356 28.3111
    5 5 8 954.123 24.3764
    5 5 8 969.946 24.1296
    7 -5 8 153.72 10.388
    -7 -5 -8 147.97 9.1947
    -7 -5 -8 131.056 9.90325
    -7 5 -8 151.894 9.26088
    7 5 8 129.834 9.26074
    7 5 8 132.679 8.73248
    9 -5 8 175.08 11.6485
    -9 -5 -8 167.787 11.1609
    9 5 8 179.754 9.82106
    11 -5 8 125.727 11.2288
    -11 -5 -8 124.883 11.5909
    11 5 8 134.051 9.37097
    -11 5 -8 126.96 9.87229
    13 -5 8 161.819 12.8415
    -13 -5 -8 151.028 13.1575
    13 -5 8 149.411 12.7028
    -13 5 -8 159.596 11.576
    13 5 8 152.772 10.6506
    16 -6 -8 541.666 13.1047
    16 -6 -8 551.948 19.8841
    16 -6 -8 575.604 21.4772
    16 -6 -8 536.14 13.4646
    16 6 -8 540.968 21.9274
    16 6 -8 562.416 15.0451
    14 -6 -8 840.498 25.9736
    14 -6 -8 823.284 19.1627
    14 -6 -8 839.429 19.9774
    14 -6 -8 844.771 24.1608
    14 6 -8 840.177 20.519
    14 6 -8 835.564 26.3972
    12 -6 -8 610.847 20.7466
    12 -6 -8 637.477 19.3344
    12 -6 -8 599.48 15.3162
    12 6 -8 621.104 21.2737
    12 6 -8 609.729 16.3919
    10 -6 -8 1007.04 26.317
    10 -6 -8 991.178 23.4103
    -10 -6 8 1015.56 24.9094
    10 -6 -8 1068.63 28.1761
    -10 6 8 1044.77 26.4953
    10 6 -8 1014.49 24.2023
    8 -6 -8 343.669 12.8312
    8 -6 -8 370.675 14.539
    -8 -6 8 357.726 12.1328
    8 -6 -8 346.73 10.8996
    -8 6 8 335.153 13.0871
    8 6 -8 349.377 11.5778
    -6 -6 8 142.122 8.10054
    6 -6 -8 138.772 7.23233
    6 -6 -8 140.237 9.56637
    6 -6 -8 151.71 8.71682
    -6 6 8 145.665 9.09531
    6 6 -8 143.691 7.96348
    -4 -6 8 265.315 10.3713
    4 -6 -8 235.081 9.50555
    4 -6 -8 250.489 10.4373
    4 -6 -8 243.587 11.1967
    4 6 -8 255.74 10.0613
    -4 6 8 245.082 11.1157
    -2 -6 8 429.079 13.9249
    2 -6 -8 424.724 13.4191
    -2 -6 8 421.199 9.44732
    -2 6 8 433.197 14.6939
    -2 6 8 426.317 14.2143
    0 -6 8 359.774 9.49313
    0 -6 -8 351.308 12.9463
    0 -6 -8 347.909 12.5408
    0 -6 8 347.024 12.9082
    0 6 8 347.514 12.9992
    0 6 8 381.105 12.8257
    2 -6 8 847.847 22.4594
    -2 -6 -8 807.017 21.6505
    2 -6 8 817.567 19.286
    -2 -6 -8 808.297 22.0203
    2 6 8 797.911 21.7875
    2 6 8 819.012 21.567
    4 -6 8 1090.47 25.3341
    4 -6 8 1112.32 30.2275
    -4 -6 -8 1109.73 26.9057
    4 6 8 996.086 28.3928
    4 6 8 1115.15 27.1057
    -6 -6 -8 1313.46 31.0905
    6 -6 8 1347.22 32.8366
    -6 -6 -8 1318.46 32.842
    6 -6 8 1294.59 30.3399
    6 6 8 1282.49 31.0596
    6 6 8 1279.44 31.6062
    -6 6 -8 1257.95 31.4178
    8 -6 8 829.51 22.0493
    8 -6 8 829.582 23.9629
    -8 -6 -8 816.593 23.9676
    8 6 8 785.037 22.7148
    8 6 8 820.451 24.0186
    8 6 8 811.94 21.8156
    -8 6 -8 792.796 24.5452
    -10 -6 -8 393.594 16.8189
    10 -6 8 410.867 16.8559
    10 -6 8 411.905 15.4953
    10 6 8 434.506 14.6587
    10 6 8 423.984 16.1477
    -10 6 -8 439.523 15.5234
    10 6 8 421.92 17.0758
    12 -6 8 187.165 12.7209
    -12 -6 -8 205.107 13.5878
    12 -6 8 191.859 13.2286
    12 6 8 182.414 11.0882
    12 6 8 192.448 14.1016
    -12 6 -8 176.638 11.4641
    14 -6 8 271.507 17.0435
    14 -6 8 297.492 16.7652
    -14 -6 -8 278.519 17.0663
    -14 6 -8 322.161 15.1126
    14 6 8 297.922 25.0267
    14 6 8 307.479 13.7702
    17 -7 -8 -8.4566 5.47202
    17 -7 -8 6.06947 6.51114
    17 7 -8 5.51982 7.58007
    15 -7 -8 28.882 3.56841
    15 -7 -8 35.9863 3.3769
    15 -7 -8 24.8215 5.67535
    15 -7 -8 35.4617 6.33126
    15 7 -8 24.7166 7.08844
    15 7 -8 38.4599 5.82566
    13 -7 -8 239.883 7.80026
    13 -7 -8 262.977 15.0792
    13 -7 -8 272.278 13.5377
    -13 7 8 254.56 13.1898
    13 7 -8 232.819 14.9625
    13 7 -8 253.156 9.4178
    11 -7 -8 295.929 14.5822
    11 -7 -8 276.897 8.99351
    11 -7 -8 274.087 12.8895
    -11 -7 8 294.855 10.8271
    -11 7 8 300.202 13.3411
    11 7 -8 273.236 10.1227
    11 7 -8 283.187 14.6099
    9 -7 -8 114.175 9.28421
    -9 -7 8 105.587 7.62104
    9 -7 -8 118.974 10.7207
    9 -7 -8 111.805 6.35441
    -9 7 8 116.361 9.94467
    9 7 -8 121.472 7.30608
    7 -7 -8 57.516 7.6607
    7 -7 -8 58.2654 5.59589
    7 -7 -8 65.3521 9.15838
    -7 -7 8 59.5677 6.73039
    -7 7 8 57.2414 8.28932
    5 -7 -8 4.95068 3.3422
    -5 -7 8 1.69443 2.44381
    5 -7 -8 -3.8289 2.41554
    -5 7 8 5.39555 4.19457
    3 -7 -8 -1.7513 2.74813
    3 -7 -8 3.02531 3.2975
    -3 -7 8 0.06368 2.86891
    -3 7 8 3.98327 3.94451
    1 -7 -8 -5.0476 2.90735
    -1 -7 8 -4.1939 2.55361
    -1 -7 8 0.72672 1.59031
    1 -7 -8 4.77996 3.57093
    -1 7 8 -2.4572 3.69157
    -1 7 8 -4.4717 2.72425
    -1 -7 -8 44.5324 5.0576
    1 -7 8 43.0298 4.81489
    1 -7 8 54.3389 4.75193
    1 7 8 56.6925 7.70562
    3 -7 8 71.3095 6.17293
    -3 -7 -8 72.9822 8.75796
    3 -7 8 90.6479 9.96915
    3 7 8 67.1176 7.74572
    3 7 8 64.7003 9.40199
    -5 -7 -8 95.6417 9.0211
    5 -7 8 119.901 7.73276
    -5 -7 -8 106.956 9.58015
    5 -7 8 114.097 9.76191
    5 7 8 103.408 9.19986
    5 7 8 122.091 9.95633
    5 7 8 107.537 8.57218
    -7 -7 -8 82.6686 9.89071
    7 -7 8 107.104 8.37159
    7 -7 8 90.0075 9.4718
    7 7 8 85.2994 8.16236
    7 7 8 85.2449 9.48992
    -7 7 -8 92.9067 10.1186
    7 7 8 97.4974 10.3476
    9 -7 8 26.6375 4.92782
    9 -7 8 11.9894 4.27623
    -9 -7 -8 15.13 4.05944
    -9 -7 -8 16.0663 4.94947
    -9 7 -8 15.075 4.66294
    9 7 8 21.5472 5.54712
    9 7 8 20.3871 5.14521
    9 7 8 17.0975 3.69162
    11 -7 8 2.68367 4.42734
    -11 -7 -8 6.20257 5.55717
    11 -7 8 1.46952 5.24145
    -11 7 -8 0.18148 4.06991
    11 7 8 -2.8259 5.22813
    11 7 8 -8.0562 5.45676
    11 7 8 5.35213 3.49799
    -13 -7 -8 0.7796 5.81344
    13 -7 8 -4.2811 6.08
    13 -7 8 1.54882 5.2511
    -13 7 -8 -0.6109 4.81019
    13 7 8 -4.8638 6.23195
    13 7 8 7.3083 4.62001
    13 7 8 -6.594 6.87054
    16 -8 -8 58.603 7.99537
    16 -8 -8 73.965 8.69485
    16 8 -8 84.9433 10.7547
    14 -8 -8 50.2843 6.83651
    14 -8 -8 47.4198 7.05587
    14 8 -8 36.1577 7.25637
    -14 8 8 63.428 7.63834
    -12 -8 8 399.217 12.6092
    12 -8 -8 388.715 10.3985
    12 -8 -8 375.683 17.5284
    12 -8 -8 406.926 16.0832
    -12 8 8 392.642 16.2996
    12 8 -8 396.327 17.8651
    -10 -8 8 183.159 8.9071
    10 -8 -8 195.11 7.46091
    10 -8 -8 197.787 13.0305
    10 -8 -8 185.777 11.5933
    -10 8 8 171.53 11.8914
    10 8 -8 206.28 13.1976
    8 -8 -8 546.032 18.8577
    8 -8 -8 504.331 17.0207
    8 -8 -8 496.549 13.9208
    -8 -8 8 504.01 15.2813
    -8 8 8 512.633 17.5001
    6 -8 -8 941.381 23.1605
    -6 -8 8 995.289 24.3584
    6 -8 -8 974.819 26.7837
    6 -8 -8 952.83 25.4114
    4 -8 -8 1601.34 36.132
    4 -8 -8 1541.02 37.3386
    4 -8 -8 1640.46 38.6566
    -4 -8 8 1655.97 37.0403
    -4 8 8 1576.93 39.0787
    -2 -8 8 1170.25 24.5609
    -2 -8 8 1185.51 29.4727
    2 -8 -8 1234.18 29.1091
    2 -8 -8 1189.2 30.2143
    -2 8 8 1229.49 32.0811
    0 -8 -8 161.624 9.55986
    0 -8 8 169.79 10.1199
    0 -8 8 169.411 6.42936
    0 -8 -8 166.756 10.0966
    0 8 8 162.689 9.96433
    2 -8 8 135.82 10.2105
    2 -8 8 125.383 6.69889
    -2 -8 -8 125.137 10.3125
    2 8 8 123.892 9.58748
    2 8 8 114.086 9.15231
    4 -8 8 204.109 11.5357
    -4 -8 -8 193.879 11.3179
    -4 -8 -8 184.445 15.7859
    4 -8 8 204.411 9.00998
    4 8 8 165.058 10.9162
    4 8 8 204.44 10.495
    4 8 8 189.379 11.4587
    -6 -8 -8 9.86003 5.10816
    6 -8 8 0.14509 4.16818
    6 -8 8 3.76457 6.2703
    6 8 8 7.93389 4.64873
    6 8 8 1.21846 4.33684
    6 8 8 2.07995 3.09818
    8 -8 8 36.9208 5.15824
    8 -8 8 31.8903 5.39495
    -8 -8 -8 30.274 6.68962
    -8 -8 -8 41.0702 6.14103
    8 8 8 36.5179 6.32378
    8 8 8 33.7685 4.12163
    8 8 8 32.3722 6.10358
    -8 8 -8 19.57 5.33472
    -10 -8 -8 119.935 12.1009
    10 -8 8 111.493 12.3527
    10 -8 8 131.501 11.0111
    10 8 8 124.084 9.33891
    10 8 8 123.853 12.1065
    10 8 8 141.335 12.7928
    -10 8 -8 127.704 10.2928
    12 -8 8 475.822 19.1308
    12 -8 8 479.89 20.9734
    -12 -8 -8 487.976 21.0115
    -12 8 -8 509.532 17.661
    12 8 8 490.362 20.2829
    12 8 8 481.769 21.1256
    12 8 8 510.652 16.2298
    15 -9 -8 145.643 17.929
    15 -9 -8 136.719 14.0935
    15 9 -8 108.294 16.1121
    13 -9 -8 86.7848 11.7611
    -13 9 8 95.6672 9.33207
    13 9 -8 90.2651 13.4741
    11 -9 -8 104.424 12.523
    -11 -9 8 112.068 7.4783
    11 -9 -8 124.774 5.73169
    11 -9 -8 110.231 11.4326
    11 9 -8 110.105 12.3444
    -11 9 8 138.938 11.9833
    9 -9 -8 516.722 18.0649
    9 -9 -8 534.583 19.7781
    9 -9 -8 524.3 13.9585
    -9 -9 8 523.156 15.5304
    -9 9 8 508.844 18.4214
    9 9 -8 540.282 20.0496
    7 -9 -8 803.866 24.3513
    7 -9 -8 803.167 19.9209
    7 -9 -8 778.019 22.8294
    -7 -9 8 811.788 21.1259
    -7 9 8 784.574 23.4127
    5 -9 -8 1572.23 35.7767
    5 -9 -8 1552.42 37.824
    -5 -9 8 1600.54 36.7673
    5 -9 -8 1594.72 39.12
    -5 9 8 1627.98 38.6072
    3 -9 -8 976.814 26.6805
    -3 -9 8 979.216 25.3446
    3 -9 -8 930.638 25.7909
    3 -9 -8 1009.58 24.7766
    -3 9 8 969.357 26.6077
    -1 -9 8 1163.06 25.2482
    1 -9 -8 1175.92 30.1001
    1 -9 -8 1187.07 29.1617
    -1 -9 8 1209.33 30.0168
    -1 9 8 1164 30.3109
    -1 -9 -8 1071.09 27.5666
    1 -9 8 1114.05 28.41
    1 -9 8 1039.31 24.1252
    1 9 8 1053.55 28.0073
    3 -9 8 91.499 9.88189
    3 -9 8 101.301 6.97058
    -3 -9 -8 92.958 8.7897
    -3 -9 -8 89.3446 9.5187
    3 9 8 103.452 8.58595
    3 9 8 86.0717 9.6654
    3 9 8 94.8343 9.65753
    5 -9 8 50.2738 5.97136
    -5 -9 -8 42.4719 5.72012
    -5 -9 -8 68.1742 7.99044
    5 -9 8 69.8308 7.31334
    5 9 8 52.3956 6.41894
    5 9 8 49.8926 6.30384
    5 9 8 55.6745 7.80057
    -7 -9 -8 152.769 11.5941
    7 -9 8 158.245 12.3939
    -7 -9 -8 166.811 9.77633
    7 -9 8 145.376 9.90345
    7 9 8 144.316 9.73297
    7 9 8 147.311 11.3295
    7 9 8 161.785 12.4137
    -9 -9 -8 96.6531 9.03347
    9 -9 8 100.413 10.5035
    -9 -9 -8 137.279 12.1756
    9 -9 8 81.2833 11.88
    9 9 8 76.1238 12.0723
    -9 9 -8 115.652 9.84094
    9 9 8 99.7605 9.09679
    9 9 8 97.1553 11.4636
    11 -9 8 305.175 17.9817
    -11 -9 -8 332.335 17.7893
    11 -9 8 309.989 16.0049
    -11 9 -8 321.869 14.4164
    11 9 8 298.619 17.1933
    11 9 8 323.894 17.7873
    11 9 8 337.754 13.1546
    14 -10 -8 56.7394 7.75513
    14 10 -8 47.8531 12.2924
    12 -10 -8 58.1717 7.25407
    12 -10 -8 74.2585 8.02117
    12 10 -8 57.2371 7.9191
    -10 -10 8 38.0897 3.95228
    10 -10 -8 44.4014 6.96474
    10 -10 -8 35.6488 4.67139
    10 -10 -8 20.6594 5.7947
    10 10 -8 32.3614 6.93759
    8 -10 -8 -3.0943 4.72642
    -8 -10 8 -2.9991 2.57421
    8 -10 -8 -3.5525 4.70956
    8 -10 -8 -3.2025 2.51638
    -8 10 8 1.06053 4.72003
    8 10 -8 -6.3052 4.9161
    6 -10 -8 6.41799 3.20665
    -6 -10 8 11.113 3.30776
    6 -10 -8 6.58778 4.73844
    6 -10 -8 6.08329 4.86817
    -6 10 8 0.01903 4.65498
    4 -10 -8 5.46862 3.51081
    4 -10 -8 12.564 4.70127
    4 -10 -8 6.15014 4.22901
    -4 -10 8 5.9378 3.43818
    -4 10 8 4.73912 4.72171
    2 -10 -8 118.904 10.5966
    -2 -10 8 117.048 4.79815
    2 -10 -8 114.812 8.75717
    -2 -10 8 127.348 9.93314
    -2 10 8 125.857 10.9963
    0 -10 8 18.5725 3.01065
    0 -10 8 14.4746 4.19296
    0 -10 -8 30.327 4.81216
    0 10 8 13.9371 4.94564
    -2 -10 -8 0.16538 3.50165
    -2 -10 -8 2.37861 4.21318
    2 -10 8 -0.7196 2.93538
    2 -10 8 -0.7621 3.96445
    2 10 8 -1.2597 4.46518
    2 10 8 4.71392 4.51989
    4 -10 8 18.4934 4.03675
    -4 -10 -8 27.411 5.33565
    -4 -10 -8 15.3423 3.8579
    4 -10 8 13.8535 4.70426
    4 10 8 29.2416 6.27208
    4 10 8 18.4667 5.37721
    6 -10 8 40.3536 5.06632
    6 -10 8 25.1698 5.2523
    -6 -10 -8 21.3427 3.88925
    -6 -10 -8 39.8432 6.11143
    6 10 8 34.9717 6.75625
    6 10 8 36.3898 6.87249
    8 -10 8 -0.887 5.08823
    8 -10 8 6.96318 4.573
    -8 -10 -8 -3.4008 3.28837
    -8 -10 -8 4.94907 4.97695
    -8 10 -8 4.58622 4.327
    8 10 8 -5.3844 5.13724
    8 10 8 -2.1184 5.49202
    -10 -10 -8 2.4847 3.89201
    10 -10 8 10.1195 5.83117
    -10 -10 -8 -0.7912 6.0978
    10 -10 8 3.31699 5.64343
    10 10 8 13.9731 6.76573
    -10 10 -8 9.80709 5.03894
    10 10 8 -0.2079 6.4632
    13 -11 -8 378.365 18.8165
    -13 11 8 387.559 19.656
    11 -11 -8 274.75 17.7963
    11 -11 -8 305.838 16.2188
    -11 -11 8 273.104 10.4532
    -11 11 8 301.936 16.5787
    11 11 -8 282.503 17.8083
    9 -11 -8 202.073 7.91942
    9 -11 -8 194.073 15.4241
    -9 -11 8 189.947 9.792
    9 -11 -8 203.701 13.5373
    -9 11 8 222.739 14.1695
    9 11 -8 202.844 15.1092
    -7 -11 8 232.669 10.8522
    7 -11 -8 223.215 14.8671
    7 -11 -8 230.056 9.39344
    7 -11 -8 220.237 13.473
    -7 11 8 236.321 13.8103
    7 11 -8 206.021 14.4143
    5 -11 -8 305.246 14.7758
    -5 -11 8 304.533 12.7325
    5 -11 -8 270.005 11.1741
    5 -11 -8 308.356 15.6247
    -5 11 8 280.58 14.7465
    3 -11 -8 217.618 10.7179
    3 -11 -8 217.061 13.2983
    -3 -11 8 221.564 18.814
    3 -11 -8 222.607 12.9616
    -3 11 8 225.542 13.5446
    1 -11 -8 117.298 10.9228
    -1 -11 8 126.658 10.6796
    -1 -11 8 125.477 6.05378
    -1 11 8 125.805 11.7133
    1 -11 8 529.29 18.6303
    1 -11 8 515.494 14.4414
    -1 -11 -8 511.368 17.6682
    -1 -11 -8 531.795 18.0553
    1 11 8 528.494 19.0891
    3 -11 8 668.126 21.9168
    3 -11 8 671.719 18.3437
    -3 -11 -8 669.198 20.3073
    -3 -11 -8 687.551 21.469
    3 11 8 639.465 21.6182
    3 11 8 660.42 21.8123
    5 -11 8 512.942 19.5778
    -5 -11 -8 494.6 16.9434
    5 -11 8 513.173 16.2881
    -5 -11 -8 500.204 18.9372
    5 11 8 493.999 19.1491
    5 11 8 513.681 19.6194
    -7 -11 -8 476.953 16.2289
    -7 -11 -8 496.168 19.6974
    7 -11 8 464.705 19.8349
    7 -11 8 463.973 16.9333
    7 11 8 468.512 19.6658
    7 11 8 512.921 19.8713
    9 -11 8 291.585 17.913
    9 -11 8 284.499 14.9739
    -9 -11 -8 278.644 17.3826
    -9 -11 -8 272.822 12.5411
    -9 11 -8 299.468 14.0458
    9 11 8 312.385 18.0891
    9 11 8 294.183 17.3767
    -10 -12 8 349.21 12.4092
    10 -12 -8 380.001 17.9799
    10 -12 -8 367.828 9.70448
    10 -12 -8 350.816 19.5059
    10 12 -8 368.222 19.5343
    -10 12 8 366.991 18.9159
    8 -12 -8 400.49 12.2066
    8 -12 -8 369.915 17.381
    8 -12 -8 416.109 19.6852
    -8 -12 8 371.873 13.7349
    8 12 -8 389.953 19.1276
    -8 12 8 394.237 17.8311
    6 -12 -8 88.4517 12.9395
    -6 -12 8 93.8548 9.3822
    6 -12 -8 100.126 7.77449
    6 -12 -8 95.8684 12.1517
    6 12 -8 89.7665 12.8877
    -6 12 8 104.954 12.6108
    4 -12 -8 70.6858 7.46716
    4 -12 -8 71.9168 8.01033
    4 -12 -8 74.8817 8.42519
    4 12 -8 58.6496 7.76857
    -4 12 8 77.6943 11.4848
    -2 -12 8 209.074 7.20671
    2 -12 -8 190.377 13.3849
    -2 -12 8 212.363 12.3623
    -2 12 8 213.23 14.0476
    0 -12 -8 264.812 12.7595
    0 -12 8 248.056 13.7516
    0 -12 -8 267.821 13.7791
    0 -12 8 251.515 9.28114
    0 12 8 257.781 14.8135
    2 -12 8 138.278 8.81721
    -2 -12 -8 136.965 11.3498
    2 -12 8 124.511 11.9922
    -2 -12 -8 149.486 11.5986
    2 12 8 156.654 13.2622
    2 12 8 147.766 12.2658
    -4 -12 -8 68.9713 9.83201
    4 -12 8 49.6703 5.82294
    4 -12 8 76.7263 11.5501
    4 12 8 48.0401 7.58122
    4 12 8 32.0172 6.18756
    6 -12 8 153.74 14.2857
    6 -12 8 160.19 11.5539
    -6 -12 -8 161.608 13.7177
    -6 -12 -8 123.079 10.6204
    6 12 8 148.046 14.6221
    6 12 8 138.29 13.9048
    8 -12 8 482.969 24.2632
    -8 -12 -8 462.908 16.1743
    8 -12 8 481.063 18.3394
    -8 -12 -8 463.599 21.0983
    8 12 8 394.779 26.6541
    -8 12 -8 459.378 17.4564
    8 12 8 546.188 28.2396
    9 -13 -8 7.54428 7.85637
    9 -13 -8 -0.8369 7.16328
    9 -13 -8 4.53904 2.81194
    -9 -13 8 3.02923 3.47512
    -9 13 8 -14.311 7.67071
    7 -13 -8 -9.7697 6.1102
    -7 -13 8 -0.2762 3.51572
    7 -13 -8 3.00775 3.3286
    7 -13 -8 -6.218 5.2975
    7 13 -8 -0.3838 6.25405
    -7 13 8 5.35074 7.22815
    5 -13 -8 -7.1018 4.93775
    5 -13 -8 -14.381 5.94667
    -5 -13 8 -16.171 7.15783
    5 -13 -8 5.49855 3.94041
    5 13 -8 1.41903 6.63077
    -5 13 8 -9.7626 5.89086
    3 -13 -8 -9.9658 4.38939
    3 -13 -8 -5.224 5.69402
    -3 -13 8 -5.2123 3.94874
    -3 13 8 -12.68 5.90104
    3 13 -8 -10.251 5.91527
    1 -13 -8 -6.244 4.28381
    -1 -13 8 0.06824 4.47707
    1 -13 -8 4.59871 4.66935
    -1 -13 8 -1.2073 2.74713
    -1 13 8 14.7924 7.01049
    1 -13 8 126.853 12.5351
    -1 -13 -8 136.938 11.4314
    1 -13 8 141.975 8.50753
    -1 -13 -8 128.694 11.926
    1 13 8 145.049 14.1058
    -3 -13 -8 178.936 13.4321
    3 -13 8 158.203 10.8573
    3 -13 8 140.587 13.6382
    -3 -13 -8 148.745 12.101
    3 13 8 161.264 13.7589
    3 13 8 189.458 15.1777
    -5 -13 -8 2.2666 6.12905
    5 -13 8 -3.3421 5.401
    5 -13 8 -2.8273 5.19881
    -5 -13 -8 -2.0281 4.08221
    5 13 8 0.69776 6.17725
    5 13 8 -6.3204 7.13065
    6 -14 -8 58.4422 7.93956
    6 -14 -8 84.7771 9.11812
    6 14 -8 67.3946 9.65731
    -6 14 8 57.8758 8.70156
    -4 -14 8 61.6257 6.3023
    4 -14 -8 73.9692 8.32784
    4 -14 -8 94.1747 10.1326
    -4 14 8 72.1083 9.38757
    4 14 -8 79.5253 9.70915
    -2 -14 8 140.381 12.6381
    2 -14 -8 146.997 11.5128
    2 -14 -8 124.024 13.6182
    -2 14 8 128.183 15.6752
    2 14 -8 153.306 15.0465
    0 -14 -8 187.368 14.3755
    0 -14 8 192.622 9.37708
    0 -14 -8 222.135 13.6459
    0 -14 8 179.671 14.3063
    0 14 8 185.967 16.6279
    0 14 -8 212.983 15.689
    -2 -14 -8 162.474 13.3847
    -2 -14 -8 176.848 14.1687
    2 -14 8 187.636 16.5819
    2 -14 8 161.22 14.4066
    2 14 8 172.742 16.9076
    2 14 8 208.638 15.1107
    18 0 -9 -6.1363 5.08545
    18 0 -9 -2.8156 3.97989
    18 0 -9 -1.1468 5.28707
    16 0 -9 -3.5888 3.46553
    16 0 -9 2.01112 3.53922
    16 0 -9 -2.8372 4.47834
    14 0 -9 -1.9359 2.75741
    12 0 -9 -3.6366 2.29027
    12 0 -9 -3.4159 3.16211
    -10 0 9 -3.1634 2.86536
    10 0 -9 0.42102 1.94271
    10 0 -9 -1.2262 2.93158
    -8 0 9 -3.5812 3.08932
    -6 0 9 -2.2968 2.04892
    6 0 -9 -1.3404 3.16466
    -6 0 9 -3.3277 3.11007
    4 0 -9 0.66938 2.93764
    -4 0 9 1.11682 2.35807
    -4 0 9 -3.0075 2.75617
    -2 0 9 -4.0567 2.76236
    -2 0 9 -4.3661 2.09932
    2 0 -9 -4.6439 2.53434
    0 0 9 -2.4746 2.23374
    0 0 9 -2.7372 2.67257
    0 0 -9 -3.086 4.22055
    0 0 -9 -6.14 2.71784
    2 0 9 -3.6415 2.63721
    -2 0 -9 -2.4421 3.03491
    -2 0 -9 1.20733 3.06982
    -4 0 -9 -4.9219 3.54822
    -4 0 -9 -5.762 2.92948
    4 0 9 -6.0434 2.90501
    6 0 9 -1.727 4.00497
    -8 0 -9 -4.7751 3.55192
    8 0 9 -1.455 3.19965
    10 0 9 2.02946 3.61002
    -10 0 -9 -1.1036 4.19797
    -12 0 -9 6.67833 5.05015
    12 0 9 -1.1844 4.22851
    -14 0 -9 1.24147 5.69416
    14 0 9 1.85915 4.94616
    17 -1 -9 213.098 12.984
    17 -1 -9 203.28 12.3596
    17 1 -9 213.885 9.82108
    17 1 -9 226.705 12.333
    17 1 -9 212.444 13.5083
    15 -1 -9 364.683 14.8826
    15 -1 -9 359.728 12.6833
    15 -1 -9 377.975 15.0948
    15 1 -9 366.041 15.6734
    15 1 -9 368.855 11.2842
    15 1 -9 385.523 14.4923
    13 -1 -9 1397.42 33.997
    13 -1 -9 1353.6 30.95
    13 1 -9 1347.07 29.5048
    13 1 -9 1420.55 33.4095
    11 -1 -9 605.697 18.4251
    11 -1 -9 607.741 15.3187
    11 1 -9 596.467 17.923
    11 1 -9 578.007 13.7214
    9 -1 -9 767.098 21.1523
    -9 -1 9 760.695 20.9775
    9 -1 -9 760.383 17.7961
    -9 1 9 748.282 17.8781
    -9 1 9 730.731 21.3791
    7 -1 -9 2759.53 62.9238
    -7 -1 9 2752.51 56.4378
    -7 -1 9 2829.04 60.9053
    -7 1 9 2862.56 58.0133
    7 1 -9 2918.25 61.0588
    -7 1 9 2842.2 61.2211
    -5 -1 9 1341 27.8394
    5 -1 -9 1121.94 36.0354
    -5 -1 9 1331.14 31.6376
    5 1 -9 1394.35 31.5923
    -5 1 9 1377.2 32.0942
    -5 1 9 1339.73 29.3096
    3 -1 -9 802.571 22.9635
    -3 -1 9 820.939 18.7994
    -3 -1 9 796.851 21.5821
    -3 1 9 823.326 21.9604
    3 1 -9 811.833 21.5447
    -3 1 9 841.942 19.8988
    1 -1 -9 561.81 16.6191
    -1 -1 9 558.905 16.7282
    -1 -1 9 582.291 14.152
    1 -1 -9 539.982 18.9079
    -1 1 9 575.466 16.9689
    -1 1 9 577.857 14.9325
    1 1 -9 561.101 17.9559
    -1 -1 -9 34.9861 4.38672
    1 1 9 54.2987 5.53182
    -1 1 -9 35.2626 7.1255
    -3 -1 -9 534.297 16.8216
    -3 -1 -9 548.603 16.7247
    3 -1 9 562.551 17.1087
    -3 1 -9 579.202 17.1227
    3 1 9 568.678 17.0992
    -3 1 -9 528.771 16.7448
    -5 -1 -9 279.777 11.9274
    -5 -1 -9 261.206 12.703
    -5 1 -9 273.798 11.7174
    5 1 9 272.042 12.1696
    -7 -1 -9 13.3711 4.5928
    7 -1 9 11.4487 3.968
    7 1 9 13.7845 3.82576
    -7 1 -9 14.056 4.58801
    9 -1 9 369.228 14.9212
    -9 -1 -9 370.388 15.1868
    -9 1 -9 375.638 14.8763
    9 1 9 382.217 14.8785
    11 -1 9 476.209 17.4674
    -11 -1 -9 452.112 17.8262
    -11 1 -9 472.908 17.6979
    11 1 9 487.694 17.4331
    13 -1 9 406.576 17.3266
    -13 -1 -9 411.965 18.0167
    13 1 9 406.213 16.8736
    -13 1 -9 400.358 17.5716
    18 -2 -9 27.99 5.52588
    18 -2 -9 31.5456 5.64311
    18 -2 -9 31.1592 6.03735
    18 2 -9 22.5878 4.23692
    18 2 -9 31.2374 5.00724
    18 2 -9 36.0254 7.01543
    16 -2 -9 104.914 12.6331
    16 -2 -9 126.644 11.3942
    16 -2 -9 138.625 12.1654
    16 2 -9 115.027 6.72472
    16 2 -9 130.891 9.94649
    16 2 -9 124.39 11.8029
    14 -2 -9 171.394 11.5107
    14 -2 -9 166.208 9.2591
    14 2 -9 167.008 6.25106
    14 2 -9 167.332 12.0375
    14 2 -9 175.592 10.2636
    12 -2 -9 128.161 10.2748
    12 -2 -9 165.483 8.22854
    12 2 -9 143.311 9.6356
    10 -2 -9 267.489 9.47469
    -10 -2 9 274.563 11.6383
    10 -2 -9 279.849 12.3391
    10 2 -9 242.64 15.5356
    -10 2 9 271.157 9.39981
    8 -2 -9 366.582 13.8204
    -8 -2 9 374.314 13.358
    8 -2 -9 381.621 11.0962
    8 2 -9 379.801 13.1857
    -8 2 9 371.795 11.3988
    -8 2 9 358.002 14.2206
    6 -2 -9 966.399 25.466
    -6 -2 9 956.406 19.7796
    -6 -2 9 998.071 24.9925
    6 2 -9 971.454 24.5515
    -6 2 9 949.333 25.2546
    -6 2 9 991.954 23.0524
    -4 -2 9 1450.76 29.9875
    -4 -2 9 1442.84 33.8804
    4 2 -9 1460.69 33.6871
    -4 2 9 1416.23 32.3528
    -4 2 9 1465.82 34.4351
    2 -2 -9 411.044 13.6217
    -2 -2 9 404.37 13.9523
    -2 -2 9 411.535 10.791
    -2 2 9 419.057 12.5782
    -2 2 9 423.958 14.2933
    2 2 -9 425.197 14.2278
    0 -2 9 195.862 9.7326
    0 -2 -9 182.362 9.39794
    0 2 9 198.085 8.17443
    0 2 9 190.847 9.62619
    -2 -2 -9 814.551 23.9421
    -2 -2 -9 828.093 22.3154
    2 -2 9 837.716 22.4498
    2 2 9 818.932 20.6858
    -2 2 -9 844.54 22.3032
    2 2 9 857.577 22.4642
    -4 -2 -9 420.785 14.2664
    -4 2 -9 391.171 14.5365
    4 2 9 419.994 14.5047
    -6 -2 -9 312.888 12.7199
    -6 -2 -9 318.834 13.199
    6 -2 9 312.222 13.1324
    6 2 9 289.107 18.3806
    -6 2 -9 334.097 13.1993
    -8 -2 -9 434.911 16.1309
    8 -2 9 408.671 15.6788
    8 2 9 449.918 15.5471
    -8 2 -9 407.566 15.3833
    10 -2 9 358.433 15.1196
    -10 -2 -9 336.407 15.3543
    10 2 9 364.866 14.6356
    -10 2 -9 368.992 14.9506
    12 -2 9 531.461 19.2658
    -12 -2 -9 505.508 19.4982
    12 2 9 530.994 18.2417
    -12 2 -9 516.038 19.0063
    14 -2 9 206.925 14.779
    -14 -2 -9 257.581 16.4001
    14 2 9 225.062 13.9454
    -14 2 -9 208.236 14.6963
    17 -3 -9 93.9968 10.6568
    17 -3 -9 90.8576 9.42704
    17 -3 -9 106.781 12.2503
    17 3 -9 80.1624 12.6843
    17 3 -9 80.1688 9.4199
    17 3 -9 95.8961 6.19486
    15 -3 -9 42.7848 5.51226
    15 -3 -9 71.1192 8.72449
    15 -3 -9 67.3267 8.43561
    15 3 -9 59.0916 7.6144
    15 3 -9 55.912 3.92156
    15 3 -9 56.1862 8.20613
    13 -3 -9 238.186 10.6914
    13 -3 -9 235.463 12.6106
    13 3 -9 217.641 12.7508
    -11 -3 9 -2.6757 2.72621
    11 -3 -9 -4.9287 2.90472
    -11 3 9 2.58638 2.84428
    11 3 -9 1.0746 3.37146
    9 -3 -9 27.1122 3.64636
    9 -3 -9 22.8731 4.16801
    -9 -3 9 13.8873 3.35474
    -9 3 9 19.5426 3.6248
    9 3 -9 22.8116 3.6437
    7 -3 -9 109.819 6.68328
    -7 -3 9 104.244 8.23888
    7 -3 -9 96.23 8.67464
    -7 3 9 101.899 7.00557
    -7 3 9 93.9081 8.91883
    7 3 -9 111.892 8.16891
    -5 -3 9 67.4194 7.53493
    5 -3 -9 77.8608 8.19156
    5 -3 -9 84.3848 6.98429
    -5 3 9 76.786 8.07273
    5 3 -9 79.3545 7.52894
    -5 3 9 72.8781 6.9324
    3 -3 -9 65.2614 6.96027
    -3 -3 9 59.4744 3.81418
    3 -3 -9 77.749 8.48646
    -3 -3 9 62.9706 7.41423
    3 3 -9 68.2726 7.39477
    -3 3 9 84.1439 7.96246
    -3 3 9 69.7885 6.74199
    -1 -3 9 144.06 5.6534
    1 -3 -9 131.567 8.54108
    1 -3 -9 128.041 12.2488
    -1 -3 9 155.12 9.11146
    -1 3 9 163.602 9.38459
    -1 3 9 155.933 7.91743
    -1 -3 -9 88.1711 8.01915
    1 -3 9 84.2489 7.80728
    -1 -3 -9 94.4284 8.91674
    1 3 9 93.3213 6.91005
    1 3 9 109.365 8.408
    -1 3 -9 94.7489 8.12638
    -3 -3 -9 735.261 20.6864
    3 -3 9 705.317 26.3504
    -3 -3 -9 835.131 26.1009
    3 3 9 751.583 20.994
    3 3 9 753.188 19.8167
    -5 -3 -9 27.8086 4.79814
    5 -3 9 18.1438 3.73967
    -5 -3 -9 14.5818 3.33987
    5 3 9 22.1071 3.8312
    5 3 9 22.9215 4.66557
    -7 -3 -9 3.02956 4.05123
    -7 -3 -9 -2.29 2.96073
    7 -3 9 3.48596 3.67839
    -7 3 -9 -2.8954 3.51369
    7 3 9 -1.9138 5.0556
    -9 -3 -9 -4.9472 4.11797
    9 -3 9 -1.4828 3.74613
    9 3 9 -1.3214 3.47608
    -9 3 -9 1.42668 3.97264
    -11 -3 -9 97.2302 11.2748
    11 -3 9 99.5854 10.8619
    11 3 9 101.492 9.96053
    -11 3 -9 110.263 10.5306
    13 -3 9 -0.2641 4.80899
    -13 -3 -9 1.10765 5.52612
    -13 3 -9 10.6681 5.45981
    13 3 9 5.0371 4.38088
    16 -4 -9 803.793 21.5335
    16 -4 -9 810.406 25.3885
    16 -4 -9 794.284 23.3796
    16 4 -9 800.108 26.1585
    16 4 -9 809.462 22.4413
    14 -4 -9 934.681 26.5642
    14 -4 -9 921.016 24.3594
    14 4 -9 851.951 26.8772
    12 -4 -9 269.801 11.4879
    -12 -4 9 243.644 11.5444
    12 -4 -9 273.014 13.6339
    12 4 -9 257.52 11.1243
    -12 4 9 263.723 10.8879
    -10 -4 9 180.397 9.74007
    10 -4 -9 166.39 10.9104
    10 -4 -9 171.178 9.04182
    -10 4 9 180.648 9.04057
    10 4 -9 177.906 9.35314
    8 -4 -9 6.3541 3.18508
    8 -4 -9 4.35463 3.37973
    8 -4 -9 2.69842 2.88253
    -8 -4 9 4.51379 2.88857
    8 4 -9 7.26156 2.98039
    -8 4 9 7.9002 3.33494
    6 -4 -9 87.3947 6.80722
    -6 -4 9 92.331 7.88185
    6 -4 -9 93.7937 8.5449
    6 -4 -9 92.8716 7.13993
    -6 4 9 90.8151 11.5551
    -6 4 9 97.2597 7.49358
    6 4 -9 92.8059 7.75475
    -4 -4 9 829.901 22.341
    4 -4 -9 850.544 21.9183
    4 -4 -9 865.566 23.0942
    -4 4 9 870.594 23.3257
    -4 4 9 836.036 21.9637
    4 4 -9 869.653 22.267
    2 -4 -9 54.7386 6.9434
    -2 -4 9 58.1086 3.53844
    -2 -4 9 45.1154 4.73525
    2 -4 -9 73.3314 7.65129
    -2 4 9 66.726 7.53878
    -2 4 9 65.7032 6.90112
    0 -4 -9 1159.33 28.3827
    0 -4 9 1170.78 28.6579
    0 -4 -9 1156.11 28.607
    0 4 9 1138.39 28.7478
    0 4 -9 1144.79 28.3396
    0 4 9 1139.06 27.4409
    -2 -4 -9 2253.74 51.2559
    2 -4 9 2273.92 55.2743
    -2 -4 -9 2354.63 50.7645
    2 4 9 2259.18 49.6492
    2 4 9 2332.68 51.029
    4 -4 9 1874.68 43.2346
    -4 -4 -9 1887.19 42.4031
    -4 -4 -9 1819.94 43.0572
    4 4 9 1906.09 42.0127
    4 4 9 1853.96 42.6621
    6 -4 9 1158.95 29.744
    -6 -4 -9 1165.59 29.8216
    -6 -4 -9 1142.11 28.5059
    -6 4 -9 1131.09 28.9971
    6 4 9 1091.55 30.7767
    6 4 9 1158.99 28.5586
    8 -4 9 242.971 13.1208
    -8 -4 -9 266.524 13.3713
    -8 -4 -9 281.789 12.328
    8 4 9 275.548 12.5864
    -8 4 -9 271.349 12.6681
    -10 -4 -9 221.284 13.4742
    10 -4 9 213.17 13.2668
    -10 4 -9 246.73 12.6043
    10 4 9 255.994 12.2607
    -12 -4 -9 250.292 15.1245
    12 -4 9 229.716 14.6994
    -12 4 -9 252.922 14.0507
    12 4 9 281.58 13.3589
    17 -5 -9 347.61 11.9771
    17 -5 -9 352.91 16.3335
    17 -5 -9 346.599 18.2148
    17 5 -9 346.481 15.9051
    17 5 -9 328.527 18.646
    15 -5 -9 437.078 18.7886
    15 -5 -9 461.799 17.0173
    15 -5 -9 451.931 14.43
    15 5 -9 472.905 19.7722
    15 5 -9 472.121 14.9421
    13 -5 -9 643.77 17.2582
    13 -5 -9 705.421 22.3962
    13 -5 -9 639.525 19.6365
    13 5 -9 649.836 22.5382
    13 5 -9 682.326 18.5101
    11 -5 -9 497.367 16.893
    11 -5 -9 504.85 14.4881
    11 -5 -9 528.285 18.4477
    -11 -5 9 500.401 16.061
    11 5 -9 501.275 15.3907
    -11 5 9 497.622 16.0694
    9 -5 -9 19.9506 4.31903
    -9 -5 9 19.286 3.5691
    9 -5 -9 20.6177 4.12877
    9 -5 -9 15.2038 3.36169
    9 5 -9 19.2762 3.29108
    -9 5 9 19.2854 4.2427
    7 -5 -9 33.0421 4.40326
    -7 -5 9 28.0037 3.94396
    7 -5 -9 28.5246 4.4677
    7 -5 -9 21.9838 3.6279
    7 5 -9 24.9554 3.59005
    -7 5 9 21.975 4.22946
    5 -5 -9 101.775 8.8887
    5 -5 -9 102.682 7.40054
    -5 -5 9 107.221 8.04758
    5 5 -9 100.495 7.7612
    -5 5 9 84.0078 13.3577
    -5 5 9 96.0728 8.47129
    3 -5 -9 95.1752 7.70503
    -3 -5 9 100.094 8.13753
    3 -5 -9 99.8758 8.67106
    -3 5 9 90.6511 8.06472
    -3 5 9 96.5589 8.93906
    -1 -5 9 183.537 10.1014
    -1 -5 9 200.794 6.17084
    1 -5 -9 198.211 9.8576
    1 -5 -9 192.046 10.3726
    1 5 -9 193.427 10.1057
    -1 5 9 201.504 9.84845
    -1 5 9 190.541 10.6623
    -1 -5 -9 535.909 16.7082
    -1 -5 -9 529.484 16.5531
    1 -5 9 464.553 19.5942
    1 5 9 528.305 15.9523
    1 5 9 505.701 16.7436
    -3 -5 -9 562.168 18.1212
    3 -5 9 567.24 18.3417
    -3 -5 -9 593.625 17.7815
    3 5 9 564.909 17.4342
    3 5 9 591.299 18.03
    -5 -5 -9 801.287 21.4693
    -5 -5 -9 754.688 22.327
    5 -5 9 787.242 22.5735
    -5 5 -9 725.896 21.7313
    5 5 9 759.534 21.2746
    5 5 9 763.328 22.1972
    7 -5 9 286.54 13.8459
    -7 -5 -9 282.007 12.3266
    -7 -5 -9 281.882 13.6388
    7 5 9 295.866 12.9873
    -7 5 -9 297.128 12.9277
    -9 -5 -9 25.0718 5.35672
    9 -5 9 23.0355 5.11681
    -9 5 -9 14.9085 4.55446
    9 5 9 24.6437 5.21459
    9 5 9 22.2259 3.98809
    11 -5 9 218.751 14.2298
    -11 -5 -9 246.888 14.6592
    11 5 9 226.842 12.2721
    -11 5 -9 244.943 13.1564
    -13 -5 -9 94.8989 13.6717
    13 -5 9 53.8686 6.85857
    13 5 9 81.1265 10.562
    16 -6 -9 3.4062 3.27403
    16 -6 -9 -1.4957 5.40624
    16 -6 -9 0.07517 5.57843
    16 -6 -9 -4.2455 2.60168
    16 6 -9 5.47105 6.14867
    16 6 -9 -5.4901 2.99582
    14 -6 -9 13.8864 5.16714
    14 -6 -9 5.53111 4.90261
    14 -6 -9 13.4785 3.10616
    14 6 -9 14.9643 5.89113
    14 6 -9 5.85802 3.17452
    12 -6 -9 -0.3421 4.05926
    -12 -6 9 10.2519 3.34375
    12 -6 -9 7.37737 2.9806
    12 -6 -9 4.39612 4.33827
    12 6 -9 7.18604 5.15407
    -12 6 9 9.44435 4.67375
    12 6 -9 8.08879 3.10392
    10 -6 -9 8.90057 4.24833
    10 -6 -9 7.13329 3.07145
    10 -6 -9 9.42097 4.14694
    -10 -6 9 9.93543 3.25324
    -10 6 9 6.42006 4.60028
    10 6 -9 9.99901 3.21736
    8 -6 -9 1.087 3.43707
    8 -6 -9 -2.8421 3.48269
    8 -6 -9 -5.9807 2.66387
    -8 -6 9 -3.342 2.76682
    8 6 -9 -2.1606 2.65029
    -8 6 9 -1.1623 3.74963
    6 -6 -9 214.549 15.8063
    -6 -6 9 255.82 11.0948
    6 -6 -9 239.785 10.1434
    6 -6 -9 258.975 12.4624
    -6 6 9 258.565 11.8076
    6 6 -9 247.356 10.6928
    4 -6 -9 156.62 10.2767
    -4 -6 9 180.724 9.54587
    4 -6 -9 164.428 8.84348
    -4 6 9 157.427 10.329
    -4 6 9 157.943 10.0658
    -2 -6 9 11.9262 1.42486
    2 -6 -9 7.335 3.61644
    2 -6 -9 11.7699 3.72674
    -2 -6 9 9.7124 3.17776
    -2 6 9 8.38882 3.92916
    0 -6 9 20.6752 6.89692
    0 -6 -9 22.9378 4.06996
    0 -6 9 30.3117 4.00827
    0 -6 -9 24.9057 4.28532
    0 6 9 36.1571 5.08494
    0 6 9 20.5249 4.64336
    -2 -6 -9 14.3718 4.65404
    -2 -6 -9 6.0864 3.54719
    2 -6 9 5.86731 2.76852
    2 -6 9 8.13503 3.84054
    2 6 9 -1.277 3.17899
    -4 -6 -9 1.85501 3.29044
    4 -6 9 -1.2496 3.29098
    4 -6 9 -0.4677 2.78852
    -4 -6 -9 -1.5647 3.76825
    4 6 9 -4.8406 3.32372
    4 6 9 -3.915 3.59697
    -6 -6 -9 23.0586 5.15011
    -6 -6 -9 27.4041 4.01178
    6 -6 9 27.6048 4.96723
    -6 6 -9 24.7701 4.5156
    6 6 9 31.9626 5.41587
    8 -6 9 17.3394 4.55468
    -8 -6 -9 12.3791 5.42215
    -8 -6 -9 10.1902 3.83054
    8 -6 9 8.18791 4.74427
    -8 6 -9 8.81105 4.29817
    8 6 9 7.81124 4.94256
    8 6 9 7.32821 3.56131
    10 -6 9 252.964 13.1313
    -10 -6 -9 247.8 14.6443
    10 -6 9 255.327 14.7657
    -10 6 -9 256.261 13.3214
    10 6 9 261.844 12.7533
    10 6 9 246.421 14.0635
    12 -6 9 353.206 16.6429
    -12 -6 -9 361.408 18.091
    12 -6 9 334.108 17.8845
    12 6 9 318.628 17.1995
    -12 6 -9 347.013 15.7453
    12 6 9 356.803 15.0533
    15 -7 -9 206.73 7.42773
    15 -7 -9 219.819 14.3269
    15 -7 -9 222.839 8.35975
    15 -7 -9 197.289 16.2058
    15 7 -9 227.072 9.83329
    15 7 -9 195.511 16.1926
    13 -7 -9 466.92 17.7164
    13 -7 -9 492.83 20.1922
    13 -7 -9 462.684 12.9895
    13 7 -9 480.504 20.2136
    -13 7 9 518.807 18.012
    13 7 -9 495.629 14.7073
    -11 -7 9 567.036 17.3317
    11 -7 -9 586.86 15.5039
    11 -7 -9 579.723 20.9767
    11 -7 -9 587.577 19.1275
    -11 7 9 588.578 19.2964
    11 7 -9 589.383 16.7141
    11 7 -9 598.129 21.3458
    9 -7 -9 555.289 19.4052
    -9 -7 9 545.432 16.7398
    9 -7 -9 541.893 17.4664
    9 -7 -9 533.446 15.0076
    -9 7 9 524.094 18.0849
    9 7 -9 541.862 15.9949
    7 -7 -9 742.619 22.4669
    7 -7 -9 739.279 19.2304
    -7 -7 9 770.601 20.5545
    7 -7 -9 701.608 20.7532
    -7 7 9 707.002 27.1635
    7 7 -9 748.427 19.8372
    -5 -7 9 1885.84 42.0543
    5 -7 -9 1835.43 41.0649
    5 -7 -9 1852.99 43.5806
    5 -7 -9 1855.76 42.0525
    -5 7 9 1793.77 42.7778
    -3 -7 9 791.792 21.702
    3 -7 -9 782.949 21.023
    3 -7 -9 770.826 22.5777
    -3 7 9 766.15 22.5647
    -3 7 9 784.533 22.3932
    -1 -7 9 450.975 10.9642
    1 -7 -9 471.604 16.3573
    1 -7 -9 491 15.6752
    -1 7 9 432.798 21.7162
    -1 7 9 457.97 16.8566
    1 -7 9 307.245 9.4456
    -1 -7 -9 302.386 13.0625
    -1 -7 -9 315.26 13.162
    1 -7 9 317.389 13.597
    1 7 9 300.433 12.9236
    -3 -7 -9 217.214 11.6656
    3 -7 9 203.575 8.65089
    -3 -7 -9 207.862 11.0799
    3 -7 9 205.318 11.7281
    3 7 9 200.464 11.3343
    5 -7 9 518.629 15.5171
    -5 -7 -9 523.785 16.9217
    -5 -7 -9 513.716 18.1908
    5 -7 9 530.453 18.6173
    5 7 9 519.535 17.449
    7 -7 9 127.814 11.032
    -7 -7 -9 128.96 11.3367
    7 -7 9 139.897 9.52108
    -7 -7 -9 136.236 9.61234
    -7 7 -9 127.055 10.3061
    7 7 9 135.222 10.1869
    7 7 9 144.699 11.0694
    -9 -7 -9 89.6445 11.7179
    -9 -7 -9 79.605 9.39944
    9 -7 9 80.2164 10.0071
    9 -7 9 97.0395 11.9421
    9 7 9 100.775 11.5639
    -9 7 -9 91.6567 10.0307
    9 7 9 84.8998 9.57736
    -11 -7 -9 573.278 22.0974
    11 -7 9 542.848 19.9608
    11 -7 9 552.45 21.7476
    11 7 9 577.665 18.721
    -11 7 -9 550.16 19.3463
    11 7 9 548.181 21.0646
    14 -8 -9 118.354 6.3561
    14 -8 -9 96.7055 14.6932
    14 -8 -9 114.857 5.70763
    14 -8 -9 135.179 12.5516
    -14 8 9 139.048 13.0165
    14 8 -9 124.236 14.8728
    12 -8 -9 84.3432 12.8203
    12 -8 -9 78.4073 5.89829
    -12 -8 9 86.9409 8.30184
    12 -8 -9 83.7804 11.004
    -12 8 9 63.069 7.41167
    12 8 -9 73.6795 8.84012
    10 -8 -9 180.359 11.7369
    -10 -8 9 171.331 9.81804
    10 -8 -9 177.766 13.5184
    10 -8 -9 175.056 7.96804
    -10 8 9 156.943 12.1622
    -8 -8 9 464.428 15.0505
    8 -8 -9 442.802 17.5818
    8 -8 -9 435.615 13.2835
    8 -8 -9 413.577 15.8372
    -8 8 9 409.673 16.3289
    -6 -8 9 340.249 13.2516
    6 -8 -9 350.855 14.1467
    6 -8 -9 359.063 15.4616
    6 -8 -9 339.339 12.1112
    -6 8 9 370.616 14.8487
    -4 -8 9 338.556 13.3396
    4 -8 -9 307.848 14.2438
    4 -8 -9 320.48 12.2683
    -4 8 9 338.691 14.4439
    2 -8 -9 882.915 23.5426
    2 -8 -9 880.599 24.8447
    -2 8 9 892.741 24.7387
    0 -8 9 151.815 10.736
    0 -8 -9 145.381 10.5998
    0 -8 -9 143.821 10.4729
    0 -8 9 144.897 6.11259
    0 8 9 151.683 10.6189
    0 8 9 140.792 10.4379
    -2 -8 -9 392.229 14.9238
    2 -8 9 383.808 11.6078
    -2 -8 -9 385.209 15.0959
    2 -8 9 392.621 15.6788
    2 8 9 385.683 14.953
    2 8 9 402.493 15.2078
    4 -8 9 129.878 11.0212
    4 -8 9 128.81 8.02926
    -4 -8 -9 123.384 9.92167
    -4 -8 -9 128.33 10.5967
    4 8 9 124.326 10.5677
    4 8 9 128.423 10.1345
    -6 -8 -9 35.6175 4.69423
    6 -8 9 34.2439 4.76664
    6 -8 9 34.3925 5.642
    -6 -8 -9 38.8311 6.47902
    6 8 9 23.2948 5.1432
    6 8 9 29.517 4.48841
    -8 -8 -9 91.0073 9.43823
    8 -8 9 101.938 12.0518
    -8 -8 -9 86.2601 11.3559
    8 -8 9 95.8201 9.70876
    8 8 9 87.1172 11.289
    8 8 9 106.599 9.76186
    -8 8 -9 111.056 10.306
    10 -8 9 9.13991 5.48318
    -10 -8 -9 15.1583 6.12471
    10 -8 9 4.39651 5.21278
    10 8 9 -5.6784 6.51187
    10 8 9 8.75836 4.14782
    -10 8 -9 16.7368 5.55481
    13 -9 -9 28.9542 7.24886
    13 -9 -9 43.2608 7.4525
    13 -9 -9 49.3983 4.68577
    -13 9 9 36.1718 7.01318
    13 9 -9 37.9938 8.45719
    -11 -9 9 168.311 9.72635
    11 -9 -9 165.927 14.6366
    11 -9 -9 176.834 12.9194
    11 -9 -9 166.45 7.56022
    11 9 -9 153.327 14.408
    -11 9 9 156.454 13.059
    9 -9 -9 126.156 7.52046
    9 -9 -9 130.199 13.0696
    -9 -9 9 123.499 9.41842
    9 -9 -9 143.838 11.5024
    -9 9 9 148.802 11.9794
    -7 -9 9 165.594 10.0755
    7 -9 -9 174.532 8.82697
    7 -9 -9 176.021 11.7966
    7 -9 -9 174.06 13.0847
    -7 9 9 186.026 12.3947
    5 -9 -9 467.162 14.8756
    -5 -9 9 476.554 16.0225
    5 -9 -9 458.742 16.9693
    5 -9 -9 467.617 18.0714
    -5 9 9 467.853 17.4025
    3 -9 -9 275.877 14.0365
    3 -9 -9 292.479 12.21
    -3 -9 9 291.691 19.2888
    -3 9 9 296.519 14.1469
    -1 -9 9 22.63 2.48207
    1 -9 -9 13.7522 4.18868
    1 -9 -9 16.9282 4.67031
    -1 -9 9 12.6323 4.38618
    -1 9 9 25.7461 5.5478
    1 -9 9 46.7576 5.83916
    -1 -9 -9 57.5613 8.87851
    -1 -9 -9 50.9029 5.57972
    1 -9 9 60.0961 5.55076
    1 9 9 53.2357 6.9587
    -3 -9 -9 29.3018 4.66267
    3 -9 9 45.9537 6.30296
    -3 -9 -9 41.0659 5.60698
    3 -9 9 26.3955 5.00711
    -5 -9 -9 88.6955 10.5998
    5 -9 9 97.614 11.3855
    -5 -9 -9 85.4489 9.21854
    5 9 9 87.968 8.53904
    5 9 9 86.7993 9.58407
    7 -9 9 34.1323 5.95223
    -7 -9 -9 20.8216 6.00225
    7 -9 9 26.9419 5.23893
    -7 -9 -9 24.4648 4.48178
    7 9 9 19.3193 4.37658
    -7 9 -9 25.0402 5.40406
    7 9 9 22.3293 6.09954
    -9 -9 -9 1.67582 5.89799
    9 -9 9 2.86001 5.52882
    -9 -9 -9 -6.1639 3.6918
    9 -9 9 -3.8683 5.4251
    -9 9 -9 2.06585 4.78137
    9 9 9 -4.4095 3.99087
    9 9 9 9.95129 6.78337
    9 9 9 -10.167 6.41713
    -12 -10 9 474.292 15.1068
    12 -10 -9 488.456 22.4582
    12 -10 -9 481.813 12.1429
    12 -10 -9 516.501 20.0214
    12 10 -9 489.366 22.306
    -12 10 9 470.857 20.229
    10 -10 -9 317.059 18.0208
    10 -10 -9 318.721 10.6013
    -10 -10 9 318.727 12.908
    10 -10 -9 328.44 15.8712
    -10 10 9 311.011 16.5072
    10 10 -9 339.038 18.0448
    8 -10 -9 1152.39 30.6089
    -8 -10 9 1108.82 28.295
    8 -10 -9 1114.37 26.6134
    8 -10 -9 1118.58 32.2336
    8 10 -9 1122.13 32.5425
    -8 10 9 1154.4 31.222
    6 -10 -9 643.929 18.1042
    6 -10 -9 644.02 22.1625
    6 -10 -9 608.951 20.7346
    -6 -10 9 642.852 19.5187
    -6 10 9 681.857 21.7256
    -4 -10 9 642.985 20.447
    4 -10 -9 633.399 20.7204
    4 -10 -9 638.398 18.7374
    4 -10 -9 657.334 21.7981
    -4 10 9 646.331 21.3958
    -2 -10 9 587.848 19.0388
    2 -10 -9 573.601 19.7366
    2 -10 -9 551.49 18.7912
    -2 10 9 561.603 19.7447
    0 -10 9 64.3958 10.1212
    0 -10 -9 81.9504 9.40555
    0 -10 9 84.9708 5.53762
    0 -10 -9 80.5447 10.0406
    0 10 9 54.7279 6.78857
    -2 -10 -9 167.938 11.6356
    2 -10 9 159.066 12.4335
    -2 -10 -9 157.326 11.7736
    2 -10 9 177.369 8.35
    2 10 9 180.431 12.3155
    4 -10 9 452.951 14.548
    4 -10 9 461.596 18.4768
    -4 -10 -9 423.828 16.4456
    -4 -10 -9 483.787 18.0518
    4 10 9 439.306 17.8767
    -6 -10 -9 104.647 10.015
    6 -10 9 94.3833 9.44647
    -6 -10 -9 82.6765 11.7653
    6 -10 9 106.785 12.547
    6 10 9 102.601 12.6535
    8 -10 9 535.735 22.2367
    -8 -10 -9 524.21 21.4083
    -8 -10 -9 554.945 18.1394
    8 -10 9 538.266 18.6688
    -8 10 -9 553.023 19.3053
    8 10 9 547.43 22.3754
    8 10 9 519.111 21.4333
    11 -11 -9 43.817 5.35683
    11 -11 -9 25.3402 7.13628
    -11 -11 9 54.9264 8.10459
    -11 11 9 37.7081 7.84445
    9 -11 -9 61.5488 7.79873
    9 -11 -9 66.9223 6.63045
    -9 -11 9 61.244 8.99724
    9 -11 -9 52.6642 7.62015
    -9 11 9 56.2691 7.56938
    9 11 -9 53.8439 8.81724
    7 -11 -9 282.539 15.2724
    -7 -11 9 283.758 12.9804
    7 -11 -9 291.41 17.0729
    7 -11 -9 288.336 11.2956
    -7 11 9 284.051 15.632
    7 11 -9 290.194 16.8383
    -5 -11 9 177.04 11.4018
    5 -11 -9 160.25 13.7025
    5 -11 -9 167.761 9.9263
    5 -11 -9 169.964 13.0615
    -5 11 9 190.428 13.2993
    -3 -11 9 -5.8783 3.61618
    3 -11 -9 5.19566 4.82855
    3 -11 -9 2.92559 4.47526
    -3 11 9 3.89291 5.73702
    -1 -11 9 8.51064 4.38234
    -1 -11 9 19.0723 2.59911
    1 -11 -9 18.4884 4.88544
    1 -11 -9 6.64002 4.34139
    -1 11 9 15.6037 6.45232
    -1 -11 -9 11.7889 4.75851
    1 -11 9 8.53653 3.13668
    -1 -11 -9 2.44115 3.86839
    1 -11 9 11.5835 4.8832
    1 11 9 9.54005 5.94672
    3 -11 9 5.10482 3.96847
    -3 -11 -9 6.76348 5.05553
    -3 -11 -9 3.24467 3.99909
    3 -11 9 -4.641 4.27067
    3 11 9 -7.9368 5.73264
    5 -11 9 49.1972 5.7065
    -5 -11 -9 33.8873 7.06181
    -5 -11 -9 22.6799 4.58218
    5 -11 9 32.3412 6.52974
    5 11 9 39.3704 7.84881
    7 -11 9 16.7268 6.89709
    -7 -11 -9 13.6333 6.5261
    7 -11 9 21.4338 5.70701
    -7 -11 -9 11.9159 4.37545
    7 11 9 12.2173 7.7004
    7 11 9 16.547 7.07764
    10 -12 -9 10.6562 4.67901
    -10 -12 9 7.73176 3.98988
    8 -12 -9 -4.4964 6.08424
    8 -12 -9 -0.6904 6.25199
    -8 -12 9 3.3024 3.73083
    8 -12 -9 7.53716 3.61298
    -8 12 9 6.70453 6.88849
    8 12 -9 -4.5578 6.85821
    6 -12 -9 21.7718 4.26147
    6 -12 -9 15.6772 6.46134
    6 -12 -9 7.98263 5.84848
    -6 -12 9 17.7443 4.39851
    -6 12 9 4.16133 6.14524
    6 12 -9 15.6745 7.22626
    4 -12 -9 -10.465 4.58011
    -4 -12 9 -5.7324 3.97406
    4 -12 -9 -1.0431 4.80945
    -4 12 9 2.68091 6.09038
    -2 -12 9 111.509 11.6409
    2 -12 -9 117.249 10.2029
    2 -12 -9 108.149 12.4781
    -2 12 9 97.9872 13.0442
    0 -12 9 49.6514 6.19833
    0 -12 -9 73.088 10.1225
    0 -12 -9 76.1655 11.2796
    0 12 9 52.6109 7.4005
    -2 -12 -9 278.071 15.0835
    2 -12 9 316.868 16.6877
    2 -12 9 303.838 11.5731
    -2 -12 -9 346.889 15.6758
    2 12 9 291.192 16.8976
    4 -12 9 399.442 19.1696
    4 -12 9 402.17 14.9072
    -4 -12 -9 438.385 18.4835
    -4 -12 -9 378.092 16.6068
    4 12 9 381.831 19.3588
    6 -12 9 127.692 15.7808
    -6 -12 -9 152.627 15.0806
    -6 -12 -9 136.01 11.7914
    6 -12 9 181.601 12.2957
    6 12 9 144.394 15.9651
    -7 -13 9 88.9158 11.1306
    7 -13 -9 98.3557 13.4552
    7 -13 -9 104.815 9.10313
    -7 13 9 109.95 14.8663
    5 -13 -9 66.806 8.14606
    -5 -13 9 76.668 11.1573
    5 -13 -9 79.8118 9.29773
    -5 13 9 64.2115 8.56148
    5 13 -9 56.8827 8.4037
    -3 -13 9 45.8455 5.88813
    3 -13 -9 41.0177 6.13824
    -3 13 9 64.5594 8.41732
    1 -13 -9 297.398 16.7723
    -1 -13 9 341.026 16.6931
    -1 -13 9 327.52 9.91738
    1 -13 -9 355.341 15.4415
    -1 13 9 338.115 18.4519
    -1 -13 -9 545.078 20.9044
    1 -13 9 560.528 15.7502
    1 -13 9 579.143 21.8243
    -1 -13 -9 574.457 20.635
    1 13 9 532.173 22.7473
    -3 -13 -9 778.592 25.6842
    3 -13 9 775.985 24.6632
    -3 -13 -9 721.084 24.1453
    3 -13 9 767.334 26.6768
    3 13 9 848.811 34.6337
    16 0 -10 106.299 7.66947
    16 0 -10 117.781 11.4639
    16 0 -10 121.95 11.7147
    14 0 -10 587.49 19.3535
    14 0 -10 588.277 15.0835
    12 0 -10 1473.22 31.8322
    12 0 -10 1523.77 36.5137
    -10 0 10 1089.85 28.8799
    10 0 -10 1105.64 28.4378
    -8 0 10 1742.62 36.4499
    8 0 -10 1765.18 40.7296
    -8 0 10 1736.67 43.2369
    6 0 -10 2155.98 47.832
    -6 0 10 2087.23 44.0034
    -4 0 10 1425.54 42.3163
    -4 0 10 1507.07 33.2947
    4 0 -10 1648.68 36.6036
    2 0 -10 441.987 15.1558
    -2 0 10 434.459 12.5962
    0 0 10 16.9309 5.82941
    0 0 -10 27.7635 4.07246
    0 0 -10 25.0496 6.64357
    0 0 10 35.9241 5.14843
    2 0 10 573.761 15.6423
    2 0 10 579.632 17.9592
    -2 0 -10 544.17 17.6586
    -2 0 -10 572.511 17.7439
    4 0 10 236.679 11.9204
    -4 0 -10 234.723 11.7729
    -4 0 -10 231.821 11.7438
    6 0 10 141.831 10.4615
    -6 0 -10 120.844 10.0544
    8 0 10 440.491 16.7806
    -8 0 -10 429.921 16.6966
    -10 0 -10 324.666 15.5308
    10 0 10 315.73 15.1526
    12 0 10 223.088 17.4457
    -12 0 -10 249.22 15.3633
    17 -1 -10 7.46679 4.6575
    17 -1 -10 8.57107 4.58683
    17 -1 -10 15.6771 5.5683
    17 1 -10 8.7883 5.82686
    17 1 -10 -0.7541 4.29495
    17 1 -10 7.3979 3.48518
    15 -1 -10 37.6264 4.63254
    15 -1 -10 39.8861 5.691
    15 1 -10 35.2397 5.1832
    15 1 -10 34.4074 4.93238
    15 1 -10 42.1842 6.90748
    13 -1 -10 235.036 9.00802
    13 -1 -10 228.84 12.5376
    13 1 -10 233.66 12.3292
    -11 -1 10 361.262 14.5543
    11 -1 -10 338.509 14.2413
    11 -1 -10 330.623 10.3696
    11 1 -10 344.243 13.8546
    9 -1 -10 439.968 15.6201
    -9 -1 10 386.675 18.6565
    9 1 -10 440.064 15.2133
    -9 1 10 425.794 15.916
    -9 1 10 418.971 11.7442
    -7 -1 10 110.415 13.9495
    7 -1 -10 121.19 9.45325
    -7 -1 10 108.61 4.61112
    -7 1 10 114.544 6.31184
    -7 1 10 106.381 9.6071
    7 1 -10 111.072 9.31972
    -5 -1 10 193.794 12.1723
    5 -1 -10 229.179 11.2406
    -5 -1 10 201.568 7.05349
    5 1 -10 202.128 10.8639
    -5 1 10 204.489 8.56593
    -3 -1 10 -1.76 2.49175
    3 -1 -10 3.44808 3.39015
    -3 -1 10 -3.43 3.32756
    -3 1 10 2.04949 2.9704
    3 1 -10 -0.8863 3.28205
    -1 -1 10 5.52539 2.52127
    1 -1 -10 -8.4854 6.23951
    1 -1 -10 0.69091 3.03406
    -1 1 10 7.93149 2.97018
    1 1 -10 7.07848 3.25968
    1 -1 10 10.3873 3.42457
    -1 -1 -10 8.43989 4.21261
    -1 -1 -10 9.09388 3.32988
    1 1 10 17.9372 4.19101
    1 1 10 19.6714 3.46911
    -1 1 -10 13.7104 4.13582
    -1 1 -10 15.8673 3.91661
    -3 -1 -10 37.4437 5.27106
    3 -1 10 40.8714 5.00232
    -3 -1 -10 22.1692 3.87896
    3 1 10 25.9698 4.25056
    -3 1 -10 28.4801 4.27343
    3 1 10 35.6491 4.37406
    -3 1 -10 32.9455 4.797
    -5 -1 -10 351.376 14.1795
    -5 -1 -10 359.729 14.3237
    5 -1 10 358.189 14.518
    -5 1 -10 361.497 14.3231
    5 1 10 360.766 14.3095
    -7 -1 -10 307.475 14.1237
    7 -1 10 308 14.182
    7 1 10 336.233 14.202
    -7 1 -10 302.95 14.0126
    9 -1 10 310.898 14.5877
    -9 -1 -10 286.466 14.4729
    -9 1 -10 301.058 14.3678
    9 1 10 281.59 14.049
    11 -1 10 432.946 17.8567
    -11 -1 -10 383.449 17.4726
    -11 1 -10 396.049 17.558
    11 1 10 448.429 17.6098
    16 -2 -10 103.25 11.893
    16 -2 -10 93.0801 10.5984
    16 2 -10 93.1807 5.10597
    16 2 -10 97.7095 10.6838
    16 2 -10 101.06 12.6828
    14 -2 -10 316.39 11.8926
    14 -2 -10 327.756 15.1559
    14 2 -10 325.418 13.9005
    12 -2 -10 261.786 9.95792
    12 -2 -10 249.936 13.1167
    12 2 -10 263.775 12.3814
    10 -2 -10 25.8623 4.66561
    -10 -2 10 25.8186 7.7118
    10 -2 -10 35.4416 3.79059
    10 2 -10 25.4612 4.24486
    -10 2 10 32.616 3.70974
    8 -2 -10 -0.386 3.45821
    -8 -2 10 2.61132 4.36409
    -8 2 10 5.3593 2.85893
    -8 2 10 0.78043 3.56086
    8 2 -10 2.53463 3.274
    6 -2 -10 471.865 16.0389
    -6 -2 10 457.489 10.2372
    -6 -2 10 482.499 16.5449
    6 2 -10 474.202 15.7756
    -6 2 10 464.618 16.4115
    -6 2 10 463.429 13.6829
    -4 -2 10 990.922 21.4509
    -4 -2 10 938.98 26.2045
    4 -2 -10 1002.15 25.3412
    4 -2 -10 1023.74 26.0557
    4 2 -10 1022.46 25.7496
    -4 2 10 963.178 27.2878
    -4 2 10 951.806 23.8748
    2 -2 -10 360.181 13.6096
    2 -2 -10 349.475 13.2791
    -2 -2 10 274.552 17.6403
    -2 -2 10 349.754 10.0067
    -2 2 10 338.685 19.3093
    -2 2 10 359.734 11.8553
    2 2 -10 354.92 13.4819
    0 -2 -10 331.457 17.1935
    0 -2 10 360.326 10.4381
    0 -2 -10 344.403 13.3628
    0 -2 10 349.198 14.5452
    0 2 10 360.666 16.1286
    0 2 -10 331.889 13.3009
    0 2 10 340.107 11.645
    -2 -2 -10 545.53 17.5777
    2 -2 10 548.568 17.7356
    -2 -2 -10 554.059 17.4982
    -2 2 -10 557.556 17.6811
    2 2 10 549.903 15.938
    -2 2 -10 524.509 17.3869
    2 2 10 549.205 17.702
    4 -2 10 455.753 16.3084
    -4 -2 -10 450.271 15.8159
    -4 -2 -10 471.401 16.2981
    -4 2 -10 439.579 15.812
    4 2 10 468.1 16.3738
    4 2 10 428.03 14.553
    -6 -2 -10 3.02304 4.10033
    -6 -2 -10 -0.8516 3.41583
    6 -2 10 -4.6833 3.89186
    -6 2 -10 0.28692 4.02533
    6 2 10 -2.271 3.68791
    -8 -2 -10 10.7647 4.87771
    8 -2 10 4.87555 4.0547
    -8 2 -10 6.05823 4.86988
    8 2 10 12.0667 3.95245
    -10 -2 -10 -3.0156 4.98432
    10 -2 10 1.04341 4.4045
    10 2 10 4.2145 4.02492
    -10 2 -10 -0.705 4.94216
    -12 -2 -10 33.0232 6.92988
    12 -2 10 17.5371 5.13264
    -12 2 -10 25.6139 6.1843
    12 2 10 19.2982 5.54856
    15 -3 -10 509.669 16.517
    15 -3 -10 523.798 19.7068
    15 3 -10 481.448 20.1365
    15 3 -10 532.915 17.5869
    13 -3 -10 523.795 18.957
    13 -3 -10 510.849 15.7057
    13 3 -10 519.629 17.0344
    11 -3 -10 323.6 14.5593
    11 -3 -10 321.07 11.4664
    11 3 -10 329.197 13.2221
    -11 3 10 318.376 11.3751
    -9 -3 10 154.392 10.6507
    9 -3 -10 158.031 7.9644
    9 -3 -10 136.845 10.4682
    -9 3 10 161.441 8.35908
    9 3 -10 142.568 9.73902
    -7 -3 10 384.784 14.3594
    7 -3 -10 365.634 14.6272
    -7 3 10 385.332 12.5315
    -7 3 10 378.052 14.9652
    7 3 -10 375.058 13.7673
    5 -3 -10 94.3525 8.0674
    -5 -3 10 96.7127 8.96739
    5 -3 -10 110.652 9.42679
    -5 3 10 100.227 7.81492
    -5 3 10 100.8 9.23571
    5 3 -10 87.0512 8.63616
    3 -3 -10 575.044 17.4328
    -3 -3 10 544.595 13.4625
    3 -3 -10 599.885 18.3925
    -3 3 10 591.195 18.5833
    -3 3 10 600.245 16.8397
    3 3 -10 569.142 17.6704
    1 -3 -10 794.104 22.3482
    -1 -3 10 794.618 24.2258
    -1 -3 10 799.039 18.4352
    -1 3 10 814.374 20.9157
    -1 3 10 797.054 22.8207
    1 3 -10 801.897 22.1132
    -1 -3 -10 795.068 22.3692
    -1 -3 -10 805.596 22.5128
    1 -3 10 790.507 22.5536
    1 3 10 809.958 22.8132
    -1 3 -10 792.875 22.378
    1 3 10 796.561 20.8372
    -3 -3 -10 647.398 19.9314
    3 -3 10 666.962 20.1627
    -3 -3 -10 660.841 19.6622
    3 3 10 632.904 18.3731
    3 3 10 642.484 19.9686
    -3 3 -10 640.993 19.7071
    -5 -3 -10 1122.06 29.0139
    5 -3 10 1171.5 30.1012
    -5 -3 -10 1129.06 29.809
    5 3 10 1131.55 28.3046
    5 3 10 1118.3 29.326
    -5 3 -10 1151.16 29.5823
    -7 -3 -10 641.714 20.0819
    -7 -3 -10 644.376 20.9861
    7 -3 10 642.18 20.901
    7 3 10 689.776 20.6242
    -7 3 -10 652.905 20.6923
    -9 -3 -10 529.568 19.5316
    9 -3 10 525.634 19.3424
    9 3 10 568.191 18.8162
    -9 3 -10 512.258 18.7276
    11 -3 10 384.064 17.7541
    -11 -3 -10 386.408 17.9434
    -11 3 -10 382.403 17.0553
    11 3 10 408.773 16.5949
    16 -4 -10 26.4175 8.51893
    16 -4 -10 32.0776 5.91817
    16 -4 -10 38.5726 6.09937
    16 4 -10 33.3012 4.91653
    16 4 -10 44.2573 7.74069
    14 -4 -10 -2.6333 4.57554
    14 -4 -10 -4.1815 4.12546
    14 4 -10 -5.8609 5.76489
    14 4 -10 0.63399 3.50461
    12 -4 -10 -7.8281 4.21282
    -12 -4 10 -7.0577 6.06472
    12 -4 -10 -6.05 6.8061
    12 4 -10 -2.6037 3.21717
    -12 4 10 6.51174 3.7586
    10 -4 -10 247.965 13.2981
    -10 -4 10 255.93 12.6074
    10 -4 -10 264.781 10.876
    -10 4 10 271.55 11.2097
    10 4 -10 264.973 11.7826
    8 -4 -10 26.9966 4.43886
    8 -4 -10 38.0395 4.34658
    -8 -4 10 35.5661 4.49354
    8 -4 -10 31.6477 4.3546
    8 4 -10 38.7202 4.5482
    -8 4 10 39.9079 4.67126
    6 -4 -10 -4.3268 3.11401
    -6 -4 10 0.01183 2.93254
    6 -4 -10 -0.1162 3.28034
    -6 4 10 0.8558 3.32509
    6 4 -10 -1.6461 2.8951
    -6 4 10 1.46097 3.52212
    4 -4 -10 113.264 8.34239
    4 -4 -10 116.766 9.61563
    -4 4 10 119.239 9.85534
    -4 4 10 118.182 8.78449
    4 4 -10 115.486 9.06507
    2 -4 -10 170.771 11.589
    2 -4 -10 177.991 10.7879
    -2 -4 10 160.307 5.87543
    -2 -4 10 167.641 11.6525
    -2 4 10 170.358 10.8202
    2 4 -10 166.064 10.1282
    -2 4 10 173.258 9.70924
    0 -4 -10 195.021 10.7717
    0 -4 10 198.755 11.0736
    0 -4 -10 193.155 11.1108
    0 4 -10 199.659 10.7562
    0 4 10 187.592 10.0018
    0 4 10 183.053 11.2412
    -2 -4 -10 20.5865 4.44342
    -2 -4 -10 17.0339 4.16092
    2 -4 10 11.3869 3.70496
    2 4 10 13.3067 4.11073
    2 4 10 15.317 4.0755
    4 -4 10 16.7738 4.15412
    -4 -4 -10 6.79345 3.46701
    -4 -4 -10 10.7492 4.4221
    4 4 10 6.65649 3.66858
    4 4 10 11.6211 4.13428
    -6 -4 -10 158.867 10.5614
    6 -4 10 150.733 11.2992
    -6 -4 -10 150.294 11.1209
    -6 4 -10 158.997 10.8723
    6 4 10 154.052 10.2984
    6 4 10 151.812 10.8616
    -8 -4 -10 67.0065 10.254
    8 -4 10 67.4125 10.2641
    -8 -4 -10 79.6 9.73083
    -8 4 -10 81.1681 10.3258
    8 4 10 90.4493 9.74745
    8 4 10 78.7204 9.82902
    -10 -4 -10 -0.929 5.20429
    10 -4 10 -1.6438 4.59184
    -10 4 -10 -3.5502 4.62282
    10 4 10 1.13112 4.29591
    -12 -4 -10 24.7062 7.38462
    12 -4 10 1.4989 5.52292
    -12 4 -10 9.53079 6.32214
    12 4 10 9.96747 5.06564
    15 -5 -10 118.134 11.3169
    15 -5 -10 105.997 8.15016
    15 -5 -10 106.944 13.326
    15 5 -10 116.176 14.2815
    15 5 -10 122.565 10.0465
    13 -5 -10 201.724 11.5981
    13 -5 -10 210.652 14.0282
    13 -5 -10 198.415 9.71521
    -13 5 10 205.347 11.2156
    13 5 -10 193.592 14.2364
    13 5 -10 214.208 11.0065
    11 -5 -10 103.223 11.2523
    11 -5 -10 106.264 7.89436
    -11 -5 10 121.95 9.6199
    11 -5 -10 100.225 9.0614
    -11 5 10 106.528 9.38071
    11 5 -10 114.632 9.03841
    -9 -5 10 89.8917 8.89373
    9 -5 -10 105.922 10.4446
    9 -5 -10 93.9274 7.5758
    -9 5 10 109.847 9.09147
    9 5 -10 89.9242 8.64464
    -7 -5 10 58.6592 8.4317
    7 -5 -10 52.5086 5.78769
    7 -5 -10 41.3121 4.81401
    7 -5 -10 52.4861 7.04404
    7 5 -10 55.1776 7.9611
    -7 5 10 56.1006 7.78567
    5 -5 -10 270.558 12.8937
    -5 -5 10 251.798 16.8767
    5 -5 -10 259.287 11.3453
    -5 5 10 269.635 12.0914
    5 5 -10 279.436 11.9553
    -5 5 10 282.53 13.3802
    -3 -5 10 344.314 15.0952
    3 -5 -10 359.904 14.4759
    3 -5 -10 346.761 13.398
    -3 5 10 351.651 14.4827
    -3 5 10 350.375 13.5644
    3 5 -10 347.69 13.6149
    1 -5 -10 451.301 16.4209
    -1 -5 10 455.571 11.3848
    1 -5 -10 451.12 16.4656
    -1 -5 10 454.052 11.3561
    -1 -5 10 485.185 16.4561
    -1 5 10 466.716 15.5665
    1 5 -10 481.306 16.1568
    -1 5 10 459.068 16.6511
    -1 -5 -10 186.079 11.3443
    1 -5 10 206.39 11.455
    -1 -5 -10 212.458 11.1594
    1 5 10 163.532 12.5388
    1 5 10 188.596 11.6314
    3 -5 10 406.611 15.5657
    -3 -5 -10 390.499 15.0674
    -3 -5 -10 364.013 14.566
    3 5 10 348.235 13.8661
    3 5 10 400.427 15.2928
    -5 -5 -10 395.099 15.0929
    -5 -5 -10 412.079 16.1033
    5 -5 10 397.537 16.0377
    5 5 10 405.483 15.6425
    -5 5 -10 399.813 15.6061
    5 5 10 395.146 14.9595
    7 -5 10 272.127 14.3654
    -7 -5 -10 292.096 13.3779
    -7 -5 -10 278.239 14.3875
    7 5 10 278.6 13.4466
    7 5 10 301.207 13.6382
    -7 5 -10 276.636 13.8344
    -9 -5 -10 63.0938 7.97267
    9 5 10 63.8077 10.0543
    9 5 10 54.8654 7.14027
    -9 5 -10 71.273 10.4626
    -11 -5 -10 243.8 16.3568
    11 -5 10 216.063 16.0436
    11 5 10 257.431 14.0911
    -11 5 -10 267.914 14.8296
    11 5 10 224.461 15.0982
    14 -6 -10 127.212 11.803
    14 -6 -10 117.948 7.83095
    14 -6 -10 121.018 13.9797
    14 6 -10 109.472 9.49119
    14 6 -10 115.025 14.1514
    12 -6 -10 83.8451 11.9769
    -12 -6 10 77.5587 9.50583
    12 -6 -10 69.3246 7.20174
    12 -6 -10 98.0436 10.0923
    12 6 -10 73.5247 8.37084
    -12 6 10 80.2719 9.91153
    10 -6 -10 611.778 17.2254
    10 -6 -10 637.948 21.4717
    10 -6 -10 606.004 18.6987
    -10 -6 10 652.275 19.2288
    -10 6 10 566.55 20.3725
    10 6 -10 610.345 18.031
    8 -6 -10 261.919 10.9388
    8 -6 -10 265.686 13.9169
    8 -6 -10 288.732 12.2148
    -8 -6 10 286.445 12.7674
    8 6 -10 275.149 11.7852
    -8 6 10 269.322 13.9452
    6 -6 -10 342.75 15.028
    -6 -6 10 303.143 18.3462
    6 -6 -10 333.456 12.5681
    6 6 -10 364.6 13.3776
    -6 6 10 358.614 14.0846
    4 -6 -10 931.336 26.4628
    -4 -6 10 985.505 28.0495
    4 -6 -10 972.581 25.0154
    -4 6 10 960.589 26.8493
    -4 6 10 992.594 26.0782
    4 6 -10 961.822 25.2072
    2 -6 -10 1219.9 31.1502
    -2 -6 10 1192.24 30.606
    2 -6 -10 1153.13 33.9386
    -2 6 10 1246.38 31.6956
    -2 6 10 1207.08 31.2423
    0 -6 -10 1460.66 34.8525
    0 -6 10 1391.73 30.205
    0 -6 -10 1400.74 34.9784
    0 -6 10 1436.61 35.2398
    0 6 10 1419.01 34.6078
    0 6 10 1423.34 35.3431
    -2 -6 -10 633.977 19.6402
    2 -6 10 622.387 20.0205
    2 -6 10 636.392 16.1499
    -2 -6 -10 664.564 20.0898
    2 6 10 596.959 19.557
    2 6 10 579.045 18.8599
    4 -6 10 153.952 8.34912
    -4 -6 -10 149.031 10.938
    -4 -6 -10 140.371 10.3795
    4 -6 10 139.395 11.3348
    4 6 10 127.362 10.6009
    4 6 10 149.765 10.3801
    6 -6 10 433.419 14.378
    -6 -6 -10 420.774 15.7522
    6 -6 10 419.626 17.1557
    -6 -6 -10 415.873 17.0249
    6 6 10 395.869 15.8257
    -6 6 -10 412.644 16.4737
    6 6 10 445.864 16.3652
    -8 -6 -10 157.317 12.8111
    8 -6 10 172.881 10.9458
    8 -6 10 151.5 13.2309
    -8 -6 -10 161.921 11.4609
    8 6 10 185.792 11.7892
    8 6 10 152.869 12.104
    -8 6 -10 164.642 12.1036
    10 -6 10 12.7152 5.42285
    10 -6 10 8.65991 5.57498
    -10 -6 -10 17.8436 6.9746
    -10 6 -10 18.2803 5.97127
    10 6 10 -3.9106 5.96746
    10 6 10 10.4829 4.60294
    13 -7 -10 62.9553 6.69571
    13 -7 -10 54.4602 6.76767
    13 -7 -10 59.5603 7.36681
    13 7 -10 63.4034 8.73882
    -13 7 10 70.9781 7.51634
    13 7 -10 73.3128 8.78224
    11 -7 -10 2.09969 3.20727
    11 -7 -10 5.39314 5.10887
    -11 -7 10 5.6763 3.89027
    11 -7 -10 3.92512 4.74266
    -11 7 10 3.04864 4.89102
    11 7 -10 8.11528 3.53599
    9 -7 -10 16.2625 4.7824
    -9 -7 10 20.2824 4.19258
    9 -7 -10 13.5995 4.66492
    9 -7 -10 21.9034 4.01837
    -9 7 10 24.4054 5.60022
    9 7 -10 21.5155 3.89076
    -7 -7 10 2.64044 6.27375
    7 -7 -10 -1.2023 3.76726
    7 -7 -10 -1.4063 3.17191
    7 -7 -10 -5.647 4.11427
    -7 7 10 1.25335 4.68627
    7 7 -10 0.19822 3.062
    5 -7 -10 -2.2846 4.28953
    5 -7 -10 -3.4757 3.26845
    -5 -7 10 -1.0946 3.30838
    -5 7 10 -6.6322 4.36221
    -3 -7 10 103.413 9.65457
    3 -7 -10 88.8889 10.5238
    -3 7 10 86.1936 10.2816
    -3 7 10 94.0995 9.98635
    1 -7 -10 190.271 10.8267
    -1 -7 10 175.923 11.6308
    -1 -7 10 187.736 5.91222
    1 -7 -10 186.46 11.9304
    -1 7 10 194.526 12.0667
    -1 7 10 178.951 11.4462
    -1 -7 -10 19.8977 4.16048
    -1 -7 -10 32.0522 5.37087
    1 -7 10 14.1917 4.21056
    1 7 10 24.0169 5.2851
    1 7 10 18.4956 4.21626
    -3 -7 -10 162.513 11.1083
    3 -7 10 186.897 12.1262
    3 -7 10 173.197 8.42132
    -3 -7 -10 166.007 11.4443
    3 7 10 165.385 11.3224
    3 7 10 170.231 11.4942
    -5 -7 -10 -6.7685 4.50862
    -5 -7 -10 -0.5744 3.59053
    5 -7 10 5.48891 6.70793
    5 -7 10 0.61289 4.1546
    5 7 10 0.51903 5.05099
    5 7 10 1.07559 3.67805
    -7 -7 -10 31.1828 6.36967
    7 -7 10 12.4792 4.93416
    -7 -7 -10 22.1544 4.74363
    7 -7 10 24.6667 5.02812
    -7 7 -10 16.4713 5.44461
    7 7 10 24.0101 5.83696
    7 7 10 22.4608 4.57679
    -9 -7 -10 1.48884 4.05494
    9 -7 10 8.58015 5.3476
    9 -7 10 0.4529 5.21334
    -9 -7 -10 -0.9596 6.00085
    9 7 10 7.80142 4.50704
    9 7 10 3.6327 6.4701
    -9 7 -10 16.434 5.72774
    12 -8 -10 474.464 13.8415
    12 -8 -10 501.222 21.1996
    12 -8 -10 453.741 17.9945
    -12 -8 10 481.24 16.6275
    -12 8 10 477.406 18.8983
    12 8 -10 472.049 21.079
    10 -8 -10 682.743 18.3677
    10 -8 -10 690.149 21.5472
    -10 -8 10 682.357 20.6234
    10 -8 -10 694.45 24.0436
    -10 8 10 680.819 22.4019
    -8 -8 10 470.384 25.8122
    8 -8 -10 566.374 16.5475
    8 -8 -10 581.615 18.9552
    8 -8 -10 584.842 20.8723
    -8 8 10 584.325 19.7586
    6 -8 -10 306.148 13.7201
    6 -8 -10 295.928 12.0126
    6 -8 -10 304.749 15.4104
    -6 -8 10 313.527 13.4248
    -6 8 10 298.8 14.4554
    4 -8 -10 333.118 15.5798
    -4 -8 10 370.855 14.6957
    -4 8 10 370.476 15.7044
    2 -8 -10 202.845 12.7479
    -2 -8 10 231.564 12.345
    2 -8 -10 219.03 11.4687
    -2 8 10 218.939 12.6081
    0 -8 -10 14.2556 4.79771
    0 -8 -10 5.65266 4.00576
    0 -8 10 15.9408 2.60492
    0 -8 10 15.746 4.81719
    0 8 10 12.9527 5.26682
    0 8 10 10.9842 4.07305
    -2 -8 -10 32.004 4.72807
    2 -8 10 28.9202 4.95051
    2 8 10 35.2162 5.01704
    4 -8 10 203.113 9.83146
    -4 -8 -10 198.036 12.0652
    4 -8 10 190.698 13.1069
    -4 -8 -10 209.8 13.0276
    4 8 10 190.133 12.1571
    4 8 10 191.947 12.5526
    -6 -8 -10 383.565 17.2129
    -6 -8 -10 381.269 15.5623
    6 -8 10 388.035 17.8787
    6 -8 10 396.031 14.2876
    6 8 10 368.537 16.5161
    -6 8 -10 356.003 16.005
    6 8 10 383.218 15.521
    -8 -8 -10 457.955 17.2445
    8 -8 10 441.458 17.0167
    8 -8 10 468.081 20.6454
    -8 -8 -10 488.452 20.5759
    -8 8 -10 449.474 18.1711
    8 8 10 464.337 19.1759
    8 8 10 489.195 17.6315
    -11 -9 10 660.959 20.0166
    11 -9 -10 649.809 17.5298
    11 -9 -10 681.443 22.3505
    11 -9 -10 689.656 25.0056
    -11 9 10 654.02 22.8876
    11 9 -10 649.061 24.9894
    -9 -9 10 558.383 23.0609
    9 -9 -10 626.073 17.3523
    9 -9 -10 603.85 20.7889
    9 -9 -10 635.265 23.1842
    -9 9 10 630.467 21.337
    7 -9 -10 875.083 25.5226
    7 -9 -10 896.669 27.5075
    7 -9 -10 870.374 23.0435
    -7 -9 10 892.293 24.7871
    -7 9 10 896.995 26.3479
    5 -9 -10 355.094 16.6359
    5 -9 -10 344.334 19.227
    -5 -9 10 373.733 14.9405
    -5 9 10 373.247 16.3184
    -3 -9 10 137.298 10.8945
    3 -9 -10 119.844 11.8508
    3 -9 -10 115.433 9.48715
    -3 9 10 118.351 11.7222
    1 -9 -10 121.66 11.3113
    -1 -9 10 120.751 4.70974
    1 -9 -10 118.217 10.3656
    -1 -9 10 114.391 11.2181
    -1 9 10 134.809 11.628
    -1 -9 -10 34.9969 6.11759
    -1 -9 -10 18.8016 4.3922
    1 -9 10 17.3513 4.87284
    1 9 10 19.9544 5.44881
    3 -9 10 76.9032 7.12247
    -3 -9 -10 52.8785 6.64619
    -3 -9 -10 69.7762 10.2334
    3 9 10 68.5803 7.66832
    3 9 10 65.2345 10.2252
    5 -9 10 271.649 15.8606
    5 -9 10 288.018 12.2243
    -5 -9 -10 282.161 15.8211
    -5 -9 -10 288.161 14.1251
    5 9 10 276.594 15.4296
    5 9 10 284.733 13.8912
    -7 -9 -10 159.225 11.9863
    -7 -9 -10 146.386 14.2516
    7 -9 10 167.111 11.7463
    7 -9 10 163.506 15.4281
    7 9 10 150.699 12.0979
    7 9 10 158.799 14.4234
    -7 9 -10 156.684 12.7652
    10 -10 -10 20.8032 6.36927
    10 -10 -10 20.5442 6.83638
    -10 -10 10 32.614 5.13658
    10 10 -10 20.1557 7.28607
    -10 10 10 24.2714 7.01366
    8 -10 -10 55.7418 7.79435
    -8 -10 10 39.4147 5.16131
    8 -10 -10 37.5216 6.89521
    -8 10 10 35.2905 6.6478
    6 -10 -10 0.60492 4.14318
    6 -10 -10 2.00469 5.16561
    6 -10 -10 -0.7504 4.79595
    -6 -10 10 12.2573 4.20992
    -6 10 10 12.033 6.06592
    -4 -10 10 0.65313 3.84712
    4 -10 -10 -9.7147 4.74231
    4 -10 -10 0.21408 4.04512
    -4 10 10 1.09312 5.80046
    -2 -10 10 15.9461 4.47082
    2 -10 -10 21.198 5.45736
    2 -10 -10 22.1832 5.28253
    -2 10 10 29.7192 6.74783
    0 -10 10 57.0209 5.18122
    0 -10 -10 68.3073 9.82941
    0 -10 -10 40.5261 5.72744
    0 -10 10 36.5598 5.60796
    0 10 10 49.294 7.29869
    -2 -10 -10 0.216 4.37859
    2 -10 10 -1.3286 4.81939
    2 -10 10 7.59601 3.26171
    -2 -10 -10 5.2736 5.05383
    2 10 10 -8.0182 5.52254
    4 -10 10 7.26765 5.60382
    4 -10 10 3.89591 5.79625
    -4 -10 -10 2.47694 4.21593
    -4 -10 -10 12.9286 6.44727
    4 10 10 -0.1167 6.66335
    6 -10 10 -5.4876 5.54718
    -6 -10 -10 -9.6651 4.21212
    6 -10 10 -0.6811 4.5976
    -6 -10 -10 2.52674 6.16945
    6 10 10 1.81914 4.4341
    6 10 10 -4.1288 6.75339
    -9 -11 10 51.7599 6.10605
    9 -11 -10 60.6831 8.55735
    -7 -11 10 205.802 12.6302
    7 -11 -10 169.934 15.8639
    7 -11 -10 170.986 14.5401
    7 -11 -10 212.906 10.8018
    -7 11 10 169.919 14.3669
    5 -11 -10 295.42 16.9345
    5 -11 -10 272.777 12.9164
    -5 -11 10 289.171 14.5226
    -5 11 10 322.608 16.6077
    3 -11 -10 414.464 15.9098
    -3 -11 10 417.491 17.5502
    3 -11 -10 419.539 18.5456
    -3 11 10 415.743 18.5653
    -1 -11 10 255.187 14.9049
    1 -11 -10 247.136 13.6042
    1 -11 -10 264.202 15.2739
    -1 11 10 251.287 15.5599
    1 -11 10 210.22 8.77855
    -1 -11 -10 218.183 13.8964
    1 -11 10 218.622 15.1658
    -1 -11 -10 212.274 14.1031
    1 11 10 221.104 15.0807
    3 -11 10 426.853 19.9478
    3 -11 10 457.584 14.7209
    -3 -11 -10 472.872 19.1578
    -3 -11 -10 424.791 18.1808
    3 11 10 438.954 19.7793
    5 -11 10 211.226 11.7367
    -5 -11 -10 163.203 15.2522
    5 -11 10 191.13 16.8213
    -5 -11 -10 171.499 13.3861
    5 11 10 178.203 17.8534
    6 -12 -10 34.5622 7.28782
    6 -12 -10 64.3583 9.25925
    -6 -12 10 51.6469 6.21249
    6 -12 -10 54.2438 8.51164
    -6 12 10 44.3313 8.29728
    -4 -12 10 100.254 12.4341
    4 -12 -10 120.428 10.5118
    4 -12 -10 98.447 14.2409
    -4 12 10 112.934 14.4297
    2 -12 -10 104.872 11.1427
    2 -12 -10 124.567 13.7761
    -2 -12 10 103.213 12.9548
    -2 12 10 106.488 14.4963
    0 -12 -10 304.839 15.311
    0 -12 10 299.197 9.49259
    0 -12 10 313.312 17.3305
    0 -12 -10 291.373 16.918
    0 12 10 332.517 18.2288
    -2 -12 -10 367.598 17.5985
    2 -12 10 341.493 12.4252
    2 -12 10 351.865 19.1846
    -2 -12 -10 358.002 17.625
    2 12 10 328.146 19.3598
    14 0 -11 -5.8049 4.04484
    12 0 -11 -0.0499 3.95367
    -10 0 11 0.18828 3.75169
    10 0 -11 0.19678 3.93526
    -8 0 11 -0.2532 1.96824
    8 0 -11 1.36288 3.74556
    -6 0 11 -0.2375 3.65096
    -6 0 11 -1.9779 2.21278
    6 0 -11 -4.1086 3.61068
    -4 0 11 -0.992 3.51524
    4 0 -11 -2.5968 3.36977
    -4 0 11 1.11866 2.84765
    -2 0 11 -4.1468 2.73512
    2 0 -11 -0.0846 3.53265
    -2 0 11 -6.1155 3.13711
    0 0 11 -5.7367 3.27522
    0 0 -11 -5.3217 3.76342
    0 0 11 -4.0247 2.61716
    -2 0 -11 -8.0594 3.6795
    2 0 11 -7.9745 3.79935
    -2 0 -11 -4.0273 3.39229
    2 0 11 -4.8153 3.08712
    4 0 11 2.00161 3.97487
    -4 0 -11 -3.496 3.70371
    -4 0 -11 -5.2595 4.36143
    -6 0 -11 5.19183 4.85601
    6 0 11 7.88921 4.36779
    8 0 11 2.18502 4.48433
    -8 0 -11 -4.6726 4.45332
    10 0 11 -6.57 5.08284
    -10 0 -11 0.46086 6.05378
    15 -1 -11 374.012 12.1557
    15 -1 -11 385.576 17.185
    15 1 -11 389.244 16.7876
    13 -1 -11 495.531 18.68
    13 -1 -11 493.775 13.6013
    13 1 -11 495.738 18.0722
    11 -1 -11 577.808 19.3684
    -11 -1 11 548.959 19.4684
    11 1 -11 536.198 18.6836
    9 -1 -11 63.1847 9.60841
    -9 -1 11 68.8726 9.39724
    -9 1 11 61.1637 5.2967
    9 1 -11 64.563 9.44697
    -9 1 11 44.9461 5.82431
    -7 -1 11 255.634 7.31706
    -7 -1 11 254.631 13.023
    7 -1 -11 260.637 12.8929
    7 1 -11 243.726 12.5104
    -7 1 11 259.239 13.126
    -7 1 11 281.388 9.29809
    5 -1 -11 597.486 19.1775
    -5 -1 11 578.357 19.1362
    -5 -1 11 590.248 14.5256
    -5 1 11 603.712 16.2755
    -5 1 11 621.462 19.6404
    5 1 -11 591.088 18.8899
    -3 -1 11 159.91 10.7141
    -3 -1 11 152.081 7.4101
    3 -1 -11 147.577 9.98951
    3 -1 -11 177.803 11.0732
    -3 1 11 170.188 10.8342
    3 1 -11 160.249 10.5302
    -3 1 11 153.051 8.3869
    -1 -1 11 500.906 17.2284
    -1 -1 11 508.639 14.0343
    1 -1 -11 497.277 16.9761
    1 -1 -11 490.617 17.0987
    -1 1 11 495.51 14.7358
    -1 1 11 507.183 17.5312
    1 1 -11 497.224 17.0526
    -1 -1 -11 185.633 11.2279
    1 -1 11 202.472 11.7815
    1 -1 11 211.5 8.81956
    -1 -1 -11 204.324 11.7252
    -1 1 -11 196.753 11.5702
    1 1 11 194.226 11.6736
    -1 1 -11 187.892 11.3751
    1 1 11 209.768 9.42963
    -3 -1 -11 486.891 17.4449
    3 -1 11 511.819 17.9471
    -3 -1 -11 501.351 17.6217
    -3 1 -11 504.931 17.5566
    3 1 11 468.253 15.344
    3 1 11 526.462 18.1064
    -3 1 -11 490.635 17.496
    -5 -1 -11 1404.37 35.6437
    5 -1 11 1399.52 35.6038
    -5 -1 -11 1374.19 35.07
    -5 1 -11 1397.14 35.5546
    5 1 11 1440.4 35.6983
    -7 -1 -11 117.918 11.3491
    7 -1 11 127.604 11.9036
    -7 1 -11 131.665 11.5499
    7 1 11 155.782 11.8368
    -9 -1 -11 103.01 12.0737
    9 -1 11 79.4529 11.9305
    9 1 11 90.9293 11.8246
    -9 1 -11 79.5221 11.3706
    11 -1 11 293.888 16.9527
    -11 -1 -11 272.625 16.8292
    -11 1 -11 273.45 16.7827
    11 1 11 309.731 16.5048
    14 -2 -11 634.673 17.5573
    14 -2 -11 666.502 22.2327
    14 2 -11 623.691 20.791
    -12 -2 11 937.888 26.4361
    12 -2 -11 924.706 22.2566
    12 -2 -11 897.573 26.5781
    12 2 -11 918.918 25.7221
    10 -2 -11 613.622 20.2812
    -10 -2 11 598.576 19.9484
    -10 2 11 603.708 16.1473
    10 2 -11 619.772 19.6107
    8 -2 -11 466.712 17.1807
    -8 -2 11 476.413 17.1286
    -8 2 11 473.298 17.5427
    8 2 -11 454.313 16.6428
    -8 2 11 458.413 13.5689
    -6 -2 11 295.216 7.19037
    -6 -2 11 286.924 13.6379
    6 -2 -11 305.491 13.8789
    -6 2 11 294.439 10.9523
    6 2 -11 307.815 13.4472
    -6 2 11 324.512 14.2342
    4 -2 -11 410.794 15.066
    -4 -2 11 393.2 15.5385
    -4 -2 11 419.352 10.8609
    4 -2 -11 417.624 15.7451
    4 2 -11 411.807 15.3294
    -4 2 11 429.701 15.8809
    -4 2 11 397.215 13.475
    -2 -2 11 28.9414 3.29907
    2 -2 -11 29.6361 5.24386
    2 -2 -11 22.1601 4.46953
    -2 -2 11 28.2961 4.64911
    2 2 -11 24.7286 4.17089
    -2 2 11 35.6753 5.22673
    -2 2 11 27.2333 4.2706
    0 -2 11 22.4366 3.25417
    0 -2 -11 10.1723 4.24475
    0 -2 11 19.3233 4.06876
    0 -2 -11 15.8341 4.73314
    0 2 11 15.2375 4.47027
    0 2 11 16.2751 4.02864
    0 2 -11 11.5884 3.73779
    -2 -2 -11 420.046 16.1054
    -2 -2 -11 457.462 16.5247
    2 -2 11 441.59 16.3733
    2 2 11 417.37 16.3524
    -2 2 -11 421.682 16.1136
    -2 2 -11 442.059 16.2607
    2 2 11 404.807 14.0992
    -4 -2 -11 340.62 14.7473
    4 -2 11 333.194 14.9229
    -4 -2 -11 327.741 14.4722
    -4 2 -11 339.456 14.6463
    4 2 11 335.961 14.8305
    4 2 11 314.415 12.9678
    6 -2 11 372.369 16.2839
    -6 -2 -11 374.873 15.8263
    -6 -2 -11 378.025 16.1781
    -6 2 -11 363.89 15.8522
    6 2 11 382.053 14.726
    6 2 11 401.337 16.2188
    8 -2 11 408.257 17.7614
    -8 -2 -11 421.411 17.7691
    -8 2 -11 410.234 17.2459
    8 2 11 400.934 17.0173
    10 -2 11 153.251 13.9425
    -10 -2 -11 123.362 13.6321
    -10 2 -11 144.86 13.4268
    10 2 11 160.44 16.0614
    15 -3 -11 -9.2463 4.72045
    15 -3 -11 -7.5607 4.22931
    15 3 -11 -2.3627 4.33432
    15 3 -11 -1.151 6.15866
    13 -3 -11 -1.5074 3.7634
    13 -3 -11 -7.4706 4.59438
    13 3 -11 6.10135 4.22839
    -11 -3 11 -0.4932 4.02767
    11 -3 -11 -0.1433 4.36276
    11 -3 -11 -3.0907 3.34222
    -11 3 11 -2.8775 3.23181
    9 -3 -11 27.5067 5.10517
    9 3 -11 21.6779 4.24038
    7 -3 -11 13.9866 4.42231
    7 -3 -11 11.3133 3.91402
    -7 -3 11 8.85988 4.08907
    -7 3 11 16.3234 3.92826
    7 3 -11 5.56496 3.67842
    -7 3 11 12.2704 4.28011
    5 -3 -11 193.439 11.0863
    5 -3 -11 220.522 12.1991
    -5 -3 11 206.598 12.0474
    -5 3 11 210.562 10.4053
    5 3 -11 215.606 11.7181
    -5 3 11 209.263 12.2384
    3 -3 -11 107.845 9.23153
    -3 -3 11 114.727 5.46559
    -3 -3 11 107.109 9.93784
    3 -3 -11 107.458 10.3079
    3 3 -11 115.231 9.81782
    -3 3 11 117.804 8.87455
    -3 3 11 122.129 10.6167
    1 -3 -11 95.466 9.1608
    1 -3 -11 61.8339 9.44074
    -1 -3 11 83.4111 9.41354
    -1 -3 11 88.7542 5.55179
    1 3 -11 81.2643 9.33911
    -1 3 11 78.0812 7.98448
    -1 3 11 90.4355 10.1093
    -1 -3 -11 -5.098 3.55244
    -1 -3 -11 -2.509 4.13295
    1 -3 11 -2.2947 3.37154
    1 -3 11 5.66833 2.75412
    1 3 11 -7.5043 3.60576
    -1 3 -11 -4.1534 3.49981
    1 3 11 -2.9797 3.90895
    3 -3 11 14.9577 4.51902
    -3 -3 -11 23.98 5.2189
    -3 -3 -11 20.1786 4.60727
    3 3 11 9.97546 4.52503
    -3 3 -11 19.3219 5.56909
    3 3 11 26.6812 4.96527
    5 -3 11 -8.0417 3.78211
    -5 -3 -11 -7.2491 4.50639
    -5 -3 -11 -7.7933 3.4923
    5 3 11 -8.0125 4.13584
    -5 3 -11 -8.9237 4.47146
    7 -3 11 55.7821 6.76411
    -7 -3 -11 48.9671 5.73504
    -7 -3 -11 64.861 7.80071
    -7 3 -11 65.1041 7.54318
    7 3 11 67.3832 7.28062
    7 3 11 80.1363 10.7572
    -9 -3 -11 65.6355 8.32111
    9 -3 11 55.0246 7.40941
    9 3 11 84.0942 11.5863
    -9 3 -11 63.118 7.86326
    14 -4 -11 319.51 17.1126
    14 -4 -11 305.572 13.3043
    14 4 -11 317.679 14.3735
    -12 -4 11 182.648 12.287
    12 -4 -11 161.248 13.3091
    12 -4 -11 184.448 10.2783
    -12 4 11 172.98 10.0486
    12 4 -11 178.286 11.4814
    -10 -4 11 310.77 14.0206
    10 -4 -11 287.001 13.3074
    10 -4 -11 285.541 14.1203
    10 -4 -11 285.282 14.6559
    -10 4 11 318.997 12.2718
    10 4 -11 303.556 13.4995
    8 -4 -11 225.913 13.2605
    -8 -4 11 228.688 12.4649
    8 -4 -11 230.217 11.5195
    -8 4 11 240.299 11.0281
    8 4 -11 216.143 12.0888
    6 -4 -11 1039.9 28.8339
    -6 -4 11 1093.26 28.7048
    6 -4 -11 1116.11 27.7139
    -6 4 11 1096.86 29.6181
    6 4 -11 1058.06 27.9542
    -6 4 11 1037.7 26.9928
    4 -4 -11 1815.2 43.2312
    -4 -4 11 1781.17 42.7378
    4 -4 -11 1810.05 42.0905
    4 4 -11 1849.51 42.4294
    -4 4 11 1814.07 41.6339
    -4 4 11 1807.04 43.4798
    2 -4 -11 813.263 23.4409
    -2 -4 11 721.113 17.501
    -2 -4 11 776.542 23.0234
    2 -4 -11 784.363 22.4924
    2 4 -11 770.862 22.6048
    -2 4 11 809.078 23.6132
    -2 4 11 785.254 21.7978
    0 -4 -11 371.708 15.5998
    0 -4 11 390.372 11.1773
    0 -4 -11 400.064 15.325
    0 -4 11 406.076 15.6722
    0 4 11 379.373 15.9352
    0 4 11 385.635 14.6471
    0 4 -11 426.033 15.739
    -2 -4 -11 552.693 18.5226
    -2 -4 -11 523.285 18.3711
    2 -4 11 555.797 19.0821
    2 4 11 539.29 18.9725
    2 4 11 551.022 17.395
    -4 -4 -11 205.348 12.1179
    -4 -4 -11 197.605 12.2157
    4 -4 11 190.413 12.5661
    4 4 11 214.199 11.4595
    4 4 11 202.754 12.7146
    -4 4 -11 185.481 12.1769
    -6 -4 -11 68.4989 10.0964
    -6 -4 -11 68.3617 10.243
    6 -4 11 55.2399 6.64253
    6 4 11 62.3891 7.00223
    6 4 11 50.2161 5.73722
    -6 4 -11 37.6791 5.90974
    8 -4 11 59.7737 7.10057
    -8 -4 -11 47.3732 5.80794
    -8 -4 -11 77.3314 11.422
    8 4 11 39.4849 5.48925
    8 4 11 69.5894 7.75498
    -8 4 -11 43.2013 6.73906
    10 -4 11 147.384 14.6367
    -10 -4 -11 126.694 15.8547
    -10 4 -11 175.097 13.8163
    10 4 11 133.256 13.293
    10 4 11 138.942 13.7206
    13 -5 -11 90.3174 9.80471
    13 -5 -11 70.6955 7.82523
    13 -5 -11 73.9759 9.89277
    13 5 -11 109.995 10.5404
    -13 5 11 97.1147 10.0216
    11 -5 -11 24.038 4.83093
    -11 -5 11 14.7681 4.51857
    11 -5 -11 16.469 5.16998
    11 5 -11 12.8778 3.98092
    9 -5 -11 81.2218 8.60744
    -9 -5 11 79.0329 9.83623
    9 -5 -11 56.879 6.51338
    -9 5 11 70.0426 8.95205
    9 5 -11 82.217 9.39722
    -7 -5 11 436.495 16.5474
    7 -5 -11 434.365 17.4713
    7 -5 -11 445.324 15.2431
    -7 5 11 429.249 15.6096
    7 5 -11 434.09 15.8751
    5 -5 -11 248.487 11.6622
    5 -5 -11 228.67 13.2103
    -5 -5 11 237.684 12.6542
    5 5 -11 241.084 12.395
    -5 5 11 243.411 12.4756
    -5 5 11 231.374 13.6394
    3 -5 -11 1332.55 34.0279
    -3 -5 11 1335.73 33.6273
    3 -5 -11 1323.81 32.8423
    3 5 -11 1311.99 33.0652
    -3 5 11 1308.33 34.1768
    -3 5 11 1320.28 33.0182
    1 -5 -11 572.764 19.4657
    1 -5 -11 594.726 18.9116
    -1 -5 11 551.581 13.6985
    -1 -5 11 570.418 19.1938
    -1 -5 11 579.675 13.6803
    -1 5 11 558.114 19.415
    -1 5 11 568.549 21.6614
    1 5 -11 574.054 18.9268
    1 -5 11 554.923 19.1533
    -1 -5 -11 546.468 18.8363
    -1 -5 -11 573.491 18.7916
    1 5 11 522.678 19.0908
    1 5 11 546.315 17.7895
    3 -5 11 605.177 20.4983
    -3 -5 -11 583.182 19.6839
    -3 -5 -11 580.618 19.4296
    3 5 11 594.246 19.9767
    3 5 11 592.931 18.7895
    -5 -5 -11 16.6772 4.15928
    5 -5 11 13.6519 4.58049
    5 5 11 23.2686 5.02268
    5 5 11 14.9686 4.84919
    -5 5 -11 18.8265 5.84735
    -7 -5 -11 31.2207 6.50193
    -7 -5 -11 32.7235 5.41568
    7 -5 11 30.0297 6.03705
    7 5 11 18.9242 5.18309
    7 5 11 44.0571 6.79506
    -7 5 -11 25.9575 6.26781
    -9 -5 -11 103.851 14.0632
    9 -5 11 108.159 13.8771
    -9 5 -11 131.735 13.276
    9 5 11 110.736 12.9404
    9 5 11 116.344 12.7924
    -12 -6 11 179.741 12.5597
    12 -6 -11 150.218 11.5728
    12 -6 -11 169.964 9.73398
    12 -6 -11 166.275 14.3988
    12 6 -11 166.836 11.2139
    -12 6 11 161.067 11.8176
    -10 -6 11 16.4511 4.50328
    10 -6 -11 5.24353 5.10692
    10 -6 -11 9.20544 4.88224
    10 -6 -11 18.299 5.16114
    -10 6 11 4.54471 5.15248
    10 6 -11 4.44938 3.73247
    8 -6 -11 116.512 11.6746
    8 -6 -11 116.737 11.7996
    -8 -6 11 110.055 10.7453
    -8 6 11 127.442 10.525
    8 6 -11 108.858 10.1156
    -6 -6 11 -1.0221 3.61059
    6 -6 -11 1.43269 3.7376
    6 -6 -11 -7.1636 4.0533
    -6 6 11 -0.5724 4.77777
    6 6 -11 -5.4241 3.44417
    4 -6 -11 70.309 10.3686
    -4 -6 11 67.5717 9.71273
    4 -6 -11 83.9754 8.74399
    -4 6 11 89.6432 10.0485
    4 6 -11 79.6567 9.58823
    -4 6 11 51.1887 6.34461
    2 -6 -11 -1.4548 4.31715
    2 -6 -11 2.43056 3.89025
    -2 -6 11 0.23724 3.7523
    -2 6 11 6.61965 4.63845
    -2 6 11 2.37827 3.94799
    0 -6 -11 23.8969 5.10488
    0 -6 11 25.9333 4.79762
    0 -6 -11 21.6283 5.06889
    0 6 11 24.7529 5.18867
    0 6 11 23.6131 5.16015
    -2 -6 -11 227.524 12.7785
    -2 -6 -11 215.152 12.7387
    2 -6 11 226.967 9.03774
    2 -6 11 208.762 13.2303
    2 6 11 210.294 12.2709
    2 6 11 201.4 12.8884
    4 -6 11 221.491 10.2271
    -4 -6 -11 238.807 13.6765
    4 -6 11 225.106 14.1748
    -4 -6 -11 235.684 13.2346
    4 6 11 227.845 13.2711
    4 6 11 225.313 12.7435
    -6 -6 -11 73.4566 11.6478
    6 -6 11 80.1233 8.97218
    -6 -6 -11 87.4909 10.8445
    6 6 11 83.4165 11.0152
    -6 6 -11 60.942 7.5307
    6 6 11 80.5626 10.7537
    -8 -6 -11 154.623 12.9503
    -8 -6 -11 170.704 15.2228
    8 -6 11 180.962 15.4505
    8 -6 11 154.264 11.9292
    8 6 11 167.795 13.2583
    -8 6 -11 164.867 13.6324
    8 6 11 185.665 13.7261
    13 -7 -11 549.692 16.4838
    -13 -7 11 574.481 19.6525
    13 -7 -11 551.047 19.99
    13 7 -11 568.288 18.3996
    -13 7 11 553.663 20.0472
    13 7 -11 591.576 27.2068
    11 -7 -11 271.066 16.7233
    -11 -7 11 243.649 13.6629
    11 -7 -11 236.513 11.0179
    11 -7 -11 258.359 13.8871
    11 7 -11 243.352 12.6173
    -11 7 11 265.579 14.3633
    9 -7 -11 424.93 18.9389
    9 -7 -11 442.816 17.2562
    -9 -7 11 442.655 16.8695
    9 -7 -11 453.649 16.5294
    9 7 -11 442.01 15.9232
    -9 7 11 417.298 16.8978
    -7 -7 11 474.997 17.3353
    7 -7 -11 449.761 15.4595
    7 -7 -11 452.835 18.6901
    7 7 -11 460.034 16.3248
    -7 7 11 465.907 17.443
    -5 -7 11 291.508 14.0042
    5 -7 -11 286.39 15.2401
    5 -7 -11 290.789 12.6853
    -5 7 11 301.401 14.5721
    3 -7 -11 333.196 13.9618
    -3 -7 11 336.664 14.9639
    3 -7 -11 335.268 15.7204
    -3 7 11 322.299 14.9788
    -3 7 11 330.936 15.7595
    -1 -7 11 261.354 13.9943
    1 -7 -11 262.17 13.013
    1 -7 -11 257.301 14.1025
    -1 -7 11 242.398 6.8726
    -1 -7 11 228.771 6.91146
    -1 7 11 263.443 13.6697
    -1 7 11 248.857 13.9887
    -1 -7 -11 188.33 12.2321
    -1 -7 -11 188.864 12.9183
    1 -7 11 200.14 13.1687
    1 -7 11 211.671 8.0943
    1 7 11 222.086 12.8918
    1 7 11 209.175 13.0026
    -3 -7 -11 712.589 22.1255
    3 -7 11 679.209 18.2533
    -3 -7 -11 700.298 22.6015
    3 -7 11 697.47 23.0979
    3 7 11 688.583 21.916
    3 7 11 668.062 22.0547
    5 -7 11 447.998 15.1242
    5 -7 11 436.863 19.129
    -5 -7 -11 447.899 18.6663
    -5 -7 -11 427.654 17.2743
    -5 7 -11 400.451 17.6706
    5 7 11 481.007 17.7938
    5 7 11 426.654 17.4898
    7 -7 11 378.079 15.1506
    7 -7 11 314.096 18.4847
    -7 -7 -11 346.295 16.0469
    -7 -7 -11 356.749 18.4096
    7 7 11 351.429 16.8879
    7 7 11 324.767 16.3441
    -7 7 -11 363.201 16.8396
    12 -8 -11 221.289 14.6044
    -12 -8 11 222.422 13.5394
    12 -8 -11 231.316 10.6274
    -12 8 11 238.694 15.4293
    10 -8 -11 314.767 12.2971
    10 -8 -11 294.684 17.7371
    10 -8 -11 300.325 15.3352
    -10 -8 11 291.799 14.5787
    -10 8 11 293.388 16.0364
    8 -8 -11 125.712 10.9498
    8 -8 -11 124.617 13.6148
    -8 -8 11 111.403 11.4554
    8 -8 -11 126.157 11.5123
    -8 8 11 132.907 11.9395
    -6 -8 11 249.401 13.5395
    6 -8 -11 254.227 12.0533
    6 -8 -11 239.85 15.1728
    -6 8 11 282.72 14.6529
    -4 -8 11 116.123 11.1958
    4 -8 -11 79.3581 11.7538
    4 -8 -11 116.451 9.90764
    -4 8 11 116.218 12.0136
    -2 -8 11 0.87133 4.08345
    2 -8 -11 -1.0224 4.26812
    2 -8 -11 -0.8088 4.66371
    -2 8 11 -2.1469 4.40048
    -2 8 11 -1.8146 5.39705
    0 -8 11 163.62 12.7805
    0 -8 -11 164.769 11.8639
    0 -8 11 183.188 6.62906
    0 -8 -11 181.67 12.9302
    0 8 11 195.161 12.9001
    0 8 11 149.695 12.4947
    -2 -8 -11 -9.0228 4.6487
    2 -8 11 -6.3706 4.71894
    -2 -8 -11 -6.2293 4.11295
    2 -8 11 2.58886 2.90346
    2 8 11 3.09805 5.33897
    2 8 11 0.57097 4.34754
    -4 -8 -11 10.1737 5.73776
    -4 -8 -11 13.9798 5.06674
    4 -8 11 11.0282 4.35521
    4 -8 11 7.22626 5.59894
    4 8 11 7.88193 4.44901
    4 8 11 15.0703 5.80554
    6 -8 11 112.313 10.3246
    -6 -8 -11 105.881 12.066
    -6 -8 -11 123.466 13.9687
    6 8 11 112.488 13.4852
    6 8 11 133.947 12.7386
    -6 8 -11 120.69 12.8649
    9 -9 -11 36.3093 6.14427
    9 -9 -11 35.8237 7.16227
    -9 -9 11 30.9209 5.45334
    9 -9 -11 32.9289 6.85474
    -9 9 11 28.3897 6.64044
    7 -9 -11 21.52 6.49148
    7 -9 -11 36.9917 5.24478
    -7 -9 11 31.3647 5.43418
    -7 9 11 32.0792 6.52277
    -5 -9 11 15.5231 4.82279
    5 -9 -11 24.0471 4.94322
    5 -9 -11 12.2396 5.63887
    -5 9 11 18.6836 6.42038
    -3 -9 11 17.1691 4.97123
    3 -9 -11 24.7145 5.21845
    3 -9 -11 29.497 5.99804
    -3 9 11 19.2786 6.47212
    1 -9 -11 -2.2663 4.82111
    -1 -9 11 -4.0326 5.06175
    1 -9 -11 -4.1161 4.8566
    -1 9 11 7.37342 6.31988
    1 -9 11 77.3173 11.6811
    1 -9 11 64.0952 5.94642
    -1 -9 -11 59.08 7.14077
    -1 -9 -11 44.8953 6.54283
    1 9 11 53.959 7.67866
    1 9 11 77.1666 11.1998
    3 -9 11 50.7214 7.14651
    -3 -9 -11 83.0906 11.7448
    3 -9 11 59.7684 7.48813
    -3 -9 -11 81.2924 12.2595
    3 9 11 78.1113 11.4755
    3 9 11 50.329 7.41852
    -5 -9 -11 73.221 9.09009
    5 -9 11 46.3954 7.05032
    5 9 11 57.4213 8.37118
    5 9 11 52.0843 6.64174
    -8 -10 11 139.401 12.837
    8 -10 -11 128.991 10.3138
    -8 10 11 147.523 14.3453
    6 -10 -11 345.487 18.7035
    6 -10 -11 363.013 14.7309
    -6 -10 11 362.249 16.4554
    -6 10 11 363.789 17.816
    4 -10 -11 120.504 10.9617
    -4 -10 11 114.314 12.4278
    4 -10 -11 114.066 13.8153
    -4 10 11 132.848 14
    -2 -10 11 82.751 12.5737
    2 -10 -11 110.763 13.3086
    2 -10 -11 110.735 11.1615
    -2 10 11 103.923 13.4102
    0 -10 11 223.943 15.3064
    0 -10 -11 226.204 14.2106
    0 -10 11 217.515 7.32882
    0 -10 -11 252.432 15.4086
    0 10 11 244.274 15.7771
    2 -10 11 223.191 16.2798
    -2 -10 -11 217.103 15.2045
    2 -10 11 239.623 9.77621
    -2 -10 -11 218.487 15.1854
    2 10 11 213.236 15.5958
    -4 -10 -11 272.112 16.0378
    4 -10 11 316.27 18.1646
    4 -10 11 327.841 19.3948
    -4 -10 -11 279.678 17.8605
    4 10 11 301.197 18.0001
    5 -11 -11 -3.014 6.6511
    5 -11 -11 11.6025 5.13003
    -5 -11 11 3.24827 5.33856
    -5 11 11 19.1149 7.11288
    -3 -11 11 -0.7345 5.36684
    3 -11 -11 -0.4177 5.73176
    3 -11 -11 -0.4907 5.15472
    -3 11 11 8.63478 7.22276
    1 -11 -11 4.1987 5.68447
    -1 -11 11 5.64151 5.62208
    -1 11 11 7.47445 6.81709
    -1 -11 -11 25.601 5.69189
    1 -11 11 26.4705 7.00577
    1 -11 11 41.3301 4.95468
    -1 -11 -11 38.2995 7.25875
    1 11 11 48.9606 9.28166
    14 0 -12 613.222 21.9904
    12 0 -12 1147.26 31.5225
    10 0 -12 342.434 15.9747
    -10 0 12 355.356 16.3945
    -8 0 12 -7.1717 4.01956
    -8 0 12 1.80868 2.19315
    8 0 -12 -7.3667 4.35402
    -6 0 12 -5.8951 3.70836
    6 0 -12 -3.6608 4.24822
    -6 0 12 2.4654 2.49624
    -4 0 12 214.852 9.28087
    -4 0 12 223.498 13.0692
    4 0 -12 220.683 12.7293
    -2 0 12 21.6115 5.03875
    2 0 -12 25.6454 4.86338
    0 0 12 229.264 13.3409
    0 0 12 221.391 10.086
    0 0 -12 228.912 12.5583
    0 0 -12 210.798 12.7254
    2 0 12 581.382 20.3115
    2 0 12 583.314 17.2747
    -2 0 -12 563.508 19.7172
    -2 0 -12 588.794 19.9045
    4 0 12 915.36 27.0254
    -4 0 -12 918.352 26.8589
    4 0 12 889.839 24.1665
    -4 0 -12 943.896 27.2166
    6 0 12 1073.76 30.3277
    -6 0 -12 1028.79 29.8746
    8 0 12 536.732 20.9559
    -8 0 -12 503.716 20.51
    13 -1 -12 128.422 13.4176
    13 1 -12 169.824 13.4777
    -11 -1 12 193.429 13.862
    11 -1 -12 191.741 13.6567
    11 1 -12 193.826 13.57
    9 -1 -12 28.4298 5.56646
    -9 -1 12 27.2177 5.48714
    9 1 -12 19.8579 5.05801
    -9 1 12 40.9551 5.27928
    -9 1 12 35.0035 5.76023
    7 -1 -12 7.17657 4.68213
    -7 -1 12 7.52682 4.53497
    -7 1 12 3.01192 4.57505
    -7 1 12 12.9352 3.0777
    7 1 -12 7.35119 4.447
    5 -1 -12 -2.0261 3.82623
    -5 -1 12 11.5825 2.53844
    -5 -1 12 5.12837 4.64465
    -5 1 12 1.52218 4.04633
    5 1 -12 4.9062 3.9468
    -5 1 12 10.3423 3.55989
    -3 -1 12 88.7542 6.73113
    3 -1 -12 80.0649 9.56162
    3 -1 -12 71.3792 10.5155
    3 1 -12 98.7598 10.4726
    -3 1 12 81.6615 10.6498
    -3 1 12 73.6112 7.85886
    1 -1 -12 207.392 11.8111
    -1 -1 12 196.256 8.93644
    1 -1 -12 196.975 12.5794
    -1 -1 12 187.964 12.3359
    1 1 -12 198.875 11.9102
    1 1 -12 177.229 12.1967
    -1 1 12 190.729 9.9701
    -1 1 12 179.105 12.6116
    -1 -1 -12 139.273 10.9533
    1 -1 12 145.301 8.32379
    1 -1 12 133.234 11.577
    -1 -1 -12 148.225 11.7313
    1 1 12 126.469 9.04417
    1 1 12 109.751 11.5142
    -1 1 -12 113.505 10.6306
    -1 1 -12 141.234 11.7163
    3 -1 12 290.185 12.0595
    3 -1 12 288.554 14.892
    -3 -1 -12 276.566 14.6636
    -3 -1 -12 285.72 14.4685
    3 1 12 320.323 12.945
    -3 1 -12 302.964 15.0314
    3 1 12 327.132 15.3509
    -3 1 -12 275.88 14.4878
    -5 -1 -12 330.629 15.8596
    5 -1 12 357.862 16.4214
    -5 -1 -12 351.07 16.1236
    -5 1 -12 310.51 15.8672
    5 1 12 316.848 16.1674
    5 1 12 327.461 14.0158
    7 -1 12 29.5058 5.80365
    -7 -1 -12 37.6762 6.95495
    -7 1 -12 31.1152 6.38675
    7 1 12 27.8811 5.49385
    9 -1 12 9.68759 5.90844
    -9 -1 -12 18.5635 8.96665
    -9 1 -12 14.6222 7.20114
    9 1 12 9.2236 5.43186
    14 -2 -12 14.0496 6.00333
    14 2 -12 7.51244 4.89707
    -12 -2 12 188.609 14.0697
    12 -2 -12 213.949 14.4253
    12 2 -12 199.357 13.5375
    10 -2 -12 251.28 14.3836
    -10 -2 12 221.13 13.995
    -10 2 12 242.744 9.56859
    10 2 -12 237.329 13.9231
    -8 -2 12 -3.9564 4.05874
    8 -2 -12 -2.8459 4.53503
    -8 2 12 1.27398 4.08882
    8 2 -12 -1.2329 3.80781
    -8 2 12 -0.8768 3.23977
    -6 -2 12 232.018 13.4899
    6 -2 -12 246.228 12.6846
    6 -2 -12 250.592 13.924
    6 2 -12 249.828 13.3411
    -6 2 12 245.491 14.0587
    -6 2 12 238.733 10.3725
    4 -2 -12 444.854 17.4354
    -4 -2 12 437.885 17.3409
    -4 -2 12 442.775 11.6013
    4 -2 -12 441.406 16.5082
    -4 2 12 426.799 14.7886
    4 2 -12 463.259 17.1606
    -4 2 12 418.86 17.3577
    -2 -2 12 145.862 7.39848
    2 -2 -12 132.72 10.5948
    -2 -2 12 153.983 11.626
    2 -2 -12 125.463 11.4457
    -2 2 12 148.818 9.73868
    -2 2 12 131.101 11.8477
    2 2 -12 135.137 11.1831
    0 -2 12 0.00463 2.96092
    0 -2 -12 4.3726 4.51281
    0 -2 -12 -1.2753 4.10931
    0 -2 12 -2.8493 3.84649
    0 2 -12 -7.627 3.70746
    0 2 12 -9.1811 4.44115
    0 2 12 -5.2399 3.81486
    0 2 -12 -4.8168 4.47346
    2 -2 12 3.97513 3.45991
    -2 -2 -12 11.15 5.01285
    -2 -2 -12 1.79337 4.25436
    2 -2 12 1.19822 4.58195
    -2 2 -12 -1.0072 4.08035
    2 2 12 -0.5915 3.95408
    2 2 12 -1.7064 4.29374
    -2 2 -12 0.56237 5.01256
    4 -2 12 89.6113 11.4005
    -4 -2 -12 85.2563 11.2667
    -4 -2 -12 82.1737 10.5986
    4 2 12 84.0247 9.63718
    -4 2 -12 76.4624 10.8267
    -6 -2 -12 174.423 13.4059
    6 -2 12 166.35 13.4879
    -6 -2 -12 171.679 13.0595
    6 2 12 163.934 11.6086
    6 2 12 168.016 13.3614
    -6 2 -12 150.34 12.9283
    -8 -2 -12 12.1294 7.11601
    8 -2 12 1.54784 5.52202
    8 2 12 10.9833 5.88105
    -8 2 -12 17.8504 6.65165
    8 2 12 10.7142 5.52045
    13 -3 -12 336.569 17.6911
    13 3 -12 382.708 16.8132
    -11 -3 12 246.932 14.5985
    11 -3 -12 256.967 15.2514
    -11 3 12 261.816 10.8958
    11 3 -12 244.437 14.0057
    9 -3 -12 851.665 26.0938
    -9 -3 12 862.512 25.6242
    9 -3 -12 858.032 24.2399
    -9 3 12 848.531 26.4439
    -9 3 12 862.306 22.2665
    9 3 -12 861.637 24.9479
    -7 -3 12 947.111 26.9705
    7 -3 -12 940.201 25.7271
    7 -3 -12 915.604 26.9709
    7 3 -12 945.643 26.3162
    -7 3 12 891.924 27.2697
    -7 3 12 934.126 23.9579
    -5 -3 12 775.944 23.8528
    5 -3 -12 793.845 24.1932
    5 -3 -12 791.583 22.8909
    -5 3 12 739.21 21.4511
    5 3 -12 804.291 23.4432
    -5 3 12 763.364 24.1668
    -3 -3 12 1318.33 28.6082
    -3 -3 12 1350.27 34.7197
    3 -3 -12 1337.37 34.7214
    3 -3 -12 1376.1 34.1024
    -3 3 12 1334.1 32.5996
    3 3 -12 1331.78 34.0958
    -3 3 12 1341.08 35.1157
    1 -3 -12 934.916 26.9784
    -1 -3 12 906.75 22.0905
    1 -3 -12 972.71 26.7004
    -1 -3 12 957.973 27.1325
    -1 3 12 944.136 27.4973
    -1 3 12 942.227 25.0956
    1 3 -12 962.117 26.9609
    -1 -3 -12 264.629 13.7726
    1 -3 12 303.426 10.5751
    -1 -3 -12 274.025 14.3792
    1 -3 12 285.126 14.4908
    1 3 12 273.062 14.6591
    -1 3 -12 298.391 14.617
    -1 3 -12 265.576 14.1497
    1 3 12 273.405 12.62
    3 -3 12 265.246 14.3662
    -3 -3 -12 250.984 14.0021
    -3 -3 -12 258.845 13.8243
    3 3 12 274.227 12.5032
    -3 3 -12 239.464 13.6558
    3 3 12 234.704 14.3914
    -5 -3 -12 168.195 12.9415
    5 -3 12 161.305 13.4492
    -5 -3 -12 147.873 12.5952
    5 3 12 168.592 11.7425
    5 3 12 140.909 12.7886
    -5 3 -12 160.373 12.7196
    -7 -3 -12 134.469 13.8939
    7 -3 12 126.127 13.7816
    -7 -3 -12 108.089 12.7768
    -7 3 -12 135.492 13.4288
    7 3 12 118.848 11.9638
    7 3 12 137.833 12.9161
    12 -4 -12 8.38062 4.70493
    12 -4 -12 9.31544 5.62187
    -12 -4 12 11.4029 5.0172
    12 4 -12 4.79944 4.83407
    -12 4 12 14.121 5.19486
    -10 -4 12 39.1461 5.75091
    10 -4 -12 44.2453 5.6353
    10 -4 -12 28.8589 6.13144
    10 4 -12 42.0782 5.59348
    -10 4 12 43.5751 5.51384
    8 -4 -12 43.8677 6.32888
    -8 -4 12 29.1475 5.09065
    -8 4 12 42.1156 5.4213
    -8 4 12 50.5864 6.74807
    8 4 -12 30.8278 5.22953
    6 -4 -12 108.811 11.8515
    -6 -4 12 68.539 10.902
    6 -4 -12 81.9813 9.47953
    6 4 -12 79.2409 10.5218
    -6 4 12 87.6266 11.528
    -6 4 12 82.739 9.36788
    -4 -4 12 1.3909 4.02244
    4 -4 -12 2.72845 4.29903
    4 -4 -12 15.0479 4.96832
    -4 4 12 5.70293 4.63595
    4 4 -12 9.64228 4.44776
    -4 4 12 6.87926 4.82797
    -2 -4 12 71.3463 10.5194
    2 -4 -12 67.51 9.62808
    -2 -4 12 69.2728 5.13906
    2 4 -12 49.7073 6.06813
    -2 4 12 52.8675 6.60004
    0 -4 12 98.2613 11.0846
    0 -4 -12 78.2051 10.6751
    0 -4 12 107.44 6.54058
    0 -4 -12 114.172 10.7221
    0 4 12 100.203 9.8262
    0 4 -12 100.895 11.0908
    0 4 12 72.9918 11.0232
    2 -4 12 42.778 6.09942
    -2 -4 -12 38.0793 5.65384
    -2 -4 -12 63.3547 7.46858
    2 4 12 45.7014 5.96473
    2 4 12 45.7012 6.01654
    -2 4 -12 57.8006 7.2545
    -4 -4 -12 -4.8778 4.19933
    -4 -4 -12 -4.1757 4.99905
    4 -4 12 -4.7415 4.96132
    4 4 12 -3.1271 4.38556
    -4 4 -12 -8.7769 4.79742
    4 4 12 0.91202 4.81959
    6 -4 12 35.3908 6.17683
    -6 -4 -12 44.3985 7.07539
    -6 -4 -12 56.6031 6.79378
    6 4 12 36.1514 6.23935
    -6 4 -12 44.2116 6.7793
    -8 4 -12 29.1693 6.98542
    8 4 12 19.2157 6.19615
    8 4 12 26.7055 7.39367
    -11 -5 12 233.556 14.3258
    11 -5 -12 236.082 12.1158
    11 -5 -12 236.837 16.0371
    11 5 -12 241.955 13.8179
    -11 5 12 249.331 12.9949
    9 -5 -12 347.703 14.0646
    9 -5 -12 327.781 16.873
    -9 -5 12 331.783 15.7464
    -9 5 12 306.327 14.5781
    9 5 -12 355.474 15.2331
    7 -5 -12 471.217 16.5725
    -7 -5 12 470.35 18.3191
    7 -5 -12 470.025 19.0179
    -7 5 12 425.312 19.8093
    7 5 -12 446.771 17.3524
    -7 5 12 479.926 19.2608
    -5 -5 12 355.395 16.1059
    5 -5 -12 366.131 16.886
    5 -5 -12 359.119 14.9502
    -5 5 12 367.864 16.0196
    -5 5 12 359.466 16.8195
    5 5 -12 342.036 15.5915
    3 -5 -12 621.463 21.7953
    -3 -5 12 652.735 21.6254
    3 -5 -12 659.062 20.7999
    -3 5 12 676.034 20.8043
    3 5 -12 641.335 21.1544
    -3 5 12 640.249 22.14
    1 -5 -12 250.822 14.4791
    -1 -5 12 270.757 8.20604
    -1 -5 12 245.955 8.36677
    1 -5 -12 278.837 13.6367
    -1 -5 12 278.258 14.4731
    -1 5 12 268.13 14.8932
    -1 5 12 283.885 13.5772
    -1 -5 -12 48.3396 6.30834
    1 -5 12 58.0871 6.1838
    -1 -5 -12 53.823 6.98326
    1 5 12 52.7346 6.46645
    -3 -5 -12 108.364 11.5579
    3 -5 12 90.4378 12.5071
    -3 -5 -12 94.2116 11.3957
    -3 5 -12 100.342 11.5429
    3 5 12 94.2698 11.9872
    3 5 12 100.845 10.9081
    -5 -5 -12 137.606 13.3773
    5 -5 12 119.808 14.0235
    -5 -5 -12 119.276 12.3282
    5 5 12 126.569 12.8176
    -5 5 -12 147.136 12.806
    5 5 12 141.036 12.2542
    -7 -5 -12 56.2429 11.3436
    7 -5 12 121.788 16.5523
    -7 -5 -12 75.5136 7.70674
    -7 5 -12 104.768 13.5517
    7 5 12 104.273 13.2057
    7 5 12 101.293 13.0277
    10 -6 -12 435.757 19.865
    10 -6 -12 448.622 15.8415
    -10 -6 12 465.604 18.2116
[truncated: 32,162 more chars]
