# Supplementary material for: Synthesis, structure determination and characterization by UV–Vis and IR spectroscopy of bis­(diiso­propyl­ammonium) cis-di­chlorido­bis(oxalato-κ2 O 1,O 2)stannate(IV)
Source: Acta Crystallogr E Crystallogr Commun. 2019 May 3;75(Pt 6):742–5. doi: 10.1107/S2056989019006030 (PMC6658980; doi:10.1107/S2056989019006030)
Supplement: Supplementary file 2 [file e-75-00742-Isup2.hkl]

#
# h,k,l, Fc-squared, Fo-squared, sigma(Fo-squared), status flag
#
data_I
_shelx_title ' mo_16SBCom19_0m_a.res in C2/c'
_shelx_refln_list_code          4
_shelx_F_calc_maximum      329.25
_exptl_crystal_F_000      1160.00
_reflns_d_resolution_high  0.7688

loop_
 _space_group_symop_operation_xyz
 'x, y, z'
 '-x, y, -z+1/2'
 'x+1/2, y+1/2, z'
 '-x+1/2, y+1/2, -z+1/2'
 '-x, -y, -z'
 'x, -y, z-1/2'
 '-x+1/2, -y+1/2, -z'
 'x+1/2, -y+1/2, z-1/2'

_cell_length_a    16.2749
_cell_length_b    13.5811
_cell_length_c    11.1164
_cell_angle_alpha  90.000
_cell_angle_beta   98.400
_cell_angle_gamma  90.000

_shelx_F_squared_multiplier     1.000

loop_
 _refln_index_h
 _refln_index_k
 _refln_index_l
 _refln_F_squared_calc
 _refln_F_squared_meas
 _refln_F_squared_sigma
 _refln_observed_status
   4   0   0      14325.78      13964.65       201.76 o
   6   0   0      39294.57      37652.88       531.10 o
   8   0   0      11750.22      12186.86       188.14 o
  10   0   0       7153.48       7598.33       203.86 o
  12   0   0         30.60         13.12        17.10 o
  14   0   0         21.97         -3.26        20.83 o
  16   0   0      20610.24      20987.77       330.97 o
  18   0   0       5688.35       5760.67       134.50 o
  20   0   0       1572.36       1663.30        91.62 o
   3   1   0      35881.88      30607.88      2405.39 o
   5   1   0        250.56        329.58        14.46 o
   7   1   0        706.00        802.49        22.16 o
   9   1   0        275.18        329.70        22.46 o
  11   1   0        577.03        597.07        39.97 o
  13   1   0       2691.87       2582.07        49.86 o
  15   1   0       3181.65       3257.08       102.65 o
  17   1   0       3974.06       4023.53        78.77 o
  19   1   0       4670.24       4811.38        98.74 o
   0   2   0      77385.92      70260.00      1497.95 o
   2   2   0      14303.56      13433.62       138.17 o
   4   2   0         16.77         19.76         6.70 o
   6   2   0      49871.14      48215.12       479.88 o
   8   2   0      13526.28      14074.42       135.94 o
  10   2   0      17721.48      18205.98       175.17 o
  12   2   0       1979.70       2115.27        39.19 o
  14   2   0         23.90         -4.67        13.42 o
  16   2   0       2895.27       2859.19        65.42 o
  18   2   0        475.61        363.16        30.41 o
  20   2   0        228.13        189.58        23.49 o
   1   3   0       5116.48       4938.21        42.89 o
   3   3   0       3307.35       2878.88        33.80 o
   5   3   0         40.88         87.21        12.49 o
   7   3   0      25412.59      24555.17       353.20 o
   9   3   0      63162.43      61889.02       574.52 o
  11   3   0      14749.02      14600.22       145.66 o
  13   3   0      13206.60      13604.77       207.68 o
  15   3   0      13026.18      13480.56       157.00 o
  17   3   0       8904.35       9186.07       108.30 o
  19   3   0       5762.19       5940.69       108.83 o
   0   4   0      14789.08      14801.79       153.91 o
   2   4   0      15397.73      15505.10       121.81 o
   4   4   0       7025.73       7123.89        94.43 o
   6   4   0       1511.56       1330.47        39.90 o
   8   4   0         18.81         40.03        16.26 o
  10   4   0        212.18        156.01        13.39 o
  12   4   0       2661.74       2645.60        41.24 o
  14   4   0       1363.88       1275.20        41.17 o
  16   4   0        536.36        369.91        33.26 o
  18   4   0       1573.77       1464.89        39.19 o
  20   4   0       1246.17       1217.82        76.66 o
   1   5   0         70.02        104.72         7.96 o
   3   5   0       9689.04       9795.26        89.17 o
   5   5   0        160.75        122.40        11.26 o
   7   5   0      10262.23       9726.80       136.82 o
   9   5   0      17076.05      18034.24       234.63 o
  11   5   0       7114.74       6977.03       116.06 o
  13   5   0       5681.04       5557.97       130.56 o
  15   5   0       3867.38       4001.67       106.03 o
  17   5   0       2404.03       2523.03        85.75 o
  19   5   0       5367.98       5607.37       156.47 o
   0   6   0      22017.51      22019.46       300.79 o
   2   6   0      19374.42      19688.67       156.32 o
   4   6   0      10270.86      10072.17        85.42 o
   6   6   0      12869.82      12878.93       131.54 o
   8   6   0      29935.55      29152.18       419.49 o
  10   6   0      10505.68      10555.79       156.06 o
  12   6   0      10927.58      11019.18       381.64 o
  14   6   0       2529.43       2615.24        79.36 o
  16   6   0       1532.29       1368.87       101.70 o
  18   6   0       4825.45       5112.51       197.01 o
   1   7   0        457.17        419.95        18.95 o
   3   7   0        630.33        685.64        20.52 o
   5   7   0       8046.66       8134.91        72.75 o
   7   7   0       2132.96       1979.47        40.71 o
   9   7   0       3130.32       2783.07        69.26 o
  11   7   0       5869.17       5776.02       109.22 o
  13   7   0         84.74         79.73        28.55 o
  15   7   0        752.09        477.72        39.30 o
  17   7   0        485.30        452.23        79.97 o
  19   7   0        658.68        458.92        82.80 o
   0   8   0      33338.16      33348.64       396.65 o
   2   8   0      25407.96      25304.66       201.21 o
   4   8   0      12784.98      13317.40       123.81 o
   6   8   0       4483.56       4472.64        46.93 o
   8   8   0        800.39        714.94        35.47 o
  10   8   0       2529.89       2586.41        59.51 o
  12   8   0       1279.05       1250.73        63.48 o
  14   8   0       2652.64       2666.58        86.21 o
  16   8   0       2760.34       2772.04        95.20 o
  18   8   0       5447.54       5573.86       167.03 o
   1   9   0      42177.06      41781.68       349.19 o
   3   9   0      12769.16      12485.16       109.88 o
   5   9   0       5735.50       5556.11        57.73 o
   7   9   0       6350.21       6407.16        71.53 o
   9   9   0       5708.89       5684.86        90.41 o
  11   9   0       1199.54       1226.81        77.40 o
  13   9   0        877.19        822.41        53.39 o
  15   9   0       6114.76       6218.87       110.76 o
  17   9   0       7075.24       7067.12       281.40 o
   0  10   0       1974.47       2095.17        55.01 o
   2  10   0         61.41         47.91        12.78 o
   4  10   0        261.07        273.02        24.72 o
   6  10   0         11.65         10.12        11.42 o
   8  10   0       3599.23       3437.13        62.85 o
  10  10   0        655.70        610.40        60.96 o
  12  10   0         60.15          5.17        24.10 o
  14  10   0          3.60        -28.29        29.94 o
  16  10   0        194.51        135.74        40.56 o
   1  11   0      10569.93      10813.56       108.98 o
   3  11   0       2210.41       2258.56        42.56 o
   5  11   0       8764.37       8699.85       101.57 o
   7  11   0       8442.76       8182.36       165.35 o
   9  11   0       9434.92       9559.91       133.35 o
  11  11   0       7432.81       7404.13       211.09 o
  13  11   0        698.99        600.77        54.38 o
  15  11   0       3482.23       3276.53       101.78 o
   0  12   0       5115.92       5316.83        96.40 o
   2  12   0       1678.18       1804.46        44.99 o
   4  12   0        589.32        490.50        28.41 o
   6  12   0       3873.38       3744.69        52.83 o
   8  12   0       5657.42       5734.92        98.53 o
  10  12   0       4299.28       4511.32       134.09 o
  12  12   0       3613.16       3512.58        98.74 o
  14  12   0       2259.20       2253.21        93.33 o
   1  13   0       1491.24       1338.44        40.69 o
   3  13   0       1919.12       1684.48        49.31 o
   5  13   0        155.59        105.14        19.37 o
   7  13   0        940.60        846.77        36.87 o
   9  13   0        680.04        716.72        71.89 o
  11  13   0        354.38        309.73        42.18 o
  13  13   0        371.08        251.72        43.82 o
   0  14   0        380.82        324.48        32.26 o
   2  14   0       1380.14       1314.94        43.52 o
   4  14   0       1496.55       1515.04        43.09 o
   6  14   0       2465.02       2568.69        48.22 o
   8  14   0       7714.86       7768.97       125.39 o
  10  14   0       5174.59       5157.32       121.39 o
  12  14   0       5200.99       5180.99       134.69 o
   1  15   0        844.75        757.96        51.72 o
   3  15   0       4030.15       4217.37        67.00 o
   5  15   0       2272.50       2249.96        50.26 o
   7  15   0       2779.53       2711.53        74.04 o
   9  15   0       5079.13       5154.70       108.45 o
  11  15   0       1190.93        834.69        90.23 o
   0  16   0       2195.61       2151.24       120.80 o
   2  16   0       1702.38       1690.10        54.70 o
   4  16   0          8.29         -5.11        19.36 o
   6  16   0        173.14        122.39        38.93 o
   8  16   0         28.25        -35.76        35.76 o
   1  17   0       6796.49       6913.11        89.13 o
   3  17   0      10366.58      10435.51       135.77 o
   5  17   0       2218.85       2334.98        57.93 o
 -21   1   1       4707.59       4713.83       159.32 o
 -19   1   1       4985.88       4954.31        87.66 o
 -17   1   1       7048.33       7291.67       119.01 o
 -15   1   1      11626.50      12499.62       172.40 o
 -13   1   1       3498.73       3713.34        61.31 o
 -11   1   1       3218.15       3551.21        55.66 o
  -9   1   1      17702.55      19207.53       181.44 o
  -7   1   1      16366.84      16120.59       212.09 o
  -5   1   1      24990.09      24053.08       243.19 o
  -3   1   1      65318.22      61798.78       720.74 o
   3   1   1      85256.35      79795.17       960.94 o
   5   1   1       9554.64       9500.58       102.39 o
   7   1   1      22693.55      22736.72       251.97 o
   9   1   1      18223.84      18937.19       201.09 o
  11   1   1      10766.39      11047.02       128.80 o
  13   1   1       5205.46       5175.03        76.39 o
  15   1   1       1775.92       1918.30        49.77 o
  17   1   1       3457.64       3644.41        61.73 o
  19   1   1       2898.17       2646.57        67.48 o
 -20   2   1       1687.72       1740.07        51.63 o
 -18   2   1       2868.64       2876.98        60.14 o
 -16   2   1       2865.45       2880.45        67.63 o
 -14   2   1       2033.64       2086.73        53.75 o
 -12   2   1       3295.46       3402.40       127.06 o
 -10   2   1       5919.33       5936.68        80.32 o
  -8   2   1      17500.88      17331.88       203.87 o
  -6   2   1      57204.71      52816.08       608.29 o
  -4   2   1      40181.80      36983.38       369.58 o
  -2   2   1      37908.23      34744.95       398.14 o
   2   2   1        987.84       1017.68        16.59 o
   4   2   1       3131.36       3007.41        38.18 o
   6   2   1        455.48        464.88        27.92 o
   8   2   1        131.53         95.44        10.49 o
  10   2   1       6318.15       6612.05        73.59 o
  12   2   1       7181.77       7321.47        83.13 o
  14   2   1       8635.90       8967.31       104.51 o
  16   2   1      12543.08      12840.94       127.77 o
  18   2   1       7413.13       7614.76        89.94 o
  20   2   1       4435.01       4335.94        87.54 o
 -19   3   1        144.15        116.09        18.16 o
 -17   3   1        227.48        140.50        19.79 o
 -15   3   1       2339.89       2399.48        48.47 o
 -13   3   1       1125.91       1133.28        36.23 o
 -11   3   1       4504.08       4685.51        78.26 o
  -9   3   1       7795.85       8239.29        85.63 o
  -7   3   1        625.38        616.43        14.85 o
  -5   3   1       1257.97       1506.68        31.35 o
  -3   3   1       7640.17       7479.01        80.17 o
  -1   3   1          0.02         16.45         5.46 o
   1   3   1       2976.90       3147.66        43.02 o
   3   3   1       7024.67       7089.93        69.60 o
   5   3   1       6094.96       6569.56        67.35 o
   7   3   1       2990.32       2776.42        37.10 o
   9   3   1       2714.66       2728.40        39.72 o
  11   3   1        738.76        733.97        25.54 o
  13   3   1       1763.67       1695.92        37.84 o
  15   3   1       1862.93       1713.87        41.65 o
  17   3   1        154.08        132.32        22.23 o
  19   3   1         33.66        -19.06        20.99 o
 -20   4   1        136.20         65.98        15.86 o
 -18   4   1       3829.62       3907.20        63.39 o
 -16   4   1       5864.61       5923.80        80.72 o
 -14   4   1      12718.84      12929.21       157.33 o
 -12   4   1      21535.43      21871.37       237.40 o
 -10   4   1      13458.95      13433.54       151.37 o
  -8   4   1      32255.80      32383.08       389.88 o
  -6   4   1      19148.30      19474.65       208.13 o
  -4   4   1        269.89        387.23        17.74 o
  -2   4   1       2689.36       2558.09        26.71 o
   0   4   1       7450.02       7336.21        66.84 o
   2   4   1      15074.74      14877.45       126.75 o
   4   4   1      14245.34      13206.25       187.60 o
   6   4   1      33875.80      32715.29       296.09 o
   8   4   1      26165.91      26296.98       300.26 o
  10   4   1      16267.96      16468.32       161.19 o
  12   4   1       8173.56       8290.00       216.09 o
  14   4   1       4023.52       4108.45        59.84 o
  16   4   1       5283.95       5360.19        73.94 o
  18   4   1       5792.57       5996.48        96.47 o
  20   4   1       2570.09       2818.54        75.72 o
 -19   5   1       1716.63       1811.48       228.75 o
 -17   5   1       2903.36       3032.89       139.50 o
 -15   5   1       8033.95       8284.25       172.70 o
 -13   5   1       9450.61       9273.70       292.16 o
 -11   5   1      10053.86       9869.48       148.12 o
  -9   5   1       7934.05       7447.33       115.83 o
  -7   5   1         36.79        -12.80        12.80 o
  -5   5   1        515.24        588.53        24.28 o
  -3   5   1        334.96        350.99        16.06 o
  -1   5   1         69.72         58.76         7.20 o
   1   5   1        787.58        592.36        17.96 o
   3   5   1      33655.71      32269.52       266.66 o
   5   5   1      40701.38      39588.25       466.17 o
   7   5   1      28989.06      28872.23       299.50 o
   9   5   1      27427.13      26936.12       366.86 o
  11   5   1       5517.59       5302.99        64.29 o
  13   5   1       3676.24       3851.44        54.02 o
  15   5   1       3552.58       3604.64        54.28 o
  17   5   1         41.42         -2.22        18.07 o
  19   5   1        710.66        651.26        64.67 o
 -18   6   1        641.30        488.40        79.11 o
 -16   6   1        889.00        666.16        87.98 o
 -14   6   1          8.28         -3.06        30.78 o
 -12   6   1        778.64        709.67        62.29 o
 -10   6   1        124.12         91.74        30.44 o
  -8   6   1        527.14        472.31        32.67 o
  -6   6   1       1545.60       1635.38        33.97 o
  -4   6   1         33.09         28.95         9.80 o
  -2   6   1       1482.62       1336.59        24.07 o
   0   6   1      12954.73      13180.31       108.43 o
   2   6   1         42.44         43.33         7.38 o
   4   6   1          1.30          2.01        11.65 o
   6   6   1       1402.11       1270.60        25.22 o
   8   6   1       1324.20       1220.73        55.51 o
  10   6   1       2599.90       2535.30        47.64 o
  12   6   1        865.86        862.29        32.70 o
  14   6   1       3841.11       3954.81        94.51 o
  16   6   1       5457.39       5446.11       119.13 o
  18   6   1       1253.75       1104.84        82.69 o
 -19   7   1       5149.58       5374.03       263.93 o
 -17   7   1       3846.28       4125.17       133.49 o
 -15   7   1       5670.72       5896.61       146.78 o
 -13   7   1       3626.31       3695.41       109.27 o
 -11   7   1       4534.41       4419.64        96.08 o
  -9   7   1       7104.52       7064.84        87.66 o
  -7   7   1      13859.85      13705.86       142.09 o
  -5   7   1      11740.49      11493.24       109.16 o
  -3   7   1      40138.68      39551.63       327.51 o
  -1   7   1      15005.11      14790.92       134.27 o
   1   7   1      23558.11      23437.73       185.54 o
   3   7   1      19564.23      19570.71       157.12 o
   5   7   1      11121.34      11404.77       106.81 o
   7   7   1      10353.62      10838.72       146.23 o
   9   7   1       9929.40      10262.89       124.34 o
  11   7   1       4179.61       4344.33        92.52 o
  13   7   1       9119.65       9597.06       157.58 o
  15   7   1       7234.64       7525.80       141.79 o
  17   7   1       2886.96       3115.19       101.27 o
 -18   8   1       1210.31       1223.52       111.25 o
 -16   8   1        551.53        366.24        50.26 o
 -14   8   1       1528.78       1348.03        86.09 o
 -12   8   1       5755.15       5835.06       139.31 o
 -10   8   1       5643.75       5615.62        99.54 o
  -8   8   1       3802.64       3599.98        64.01 o
  -6   8   1      13926.75      14021.44       114.98 o
  -4   8   1      21206.56      20711.47       198.73 o
  -2   8   1       9441.47       9023.89        88.52 o
   0   8   1      10320.95      10188.35        90.48 o
   2   8   1       4312.97       4315.96        58.82 o
   4   8   1       8111.58       8412.03        77.46 o
   6   8   1       3869.25       3776.48        42.90 o
   8   8   1         25.28          1.81        11.52 o
  10   8   1        382.39        290.22        25.56 o
  12   8   1       4409.72       4334.48        98.59 o
  14   8   1         98.90        117.99        32.95 o
  16   8   1        672.19        707.65        75.50 o
  18   8   1       1191.67       1295.57       116.20 o
 -17   9   1       1400.19       1235.81       107.93 o
 -15   9   1        128.72         40.10        37.50 o
 -13   9   1        714.26        621.82        62.89 o
 -11   9   1        478.96        366.93        30.13 o
  -9   9   1       3305.41       3202.14        64.58 o
  -7   9   1       3437.39       3313.23        62.84 o
  -5   9   1       5796.57       5724.56        71.31 o
  -3   9   1       5294.21       5223.54        60.82 o
  -1   9   1      11174.97      11910.10       113.40 o
   1   9   1       4043.58       4129.58        48.90 o
   3   9   1       2142.31       2161.49        34.19 o
   5   9   1        315.93        325.48        16.26 o
   7   9   1       1219.45       1267.51        30.96 o
   9   9   1        180.45        109.12        21.95 o
  11   9   1        692.95        654.34        40.37 o
  13   9   1        403.72        348.50        52.50 o
  15   9   1        719.68        546.99        47.57 o
  17   9   1        557.30        470.62        61.98 o
 -16  10   1       3460.29       3337.14       100.26 o
 -14  10   1       2917.87       2872.33        91.82 o
 -12  10   1       4718.90       4639.40        99.47 o
 -10  10   1       6016.13       6343.33       101.02 o
  -8  10   1       5174.09       5374.36        87.23 o
  -6  10   1      18274.14      17701.05       146.50 o
  -4  10   1      22574.32      23001.85       223.31 o
  -2  10   1      16304.83      16194.55       149.21 o
   0  10   1      17712.89      17931.46       163.09 o
   2  10   1      10130.40      10269.77        95.71 o
   4  10   1       7100.32       7207.51        72.83 o
   6  10   1       7579.33       7554.75        75.20 o
   8  10   1        630.24        611.21        66.12 o
  10  10   1       6369.53       6618.28       105.06 o
  12  10   1       7238.57       7109.78       133.39 o
  14  10   1       4560.93       4703.11       156.19 o
  16  10   1       3019.56       3008.77        90.27 o
 -15  11   1        280.45        214.50        58.06 o
 -13  11   1        618.55        458.26        46.94 o
 -11  11   1        283.42        192.69        45.96 o
  -9  11   1        530.18        426.68        46.19 o
  -7  11   1        623.97        607.74        37.97 o
  -5  11   1       3963.14       4008.92        72.58 o
  -3  11   1       6035.86       5872.43        70.38 o
  -1  11   1       2041.54       1993.30        40.23 o
   1  11   1        709.58        735.52        31.18 o
   3  11   1       3721.97       3522.54        48.40 o
   5  11   1        645.61        637.44        32.17 o
   7  11   1        239.53        210.36        18.48 o
   9  11   1        500.35        463.80        31.89 o
  11  11   1       1607.57       1599.29        62.85 o
  13  11   1       4203.58       3944.89        90.82 o
  15  11   1       3231.27       3121.90        90.75 o
 -14  12   1       3180.29       3239.18       101.45 o
 -12  12   1       4076.45       4157.25       108.93 o
 -10  12   1       4248.62       4292.34        90.24 o
  -8  12   1       3657.46       3683.36        78.01 o
  -6  12   1        190.80        144.35        15.46 o
  -4  12   1        107.82         56.13        17.47 o
  -2  12   1         15.28        -14.39        14.39 o
   0  12   1        200.14        190.10        19.51 o
   2  12   1       4525.67       4525.44        62.05 o
   4  12   1       5084.03       5006.16        61.58 o
   6  12   1       4849.50       4830.31        59.96 o
   8  12   1       8207.30       7933.78       110.33 o
  10  12   1       2103.48       2156.08       101.87 o
  12  12   1       2757.06       2800.11        81.07 o
  14  12   1          4.71        -33.16        33.91 o
 -13  13   1       4291.41       4422.16       117.12 o
 -11  13   1       6558.95       6573.90       133.27 o
  -9  13   1       4729.71       4825.92        94.87 o
  -7  13   1       5219.68       5337.73        94.88 o
  -5  13   1       2185.32       2244.91        59.31 o
  -3  13   1       1053.68       1030.67        38.08 o
  -1  13   1        502.32        455.29        27.77 o
   1  13   1       4297.23       4353.97        65.26 o
   3  13   1       6349.37       6453.93       116.43 o
   5  13   1       9590.44       9585.80       116.06 o
   7  13   1       5962.10       5984.05        98.65 o
   9  13   1      10491.82      10649.18       153.06 o
  11  13   1       3089.56       2922.89        96.93 o
  13  13   1       2599.20       2518.25       102.40 o
 -12  14   1       2998.05       3202.97       126.70 o
 -10  14   1        210.65        151.44        35.46 o
  -8  14   1        193.37        157.89        30.58 o
  -6  14   1        110.83         69.15        12.75 o
  -4  14   1          7.51        -20.57        20.57 o
  -2  14   1          3.72        -19.01        19.01 o
   0  14   1         63.43        -15.80        20.42 o
   2  14   1        293.51        262.78        19.56 o
   4  14   1       3881.85       3899.42        61.85 o
   6  14   1       4004.57       3996.33        68.91 o
   8  14   1       1638.06       1629.50        49.57 o
  10  14   1        240.10        176.15        66.81 o
  12  14   1        946.74        769.24        70.10 o
 -11  15   1          4.80          5.11        63.73 o
  -9  15   1       1104.89        837.12        98.63 o
  -7  15   1       2803.08       2759.15        54.53 o
  -5  15   1       2548.34       2455.78        51.39 o
  -3  15   1       1326.16       1368.22        52.94 o
  -1  15   1       4197.54       4259.11        79.52 o
   1  15   1       2579.57       2635.05        55.63 o
   3  15   1       1905.37       2054.62        52.13 o
   5  15   1         27.45         33.32        18.02 o
   7  15   1        817.61        882.24        58.17 o
   9  15   1       1091.81        943.89       146.97 o
  -8  16   1        992.04        803.30        49.04 o
  -6  16   1       3598.58       3714.82        54.81 o
  -4  16   1       3117.73       3256.92        61.99 o
  -2  16   1       4039.03       4142.58        79.00 o
   0  16   1       3625.95       3812.03        63.37 o
   2  16   1       3267.49       3346.07        74.91 o
   4  16   1       5123.01       5253.68        77.86 o
   6  16   1       6235.23       6371.01        84.70 o
   8  16   1       1125.41        929.93        81.65 o
  -5  17   1       1162.57       1203.06        45.30 o
  -3  17   1       1143.18       1331.38        67.61 o
  -1  17   1          0.60         27.64        24.83 o
   1  17   1        156.70         40.15        22.31 o
   3  17   1        589.03        463.40        30.84 o
   5  17   1        191.01        139.47        23.72 o
 -20   0   2       4223.68       4457.92        96.12 o
 -18   0   2       4575.59       4617.31        91.99 o
 -16   0   2      10999.83      11652.67       203.11 o
 -14   0   2      20460.77      21618.83       333.37 o
 -12   0   2       3419.68       3801.76       156.69 o
 -10   0   2      35468.57      35790.66       516.20 o
  -8   0   2     101191.71      93897.95      1849.34 o
  -6   0   2      85958.58      78649.46      1548.10 o
  -4   0   2       7878.47       8109.45       122.41 o
  -2   0   2       7213.05       6801.47       215.61 o
   2   0   2      12662.05      12394.51       147.98 o
   4   0   2      28882.37      30036.19       347.81 o
   6   0   2         22.15         15.88         9.40 o
   8   0   2      26767.73      26674.55       389.97 o
  10   0   2      29688.38      29909.62       439.81 o
  12   0   2      18307.58      18922.87       295.47 o
  14   0   2       7885.49       8185.70       124.84 o
  16   0   2      13701.00      13530.05       189.28 o
  18   0   2      10662.42      10896.15       197.93 o
  20   0   2        363.16        305.12        33.72 o
 -21   1   2        924.21        770.96        48.44 o
 -19   1   2        618.16        472.79        48.01 o
 -17   1   2        130.93        109.29        17.07 o
 -15   1   2        183.30        100.59        15.86 o
 -13   1   2         64.46          6.89        15.53 o
 -11   1   2        731.16        629.01        31.04 o
  -9   1   2       4200.20       4414.76        59.42 o
  -7   1   2      16992.47      16599.75       173.89 o
  -5   1   2      16402.78      15363.02       218.88 o
  -1   1   2        892.05        976.84        39.22 o
   1   1   2      10728.39      10766.56        91.59 o
   3   1   2        210.58        218.26        11.90 o
   5   1   2        315.50        320.79        15.17 o
   7   1   2        668.64        634.17        20.11 o
   9   1   2       5658.04       5896.28        67.66 o
  11   1   2       4942.07       5004.87        63.41 o
  13   1   2       6579.54       6779.23        82.64 o
  15   1   2       1384.78       1382.97        40.15 o
  17   1   2       1874.65       1899.79        46.59 o
  19   1   2        539.80        452.79        27.13 o
 -20   2   2       2465.92       2325.26        66.24 o
 -18   2   2       2584.78       2705.63        53.23 o
 -16   2   2       9179.20       9405.88       118.90 o
 -14   2   2      20869.41      21195.75       229.58 o
 -12   2   2       5931.26       6141.66        79.89 o
 -10   2   2       4593.55       4735.37        63.01 o
  -8   2   2      20213.58      21837.46       225.57 o
  -6   2   2          5.68         -1.78         6.44 o
  -4   2   2       5027.40       5508.34        62.23 o
  -2   2   2       3619.15       3778.22        37.00 o
   0   2   2      12644.47      12327.54        84.69 o
   2   2   2      63789.68      58163.40      1147.29 o
   4   2   2       2184.19       1888.62        26.67 o
   6   2   2       5414.30       5165.18        64.17 o
   8   2   2      11993.99      12352.98       175.23 o
  10   2   2       1262.31       1370.72        36.11 o
  12   2   2       2382.63       2192.14        40.29 o
  14   2   2        226.12        121.61        14.76 o
  16   2   2        555.70        419.14        46.37 o
  18   2   2       5102.94       5165.07        81.31 o
  20   2   2        191.27        201.70        29.46 o
 -19   3   2       2118.53       2075.11        52.35 o
 -17   3   2       9514.21       9505.39       132.30 o
 -15   3   2       6572.04       6848.75        91.16 o
 -13   3   2        998.40       1112.23        37.57 o
 -11   3   2       4894.61       4940.44        65.31 o
  -9   3   2      14441.64      14697.67       156.92 o
  -7   3   2      10440.36      10330.08       109.22 o
  -5   3   2       9214.08       8965.24       126.79 o
  -3   3   2       5837.25       5157.53        56.88 o
  -1   3   2     108404.33     106266.71      1414.25 o
   1   3   2      90030.09      97521.18      7423.75 o
   3   3   2      61688.99      57856.23       571.86 o
   5   3   2      13360.46      12995.01       123.56 o
   7   3   2      29901.20      30154.74       308.11 o
   9   3   2      28915.53      29287.11       303.11 o
  11   3   2       6037.41       6494.49        85.46 o
  13   3   2        701.04        712.84        30.87 o
  15   3   2       5619.88       5786.40        79.98 o
  17   3   2       3215.61       3412.25        70.09 o
  19   3   2       6739.79       6976.68        99.21 o
 -20   4   2        192.03        158.46        24.41 o
 -18   4   2       2155.20       2119.19        65.24 o
 -16   4   2        250.49        206.93        17.21 o
 -14   4   2        245.19        157.93        12.65 o
 -12   4   2       9388.41       9578.79       119.95 o
 -10   4   2       1308.83       1182.21        37.16 o
  -8   4   2        216.80        130.12        12.54 o
  -6   4   2       1377.06       1312.27        26.35 o
  -4   4   2         84.40        103.21        11.24 o
  -2   4   2       6288.97       6211.80        52.58 o
   0   4   2       1036.63        918.22        16.41 o
   2   4   2      12374.82      13981.79       120.31 o
   4   4   2      16614.08      16849.94       157.88 o
   6   4   2       5089.19       5211.30        53.07 o
   8   4   2         25.80         42.61         8.88 o
  10   4   2       4624.71       4825.15        61.31 o
  12   4   2       2246.54       2380.08        43.28 o
  14   4   2       2564.81       2509.63        47.81 o
  16   4   2       1715.67       1647.30        46.55 o
  18   4   2        144.67        110.60        18.73 o
 -19   5   2        932.31        732.31       147.55 o
 -17   5   2       4303.50       4287.92       126.05 o
 -15   5   2       1562.05       1519.70        80.99 o
 -13   5   2        785.21        584.18        63.74 o
 -11   5   2       6119.19       5918.40       125.59 o
  -9   5   2       2100.58       2015.34        53.46 o
  -7   5   2       6203.44       6257.07        97.37 o
  -5   5   2       4165.16       4046.66        58.25 o
  -3   5   2       6417.66       6392.95        60.55 o
  -1   5   2      17880.48      17834.41       140.32 o
   1   5   2      20426.38      20373.20       159.45 o
   3   5   2      14435.77      14675.34       140.80 o
   5   5   2      21613.83      22252.38       206.75 o
   7   5   2       2307.33       2124.74        33.89 o
   9   5   2      15906.55      16558.40       207.79 o
  11   5   2       4188.07       4311.57        59.79 o
  13   5   2       1671.02       1578.15        36.22 o
  15   5   2       2591.07       2667.15        49.16 o
  17   5   2       2669.66       2914.34        54.54 o
  19   5   2       4459.43       4565.48       139.15 o
 -18   6   2      14703.38      14672.25       323.56 o
 -16   6   2       8631.63       8764.91       187.27 o
 -14   6   2       7066.78       7141.03       156.88 o
 -12   6   2      14842.96      14937.77       364.71 o
 -10   6   2      12730.91      12788.44       220.85 o
  -8   6   2      12347.97      12777.25       174.82 o
  -6   6   2       6950.35       6887.39        74.79 o
  -4   6   2       1999.24       2265.13        26.82 o
  -2   6   2      26519.81      27008.00       222.85 o
   0   6   2      34329.59      33405.08       256.38 o
   2   6   2       9026.37       8891.90        99.28 o
   4   6   2      18782.62      18530.23       176.86 o
   6   6   2      22891.22      23038.01       217.88 o
   8   6   2      12981.19      12789.65       129.15 o
  10   6   2      13486.91      13604.45       138.43 o
  12   6   2       3509.88       3817.88        53.94 o
  14   6   2       2290.57       2341.25        56.57 o
  16   6   2       8697.73       8772.64       125.61 o
  18   6   2       3546.14       3455.23       170.84 o
 -19   7   2        602.33        513.88        65.34 o
 -17   7   2         86.20         49.22        43.90 o
 -15   7   2       5300.50       5114.11       165.48 o
 -13   7   2       1739.32       1592.31        80.95 o
 -11   7   2        730.29        675.41        66.24 o
  -9   7   2        182.94        154.94        17.97 o
  -7   7   2       3634.50       3705.70        60.59 o
  -5   7   2          1.20         19.11         6.74 o
  -3   7   2        362.98        255.09        14.47 o
  -1   7   2        217.45        238.50        12.08 o
   1   7   2      11238.56      11224.67       114.86 o
   3   7   2       8474.16       8270.52        81.50 o
   5   7   2       5382.44       5430.88        65.74 o
   7   7   2       2129.30       2098.15        36.95 o
   9   7   2         69.67         59.07        14.13 o
  11   7   2       2816.78       3086.12        59.84 o
  13   7   2         49.39         25.21        16.07 o
  15   7   2       1131.87       1033.94        61.21 o
  17   7   2        246.50        205.40        79.76 o
 -18   8   2       3542.58       3485.54       138.92 o
 -16   8   2       2509.84       2298.05       109.75 o
 -14   8   2         40.17          2.91        34.36 o
 -12   8   2       3570.32       3390.48        89.46 o
 -10   8   2       8100.20       8325.10       113.25 o
  -8   8   2      12574.42      12295.69       148.21 o
  -6   8   2      20393.29      19963.90       192.92 o
  -4   8   2      10297.40      10126.84        96.27 o
  -2   8   2      15107.64      15407.54       128.02 o
   0   8   2      15730.90      16171.52       125.68 o
   2   8   2         10.24         -8.32         8.32 o
   4   8   2       3585.29       3654.02        47.65 o
   6   8   2       2239.35       2403.27        41.15 o
   8   8   2       4618.93       4739.02        65.15 o
  10   8   2      14170.50      14228.07       154.80 o
  12   8   2       5507.15       5729.85        86.71 o
  14   8   2       5837.82       6261.54       128.49 o
  16   8   2       3851.01       3686.18       116.27 o
  18   8   2       1236.05       1092.33       117.45 o
 -17   9   2       1146.79        970.42        74.17 o
 -15   9   2       4980.93       5013.42       108.17 o
 -13   9   2       1614.02       1514.92        68.54 o
 -11   9   2       1384.21       1402.76        56.23 o
  -9   9   2      26975.41      27079.58       296.02 o
  -7   9   2      17829.49      17406.77       199.32 o
  -5   9   2      17119.61      16907.35       151.75 o
  -3   9   2      25485.80      25774.22       205.60 o
  -1   9   2       5253.38       5093.42        55.24 o
   1   9   2      17632.06      18449.20       143.33 o
   3   9   2       1904.19       2034.19        33.68 o
   5   9   2       2703.14       2434.44        36.29 o
   7   9   2      13893.41      14202.27       149.03 o
   9   9   2       5752.63       5551.53        81.75 o
  11   9   2       3765.98       3541.68        62.38 o
  13   9   2       6744.17       6710.05       112.32 o
  15   9   2       3195.18       3505.21        87.48 o
  17   9   2       4440.35       4075.29       154.39 o
 -16  10   2       1057.14        877.39        65.54 o
 -14  10   2        443.06        313.06        35.13 o
 -12  10   2         54.96         37.92        30.24 o
 -10  10   2         31.90        -11.47        20.78 o
  -8  10   2         32.51        -11.33        20.61 o
  -6  10   2       3195.12       3174.95        82.34 o
  -4  10   2       3431.97       3450.39        54.43 o
  -2  10   2         28.32         28.56        11.18 o
   0  10   2        883.71        914.75        25.80 o
   2  10   2       3526.54       3458.66        43.19 o
   4  10   2        117.67         81.39        15.35 o
   6  10   2        652.62        507.64        34.60 o
   8  10   2       1562.01       1466.29        46.00 o
  10  10   2        595.80        458.72        32.16 o
  12  10   2       1618.54       1517.41        63.42 o
  14  10   2       1154.78       1200.14        65.75 o
  16  10   2        240.34        146.09        37.51 o
 -15  11   2       8620.65       8720.46       158.44 o
 -13  11   2       4489.72       4662.28       105.14 o
 -11  11   2       3888.81       3919.94        80.99 o
  -9  11   2      10891.88      11207.43       148.10 o
  -7  11   2       4181.59       4057.23        75.19 o
  -5  11   2       4796.15       5081.16        94.08 o
  -3  11   2       4373.56       4282.80        62.61 o
  -1  11   2       2456.28       2530.08        40.83 o
   1  11   2      14093.70      14237.63       118.41 o
   3  11   2       6806.94       6934.47        73.76 o
   5  11   2       1726.03       1713.63        36.48 o
   7  11   2       6926.62       6955.49        78.91 o
   9  11   2       4620.40       4458.48        58.70 o
  11  11   2       1539.69       1500.83        62.83 o
  13  11   2       1743.76       1810.85        79.44 o
  15  11   2        764.75        602.00        45.87 o
 -14  12   2       1370.81       1414.47        82.43 o
 -12  12   2       2086.81       2167.29        81.25 o
 -10  12   2       1084.67       1127.81        59.29 o
  -8  12   2       3299.63       3361.82        74.13 o
  -6  12   2       4539.58       4354.21        57.50 o
  -4  12   2       1568.27       1628.30        44.66 o
  -2  12   2       5223.00       5423.19        69.38 o
   0  12   2       8801.01       9062.42        85.01 o
   2  12   2       4693.59       4785.52        56.85 o
   4  12   2       6448.61       6417.66        73.36 o
   6  12   2       5530.62       5276.35        66.64 o
   8  12   2       4087.29       4193.99        68.84 o
  10  12   2       5742.34       5927.15       107.15 o
  12  12   2       2673.49       2631.00        81.02 o
  14  12   2        849.85        739.50       110.93 o
 -13  13   2         40.18         -5.49        39.25 o
 -11  13   2        126.34         -1.44        30.47 o
  -9  13   2        923.32        836.09        45.20 o
  -7  13   2        872.80        788.10        29.28 o
  -5  13   2          0.21        -14.44        14.44 o
  -3  13   2         80.67         -6.68        23.26 o
  -1  13   2        164.93         70.45        16.23 o
   1  13   2       2589.76       2694.17        70.30 o
   3  13   2         12.07         29.30        15.00 o
   5  13   2        608.45        703.50        53.64 o
   7  13   2        126.35         75.97        14.39 o
   9  13   2         66.79         50.06        17.62 o
  11  13   2         20.48          1.97        37.87 o
  13  13   2        121.93         58.26        57.09 o
 -12  14   2       2747.26       2684.98       191.79 o
 -10  14   2        840.94        716.14        54.93 o
  -8  14   2        954.65        944.85        60.09 o
  -6  14   2       1649.77       1685.97        40.56 o
  -4  14   2       1459.67       1451.32        41.77 o
  -2  14   2       4346.10       4589.63        63.53 o
   0  14   2       6327.94       6311.75        83.98 o
   2  14   2      10815.29      11007.74       118.86 o
   4  14   2      11586.93      11781.48       115.88 o
   6  14   2       6192.41       6420.66        87.42 o
   8  14   2       2994.08       2926.11        62.06 o
  10  14   2       4565.77       4401.55       102.56 o
  12  14   2       2233.71       2082.84       136.41 o
 -11  15   2       5175.01       5576.70       198.30 o
  -9  15   2       1396.00       1375.33        72.52 o
  -7  15   2        188.35        146.47        19.60 o
  -5  15   2        148.15         90.33        18.76 o
  -3  15   2        388.18        344.45        26.58 o
  -1  15   2       2703.12       2635.94        55.03 o
   1  15   2       2058.88       2032.08        49.28 o
   3  15   2       3046.06       3198.38        60.27 o
   5  15   2       5473.08       5491.70        77.13 o
   7  15   2       2125.29       2090.37        60.11 o
   9  15   2       2851.61       2802.65       129.43 o
  -8  16   2        436.73        407.51        42.01 o
  -6  16   2       1809.08       1631.70        64.17 o
  -4  16   2        372.13        314.01        23.68 o
  -2  16   2         71.88         66.26        21.71 o
   0  16   2        550.42        389.73        23.98 o
   2  16   2         26.38        -14.15        20.67 o
   4  16   2         19.51        -20.09        20.09 o
   6  16   2        168.86         48.67        20.23 o
  -5  17   2       4650.94       4806.06        66.21 o
  -3  17   2       5315.99       5451.62        81.58 o
  -1  17   2       2217.86       2191.54        57.47 o
   1  17   2        204.24        159.49        25.41 o
   3  17   2        532.91        464.32        29.93 o
 -21   1   3       1938.15       2006.82        64.76 o
 -19   1   3       2081.77       2098.95        47.67 o
 -17   1   3       4461.27       4429.01        61.62 o
 -15   1   3       8040.42       8126.36        87.70 o
 -13   1   3      16567.83      17013.32       154.24 o
 -11   1   3      15557.56      15897.12       142.61 o
  -9   1   3      27344.44      27716.68       233.32 o
  -7   1   3      38331.05      36893.95       332.27 o
  -5   1   3      51008.51      48357.10       390.74 o
  -3   1   3      25472.06      24698.31       203.64 o
  -1   1   3        116.11         98.85         6.46 o
   1   1   3       2101.02       1811.77        26.68 o
   3   1   3      16453.77      16314.62       139.03 o
   5   1   3        399.27        307.54        18.00 o
   7   1   3       1892.78       1766.80        28.87 o
   9   1   3       7578.42       7520.41        86.15 o
  11   1   3       9860.42       9975.61        99.02 o
  13   1   3      12174.85      11974.29       118.10 o
  15   1   3       2601.99       2370.31        46.76 o
  17   1   3       1885.19       1907.48        51.56 o
  19   1   3       8724.01       8821.65       132.73 o
 -20   2   3       2028.85       1988.83        60.93 o
 -18   2   3       1588.74       1458.47        40.26 o
 -16   2   3       3518.09       3490.18        52.92 o
 -14   2   3       5913.88       6134.98        75.80 o
 -12   2   3       6828.96       7151.55        93.94 o
 -10   2   3       7622.48       7426.19        90.49 o
  -8   2   3      15901.94      15739.04       151.39 o
  -6   2   3      30349.25      29471.91       267.01 o
  -4   2   3       2547.28       2154.50        25.55 o
  -2   2   3       3970.76       3416.71        36.81 o
   0   2   3       7393.85       7503.71        68.42 o
   2   2   3       8907.03       9027.46        89.24 o
   4   2   3      31460.78      31097.80       257.12 o
   6   2   3      19553.41      19650.70       206.80 o
   8   2   3      20503.46      20400.89       231.20 o
  10   2   3      31968.05      31987.97       332.96 o
  12   2   3      11841.16      12303.63       146.16 o
  14   2   3       4332.16       4535.78       106.75 o
  16   2   3       2728.98       2718.46       104.27 o
  18   2   3        878.02        805.93        69.29 o
 -19   3   3       1720.77       1679.47        42.18 o
 -17   3   3       2505.97       2430.59        47.66 o
 -15   3   3       2239.65       2179.49        46.57 o
 -13   3   3       1682.49       1646.24        37.51 o
 -11   3   3         60.50         37.85        12.70 o
  -9   3   3       2471.23       2434.85        39.54 o
  -7   3   3        522.59        343.37        21.38 o
  -5   3   3        197.99        160.54        18.17 o
  -3   3   3          8.95         28.71         6.99 o
  -1   3   3       2027.86       1973.76        20.56 o
   1   3   3        105.49         60.41         8.03 o
   3   3   3      10543.72      11202.95       109.68 o
   5   3   3        811.53        970.98        22.95 o
   7   3   3       6342.85       6831.03        84.52 o
   9   3   3        178.87        180.42        17.77 o
  11   3   3        108.12         55.33        14.40 o
  13   3   3         19.42         -7.97        17.35 o
  15   3   3         91.13         43.92        17.58 o
  17   3   3         15.25         -7.13        17.68 o
  19   3   3       3208.55       3365.11        74.43 o
 -20   4   3       4136.96       4195.45        72.21 o
 -18   4   3       6841.04       6911.62        93.48 o
 -16   4   3       8563.89       8611.38       107.56 o
 -14   4   3      10417.04      10661.05       128.92 o
 -12   4   3       1995.51       2076.07        47.30 o
 -10   4   3         69.17         49.14        12.77 o
  -8   4   3       5104.93       5364.82        60.47 o
  -6   4   3       7181.39       7185.95        67.91 o
  -4   4   3      10324.56       9793.70        80.69 o
  -2   4   3      25514.83      23811.40       170.88 o
   0   4   3      87900.16      81945.85       721.93 o
   2   4   3      95711.20      91296.05      1038.83 o
   4   4   3      44827.14      42513.20       382.03 o
   6   4   3      22031.30      22550.49       192.24 o
   8   4   3       8016.54       8040.91       145.00 o
  10   4   3       6443.06       6756.53        80.28 o
  12   4   3       5026.32       5464.58        81.36 o
  14   4   3        705.71        760.40        34.81 o
  16   4   3       6947.20       7251.13       122.64 o
  18   4   3       4211.63       4351.78        96.31 o
 -19   5   3        964.34       1028.33        94.70 o
 -17   5   3       4113.75       4236.48       189.66 o
 -15   5   3       8343.02       8222.09       154.32 o
 -13   5   3        203.39        177.01        27.09 o
 -11   5   3       3211.25       3300.28        58.64 o
  -9   5   3       2076.16       2145.53        39.09 o
  -7   5   3       2174.86       2112.33        32.36 o
  -5   5   3      18551.27      19185.54       163.67 o
  -3   5   3      16396.74      15941.94       179.55 o
  -1   5   3      31285.92      30344.18       217.40 o
   1   5   3      65029.84      62317.57       467.63 o
   3   5   3      17654.88      17233.18       149.60 o
   5   5   3       6734.15       6584.57        72.80 o
   7   5   3       4179.98       4354.57        71.71 o
   9   5   3        684.58        664.36        25.73 o
  11   5   3          9.71        -11.67        11.67 o
  13   5   3        905.35        983.91        33.99 o
  15   5   3       3268.35       3358.55        58.66 o
  17   5   3       3193.97       3074.08        60.52 o
 -18   6   3       1013.45       1071.43       135.84 o
 -16   6   3         26.70        -22.21        37.63 o
 -14   6   3         10.30        -33.07        33.07 o
 -12   6   3        160.44         50.95        33.94 o
 -10   6   3       2675.63       2569.04        65.87 o
  -8   6   3       4652.96       4466.54        66.77 o
  -6   6   3      18789.77      18850.94       230.03 o
  -4   6   3       1198.20       1075.31        20.76 o
  -2   6   3        268.48        327.53        13.53 o
   0   6   3       7767.38       8574.46        75.52 o
   2   6   3       5044.74       5624.25        71.73 o
   4   6   3        182.20        153.51        12.34 o
   6   6   3       2022.47       2122.36        33.00 o
   8   6   3       3442.28       3541.43        50.65 o
  10   6   3       5994.60       6088.45       198.81 o
  12   6   3        663.60        774.07        31.49 o
  14   6   3        168.40        165.76        15.41 o
  16   6   3        186.64        113.38        31.59 o
  18   6   3        107.10        135.01        28.48 o
 -19   7   3        884.18        911.05        75.59 o
 -17   7   3       4638.89       4584.63       141.08 o
 -15   7   3       8138.48       7837.39       174.99 o
 -13   7   3       6097.32       6129.94       166.28 o
 -11   7   3       9114.78       9168.90       197.93 o
  -9   7   3      24430.01      25240.95       272.83 o
  -7   7   3      18787.54      18821.48       182.20 o
  -5   7   3      21573.47      21998.89       189.26 o
  -3   7   3       8816.04       8898.69        81.71 o
  -1   7   3       3860.51       3817.31        39.39 o
   1   7   3      17755.29      18780.87       202.71 o
   3   7   3       4323.03       4305.97        91.64 o
   5   7   3       3534.20       3447.15        49.81 o
   7   7   3      15757.21      16062.64       161.70 o
   9   7   3      12112.83      12612.48       241.76 o
  11   7   3       8970.06       8935.83       102.41 o
  13   7   3       9484.51       9280.37       153.23 o
  15   7   3       4694.18       4923.75        88.74 o
  17   7   3       4744.84       4471.87        88.40 o
 -18   8   3       4871.11       4896.63       321.02 o
 -16   8   3       1027.10        657.44        86.08 o
 -14   8   3       5092.31       5011.68       100.49 o
 -12   8   3       7831.85       7564.33       135.37 o
 -10   8   3       3206.58       3312.97        64.12 o
  -8   8   3       3027.75       3159.82        59.65 o
  -6   8   3       3339.13       3509.99        50.20 o
  -4   8   3       1014.51        848.94        21.00 o
  -2   8   3       7183.29       7238.31        60.65 o
   0   8   3        850.21        794.41        22.96 o
   2   8   3        327.56        313.03        20.57 o
   4   8   3       7074.66       7406.41        85.63 o
   6   8   3       2432.52       2427.23        43.71 o
   8   8   3        309.93        222.72        17.22 o
  10   8   3       5285.28       5212.81        75.52 o
  12   8   3       3619.46       3467.68        82.55 o
  14   8   3       3824.47       3583.82        72.41 o
  16   8   3        763.59        709.76        47.90 o
 -17   9   3       1964.41       1767.01        90.52 o
 -15   9   3       3334.17       3144.76        85.83 o
 -13   9   3       1521.40       1426.39        60.20 o
 -11   9   3       1983.10       1892.91        54.23 o
  -9   9   3       4760.23       4650.73        78.55 o
  -7   9   3       5359.55       5323.86        71.00 o
  -5   9   3         71.63         44.68        10.77 o
  -3   9   3         50.23         40.78         8.62 o
  -1   9   3         26.47         -9.07         9.07 o
   1   9   3        955.39        895.88        26.12 o
   3   9   3         56.13         52.21        14.74 o
   5   9   3        132.94        117.20        14.05 o
   7   9   3       3571.11       3625.46        57.22 o
   9   9   3       4094.20       3932.71        64.80 o
  11   9   3       3801.02       3682.64        89.58 o
  13   9   3        994.04        875.09        39.52 o
  15   9   3       1214.25       1093.15        67.95 o
 -16  10   3       2200.82       2266.20        86.79 o
 -14  10   3       4121.20       4231.42        97.51 o
 -12  10   3      11600.50      11524.71       153.24 o
 -10  10   3       6677.51       6690.71       102.49 o
  -8  10   3      15210.48      15153.85       208.43 o
  -6  10   3      13521.46      13255.45       368.28 o
  -4  10   3       9621.88       9870.09        91.21 o
  -2  10   3       7521.98       7668.38        71.31 o
   0  10   3       2643.55       2690.45        38.15 o
   2  10   3        789.97        816.66        27.73 o
   4  10   3      17335.79      17791.49       180.45 o
   6  10   3       2823.21       2946.46        53.02 o
   8  10   3       4830.30       5095.00        79.84 o
  10  10   3       7928.21       7912.57       131.87 o
  12  10   3       6929.72       6787.95        92.90 o
  14  10   3       3747.96       3682.18        97.18 o
  16  10   3       1350.97        736.84        84.95 o
 -15  11   3         22.08        -32.83        32.83 o
 -13  11   3        612.22        535.38        45.67 o
 -11  11   3       2347.10       2244.01        75.75 o
  -9  11   3       2243.26       2019.07        76.42 o
  -7  11   3       2867.40       2928.18        52.08 o
  -5  11   3       7357.19       7443.14        83.42 o
  -3  11   3       5369.29       5415.52        54.17 o
  -1  11   3         33.56         40.40        12.15 o
   1  11   3        965.06       1010.27        33.01 o
   3  11   3       2819.44       2809.33        45.19 o
   5  11   3       1946.95       1846.06        42.08 o
   7  11   3       4965.19       4911.74        64.88 o
   9  11   3       1307.39       1222.34        41.14 o
  11  11   3       3547.39       3381.18        58.18 o
  13  11   3       2373.55       2414.71        80.08 o
  15  11   3        116.37        -62.02       109.21 o
 -14  12   3       1721.65       1612.00        80.85 o
 -12  12   3        200.96        105.81        29.11 o
 -10  12   3         18.74        -24.61        24.61 o
  -8  12   3        272.15        229.70        27.31 o
  -6  12   3       1034.07       1026.57        39.37 o
  -4  12   3       2512.33       2482.05        42.91 o
  -2  12   3       9152.79       9289.90       104.74 o
   0  12   3       4800.06       4957.26        61.59 o
   2  12   3      15093.60      15230.94       147.27 o
   4  12   3       3674.13       3621.35        61.99 o
   6  12   3        694.20        662.77        31.22 o
   8  12   3        182.29         66.42        14.19 o
  10  12   3          4.32          1.10        14.04 o
  12  12   3         35.84         28.61        36.10 o
  14  12   3         99.35          0.03        73.08 o
 -13  13   3       2592.64       2763.68        94.85 o
 -11  13   3       1644.91       1735.74        68.57 o
  -9  13   3        152.19        104.90        28.51 o
  -7  13   3        388.62        339.98        27.30 o
  -5  13   3       7468.74       7652.83        82.45 o
  -3  13   3       4950.49       4964.50        58.79 o
  -1  13   3       9154.08       9345.78        95.49 o
   1  13   3      14824.84      15077.96       130.44 o
   3  13   3      16584.43      16640.64       161.02 o
   5  13   3      11360.44      11322.68       120.27 o
   7  13   3       3160.65       3224.97        63.16 o
   9  13   3       2586.32       2651.40        68.14 o
  11  13   3       1589.96       1630.46        77.57 o
 -12  14   3        487.24        422.24        55.25 o
 -10  14   3         56.94        -29.46        29.46 o
  -8  14   3          0.57        -29.12        29.12 o
  -6  14   3         39.38        -16.03        16.03 o
  -4  14   3        137.36         65.62        16.48 o
  -2  14   3       1690.03       1673.30        40.13 o
   0  14   3        748.87        741.99        33.76 o
   2  14   3       1815.94       1833.40        49.17 o
   4  14   3        261.77        270.28        20.41 o
   6  14   3       1485.63       1396.98        44.58 o
   8  14   3         85.61         36.15        14.41 o
  10  14   3         21.01         31.96        18.93 o
  -9  15   3       1367.49       1315.14        70.39 o
  -7  15   3       3444.21       3406.51        78.91 o
  -5  15   3       2918.31       2849.26        52.59 o
  -3  15   3        911.21        856.84        40.56 o
  -1  15   3        125.80        134.08        26.08 o
   1  15   3       1413.78       1521.26        45.65 o
   3  15   3       1834.15       1837.14        54.95 o
   5  15   3       1465.52       1497.67        48.64 o
   7  15   3       2299.20       2148.20        51.34 o
   9  15   3       2770.47       2656.56        68.29 o
  -8  16   3       4541.22       4597.97       107.64 o
  -6  16   3       4085.43       4269.60        74.27 o
  -4  16   3       4500.57       4630.48        68.86 o
  -2  16   3       2542.33       2699.51        53.98 o
   0  16   3       2683.31       2591.64        56.39 o
   2  16   3        466.19        436.11        27.51 o
   4  16   3       2047.16       2042.82        56.71 o
   6  16   3       1313.51       1324.72        84.18 o
  -3  17   3        711.98        569.93        31.27 o
  -1  17   3        207.13        104.98        26.53 o
   1  17   3         66.60         -3.87        24.22 o
 -20   0   4       2136.10       2246.52        85.52 o
 -18   0   4       4457.80       4466.15        91.29 o
 -16   0   4       5854.88       5845.26       108.34 o
 -14   0   4      14810.73      15213.12       201.24 o
 -12   0   4      21139.47      21462.50       266.99 o
 -10   0   4       5425.94       4788.52        77.09 o
  -8   0   4      44548.06      43459.36       697.87 o
  -6   0   4      30572.36      30681.77       310.10 o
  -4   0   4      11858.20      13499.01       141.74 o
  -2   0   4      15710.65      15771.42       189.55 o
   0   0   4       5470.25       5471.12       121.99 o
   2   0   4      14849.45      14587.73       180.06 o
   4   0   4      42478.22      40944.87       476.44 o
   6   0   4       6488.33       6233.75       111.97 o
   8   0   4      35872.28      34860.35       415.09 o
  10   0   4      37352.82      38072.46       455.07 o
  12   0   4        638.86        554.82        41.87 o
  14   0   4       5518.69       5577.59       107.41 o
  16   0   4       2646.63       2535.49        79.55 o
  18   0   4       2938.21       3199.96       109.25 o
 -19   1   4        111.32         64.58        17.31 o
 -17   1   4       1244.49       1145.94        40.71 o
 -15   1   4       2490.65       2513.87        44.10 o
 -13   1   4       8375.04       8465.08        87.69 o
 -11   1   4      10105.11       9844.97        95.78 o
  -9   1   4      20514.32      20951.73       197.98 o
  -7   1   4       1470.22       1336.41        23.35 o
  -5   1   4       5876.11       6310.46        56.26 o
  -3   1   4        388.22        345.95        12.53 o
  -1   1   4       1517.69       1658.19        26.99 o
   1   1   4        307.52        288.68        19.18 o
   3   1   4       5887.97       5765.59        58.59 o
   5   1   4       4754.11       4427.68        49.76 o
   7   1   4      19218.49      19341.42       185.85 o
   9   1   4       3695.47       3890.25        55.12 o
  11   1   4       7971.49       8127.41        95.00 o
  13   1   4       1419.95       1371.06        40.27 o
  15   1   4          7.45        -17.92        20.71 o
  17   1   4        245.66        168.37        21.23 o
  19   1   4        317.67        253.44        34.79 o
 -20   2   4       2525.02       2610.69        53.84 o
 -18   2   4       5149.41       5127.63        84.26 o
 -16   2   4        194.49        142.27        16.57 o
 -14   2   4       3854.04       3767.68        51.99 o
 -12   2   4       2460.07       2243.46        37.12 o
 -10   2   4       1306.30       1270.45        26.88 o
  -8   2   4       8477.49       8626.04       133.40 o
  -6   2   4       8364.72       8353.81        77.39 o
  -4   2   4       5922.00       5361.19        54.69 o
  -2   2   4      28994.08      27744.11       230.33 o
   0   2   4       2846.22       2724.65        33.59 o
   2   2   4       9578.08       9844.99        90.59 o
   4   2   4       8199.77       8137.97        78.32 o
   6   2   4       3307.09       3447.17        43.02 o
   8   2   4        537.93        520.15        27.25 o
  10   2   4       2321.58       2354.36        48.16 o
  12   2   4       1894.26       1942.72        44.25 o
  14   2   4       3130.30       2980.19        59.41 o
  16   2   4       4938.30       4889.32        89.80 o
  18   2   4       2889.04       2752.94        72.21 o
 -19   3   4       3054.82       3113.43        54.86 o
 -17   3   4      10161.12       9961.78       182.62 o
 -15   3   4      14196.38      14571.29       151.14 o
 -13   3   4       1314.06       1444.53        31.67 o
 -11   3   4      12263.63      12817.71       119.04 o
  -9   3   4      18946.17      19253.30       168.59 o
  -7   3   4      24129.82      24360.56       290.17 o
  -5   3   4      28135.99      27932.44       256.08 o
  -3   3   4      18586.80      18186.53       144.46 o
  -1   3   4      27856.30      26929.64       193.78 o
   1   3   4      85015.73      80409.99       648.10 o
   3   3   4       3671.33       3606.46        47.23 o
   5   3   4       6736.82       6864.04        69.52 o
   7   3   4      13248.47      13930.11       140.21 o
   9   3   4      12437.23      12844.53       133.47 o
  11   3   4       8093.17       8618.30       100.33 o
  13   3   4       7203.18       7779.28        97.94 o
  15   3   4       3718.82       3867.03        66.75 o
  17   3   4       7014.42       7244.67        93.57 o
 -20   4   4        692.72        562.34        46.30 o
 -18   4   4        521.58        489.31        39.90 o
 -16   4   4        615.96        500.15        30.52 o
 -14   4   4         63.05         18.62        13.30 o
 -12   4   4          3.48         -3.78         9.62 o
 -10   4   4       2475.05       2513.55        37.10 o
  -8   4   4        146.16        148.36        12.87 o
  -6   4   4         89.91         38.23         5.83 o
  -4   4   4       6947.57       7236.50        70.41 o
  -2   4   4       4007.66       4029.49        38.07 o
   0   4   4      15066.97      15521.59       117.12 o
   2   4   4       4881.04       4613.64        46.87 o
   4   4   4       9323.12      10273.04       106.07 o
   6   4   4       7827.14       7641.14        76.91 o
   8   4   4        993.45        929.77        29.25 o
  10   4   4        437.42        419.80        27.67 o
  12   4   4       1525.33       1449.05        40.16 o
  14   4   4        221.65        133.03        16.48 o
  16   4   4        330.62        293.29        25.84 o
  18   4   4         14.71         64.98        26.32 o
 -19   5   4       1392.74       1310.96        66.00 o
 -17   5   4       4578.10       4471.27        67.47 o
 -15   5   4       3982.18       3904.23        71.05 o
 -13   5   4        572.47        466.11        47.86 o
 -11   5   4       2510.07       2700.63        45.58 o
  -9   5   4       6804.28       7043.67        72.61 o
  -7   5   4       2087.65       1988.94        24.75 o
  -5   5   4      25720.12      24837.92       271.40 o
  -3   5   4       9453.75       9256.15        96.50 o
  -1   5   4      19514.37      20365.83       161.44 o
   1   5   4      31064.64      31304.14       242.27 o
   3   5   4      14049.73      14867.78       123.23 o
   5   5   4       7773.50       8125.58        88.32 o
   7   5   4       8342.39       8593.31        85.55 o
   9   5   4       3050.21       3328.08        51.64 o
  11   5   4       8074.85       8476.60        99.85 o
  13   5   4       2726.35       2857.18        53.96 o
  15   5   4        319.70        336.08        26.19 o
  17   5   4       1461.45       1548.44        48.48 o
 -18   6   4       5463.01       5323.09       124.86 o
 -16   6   4       6566.70       6580.94       130.77 o
 -14   6   4       3233.12       3273.73        88.54 o
 -12   6   4        197.79        109.37        26.44 o
 -10   6   4       4763.97       4880.73        81.77 o
  -8   6   4      18076.15      18804.12       153.36 o
  -6   6   4      11715.08      12103.50       103.18 o
  -4   6   4      15129.90      14662.66       143.42 o
  -2   6   4      32601.84      32524.53       251.55 o
   0   6   4      49157.60      48146.75       366.62 o
   2   6   4      25524.29      26284.06       207.42 o
   4   6   4       3206.69       3335.61        43.52 o
   6   6   4       7834.54       8135.60        82.80 o
   8   6   4       4336.05       4265.55        53.09 o
  10   6   4       9051.74       8876.93       102.61 o
  12   6   4       3109.99       3191.46        55.37 o
  14   6   4       1839.55       1760.63        45.97 o
  16   6   4       8533.94       8599.55       102.01 o
 -19   7   4        488.41        374.26        46.06 o
 -17   7   4        622.37        642.43        58.69 o
 -15   7   4        123.36         80.69        30.97 o
 -13   7   4        386.40        369.99        44.91 o
 -11   7   4        104.41         70.11        17.75 o
  -9   7   4        278.84        204.09        27.21 o
  -7   7   4        702.82        660.58        18.74 o
  -5   7   4       2165.81       2264.51        31.35 o
  -3   7   4       2189.41       2195.77        27.51 o
  -1   7   4       3293.77       3129.35        35.21 o
   1   7   4       2137.13       2431.03        34.55 o
   3   7   4         42.43         40.41        11.20 o
   5   7   4       3896.39       4075.86        51.43 o
   7   7   4       3480.75       3500.05        48.38 o
   9   7   4        297.06        334.63        25.80 o
  11   7   4        599.03        629.06        30.61 o
  13   7   4       2022.19       1893.62        63.21 o
  15   7   4       3919.73       3808.37        64.01 o
  17   7   4        919.70        849.36        62.19 o
 -18   8   4        751.73        549.05        51.21 o
 -16   8   4       5399.96       5364.01       126.26 o
 -14   8   4       5577.60       5612.06       149.91 o
 -12   8   4       8692.92       8524.57       117.84 o
 -10   8   4      17021.17      17056.04       198.22 o
  -8   8   4      15051.87      15284.71       159.03 o
  -6   8   4      11594.45      12009.79       105.50 o
  -4   8   4        484.94        465.67        18.43 o
  -2   8   4         65.42         60.13         8.80 o
   0   8   4       2953.68       3183.55        37.84 o
   2   8   4       1837.16       1801.11        41.49 o
   4   8   4       6763.78       7030.28        83.98 o
   6   8   4       4152.97       4226.56        63.82 o
   8   8   4      10948.67      11184.40       113.42 o
  10   8   4      10276.29       9892.46       117.85 o
  12   8   4       3471.43       3443.89        72.29 o
  14   8   4        723.62        712.20        42.37 o
  16   8   4       1788.25       1640.53        63.21 o
 -17   9   4       3889.56       3884.49        91.71 o
 -15   9   4       5156.02       5161.18       107.14 o
 -13   9   4       9947.39      10225.21       213.71 o
 -11   9   4       9554.40       9682.58       141.84 o
  -9   9   4      13165.31      13151.13       189.90 o
  -7   9   4      12040.58      11975.91       177.35 o
  -5   9   4        798.61        891.40        25.04 o
  -3   9   4        722.62        879.03        21.54 o
  -1   9   4        380.51        322.17        21.41 o
   1   9   4       4530.92       4702.99        68.61 o
   3   9   4       3641.45       3635.00        56.46 o
   5   9   4       2874.85       2963.76        52.43 o
   7   9   4      17062.02      17266.67       201.42 o
   9   9   4      15244.23      15702.74       150.48 o
  11   9   4       3423.77       3336.05        63.39 o
  13   9   4       2850.08       2605.68        85.70 o
  15   9   4       2588.03       2404.15        61.04 o
 -16  10   4        480.50        282.71        33.66 o
 -14  10   4         12.66        -14.01        25.94 o
 -12  10   4       1684.89       1644.83        56.36 o
 -10  10   4        215.73        192.45        21.08 o
  -8  10   4        556.83        540.61        37.94 o
  -6  10   4        361.16        339.98        24.59 o
  -4  10   4        135.44         95.42        11.35 o
  -2  10   4         79.19         58.42        10.73 o
   0  10   4       1215.64       1211.21        29.96 o
   2  10   4        233.37        199.63        22.28 o
   4  10   4       8813.94       8727.39       104.85 o
   6  10   4       3733.61       3593.65        76.06 o
   8  10   4       1061.57       1055.77        40.15 o
  10  10   4        387.97        291.08        28.78 o
  12  10   4         53.17         62.37        21.86 o
  14  10   4          0.20        -20.36        20.36 o
 -15  11   4       1855.53       1924.12       113.18 o
 -13  11   4       2697.29       2616.27        66.64 o
 -11  11   4        789.54        684.41        84.29 o
  -9  11   4        535.50        432.02        28.82 o
  -7  11   4       4670.29       4772.86        84.22 o
  -5  11   4       3487.21       3755.49        55.38 o
  -3  11   4       5629.34       5781.59        61.25 o
  -1  11   4      10323.26      10466.90        88.04 o
   1  11   4       8070.83       8465.70        80.79 o
   3  11   4      12272.08      12737.11       178.54 o
   5  11   4       2882.47       2943.93        65.37 o
   7  11   4       2069.22       2142.66        51.46 o
   9  11   4       6384.63       6458.09       104.84 o
  11  11   4       1340.49       1408.74        79.50 o
  13  11   4       2093.38       2025.27        55.36 o
 -14  12   4       1987.80       1972.78        74.59 o
 -12  12   4       2605.91       2504.09        66.68 o
 -10  12   4       3116.68       3093.97        69.58 o
  -8  12   4       4072.13       4073.75        60.22 o
  -6  12   4       2437.60       2257.44        46.40 o
  -4  12   4       4916.91       5038.46        57.56 o
  -2  12   4      10496.54      10487.44       111.79 o
   0  12   4       7293.70       7286.71        70.24 o
   2  12   4       4316.15       4200.77        65.00 o
   4  12   4       6827.07       6981.74        94.02 o
   6  12   4       6139.19       6289.32        80.40 o
   8  12   4       2690.58       2719.65        51.46 o
  10  12   4       2684.14       2780.16        53.63 o
  12  12   4       1314.48       1286.39        45.65 o
 -13  13   4        147.01        160.40        36.45 o
 -11  13   4       1067.04        717.91        61.77 o
  -9  13   4        226.40        108.35        24.31 o
  -7  13   4        914.61        709.46        38.72 o
  -5  13   4        179.35        146.84        19.73 o
  -3  13   4         23.10         40.95        13.06 o
  -1  13   4       1037.74       1078.36        44.67 o
   1  13   4        257.22        259.74        20.09 o
   3  13   4       1206.94       1217.79        43.45 o
   5  13   4         17.61        -14.26        17.14 o
   7  13   4          2.60        -16.76        16.76 o
   9  13   4       2125.12       1960.43        45.44 o
  11  13   4         76.81         48.98        26.61 o
 -12  14   4       2398.00       2497.64       121.53 o
 -10  14   4       3939.99       4049.79       108.22 o
  -8  14   4       3413.67       3372.12        89.78 o
  -6  14   4       4648.86       4475.73        88.79 o
  -4  14   4      11749.31      11510.56       134.80 o
  -2  14   4       8926.90       9317.70        86.08 o
   0  14   4       4508.47       4593.53        63.12 o
   2  14   4       3789.67       3719.84        65.78 o
   4  14   4       2563.85       2669.35        77.14 o
   6  14   4       2383.42       2381.31        54.48 o
   8  14   4        276.88        245.99        28.23 o
  10  14   4       1631.02       1578.58        49.17 o
  -9  15   4       1464.58       1447.10        65.87 o
  -7  15   4        516.83        391.59        27.60 o
  -5  15   4       4741.39       4727.14        75.43 o
  -3  15   4       3581.65       3724.70        61.60 o
  -1  15   4       6811.53       7083.41        85.32 o
   1  15   4       4276.42       4283.33        61.36 o
   3  15   4        205.43        129.06        25.41 o
   5  15   4        200.45        183.87        25.66 o
   7  15   4       1060.26        962.80        42.46 o
  -6  16   4        809.10        609.48        39.54 o
  -4  16   4        133.29         54.80        22.07 o
  -2  16   4        200.12        100.50        20.58 o
   0  16   4         78.51         51.33        19.78 o
   2  16   4         60.35         30.99        21.27 o
   4  16   4        494.23        317.91        32.25 o
 -19   1   5       2208.06       2287.66        52.41 o
 -17   1   5       9006.59       8896.51       119.13 o
 -15   1   5       7300.37       7402.13        83.23 o
 -13   1   5       4949.16       5127.96        62.75 o
 -11   1   5      12812.74      12923.60       121.18 o
  -9   1   5       2588.45       2323.95        41.39 o
  -7   1   5        547.01        402.84        23.75 o
  -5   1   5      15188.87      15505.06       115.81 o
  -3   1   5       1114.01       1059.94        19.16 o
  -1   1   5       4847.09       4380.74        52.72 o
   1   1   5      19421.70      18709.73       177.84 o
   3   1   5      12236.78      11887.63       109.46 o
   5   1   5      36252.55      36698.28       336.16 o
   7   1   5      13756.62      14182.52       144.07 o
   9   1   5       3487.33       3453.88        54.12 o
  11   1   5      15679.15      16046.77       166.53 o
  13   1   5       7989.29       8326.16       103.34 o
  15   1   5       2371.92       2403.04        62.64 o
  17   1   5       2077.90       2215.83        67.79 o
 -20   2   5       1936.81       1836.81        50.05 o
 -18   2   5       1566.42       1582.68        42.80 o
 -16   2   5       6518.67       6443.32        98.14 o
 -14   2   5      15059.23      15087.99       146.14 o
 -12   2   5      11599.95      12163.35       116.45 o
 -10   2   5       4580.95       4581.78        59.26 o
  -8   2   5      15492.19      16106.32       141.71 o
  -6   2   5      14201.51      15283.81       133.32 o
  -4   2   5       8142.08       8298.75        79.73 o
  -2   2   5      11368.54      11707.68        96.74 o
   0   2   5      10956.11      11039.54       137.75 o
   2   2   5      33436.56      33307.84       305.17 o
   4   2   5      39475.08      39362.01       327.73 o
   6   2   5       3866.13       3749.81        48.10 o
   8   2   5       7125.54       7190.96        85.13 o
  10   2   5       6008.84       5993.22        78.03 o
  12   2   5        887.93        896.13        42.66 o
  14   2   5       1047.43       1105.74        48.47 o
  16   2   5        636.28        622.72        38.93 o
  18   2   5       1551.20       1562.76        65.88 o
 -19   3   5         10.57         34.10        19.75 o
 -17   3   5         40.95        -16.14        16.14 o
 -15   3   5       1599.44       1570.13        36.73 o
 -13   3   5       3723.46       3459.79        48.73 o
 -11   3   5        203.08        175.77        15.54 o
  -9   3   5        231.98        248.23        14.10 o
  -7   3   5       1389.52       1203.95        22.56 o
  -5   3   5       9006.81       8781.72        92.59 o
  -3   3   5       4435.26       4342.96        45.44 o
  -1   3   5       6367.07       6762.73        68.27 o
   1   3   5       1016.59       1151.72        25.31 o
   3   3   5       1893.99       1724.41        33.68 o
   5   3   5        327.01        252.44        24.15 o
   7   3   5       2930.42       2844.19        42.08 o
   9   3   5         35.31         10.27        12.27 o
  11   3   5       1210.29       1315.27        40.05 o
  13   3   5       2362.47       2587.96        54.56 o
  15   3   5       1184.09       1106.83        46.40 o
  17   3   5        186.72        129.01        22.82 o
 -20   4   5       3801.26       3835.94        77.00 o
 -18   4   5       2288.68       2223.47        61.99 o
 -16   4   5       1553.59       1500.04        44.43 o
 -14   4   5      13312.70      13374.20       128.10 o
 -12   4   5       2530.38       2681.52        40.76 o
 -10   4   5       4847.89       5044.43        58.63 o
  -8   4   5      38992.12      38798.48       372.60 o
  -6   4   5      47639.37      46964.50       424.78 o
  -4   4   5      45084.81      44038.59       363.20 o
  -2   4   5      26914.96      26389.20       192.64 o
   0   4   5       7265.06       7399.65        80.96 o
   2   4   5      26822.96      28062.54       238.43 o
   4   4   5       2866.84       3131.17        46.60 o
   6   4   5        136.08        119.15        11.47 o
   8   4   5       3496.67       3616.27        55.57 o
  10   4   5      11629.53      11767.73       129.43 o
  12   4   5      10190.40      10549.01       122.63 o
  14   4   5       5805.97       6083.70        87.31 o
  16   4   5       5229.37       5215.31        78.18 o
  18   4   5       2472.28       2225.81       111.61 o
 -19   5   5        978.55        959.53        50.85 o
 -17   5   5       2162.77       2104.39        53.14 o
 -15   5   5       3445.46       3401.12        46.81 o
 -13   5   5       2364.04       2320.31        37.18 o
 -11   5   5       2144.14       2112.75        32.96 o
  -9   5   5       3422.84       3424.37        37.43 o
  -7   5   5      23108.86      23933.51       205.95 o
  -5   5   5      24027.51      24006.12       206.09 o
  -3   5   5      10902.51      10240.24       101.98 o
  -1   5   5       3640.52       3479.76        39.67 o
   1   5   5       8571.35       9133.92        81.89 o
   3   5   5       3801.18       4090.87        46.33 o
   5   5   5         54.84         23.13         9.30 o
   7   5   5       1368.71       1459.13        34.13 o
   9   5   5       8405.48       8420.51        91.51 o
  11   5   5       5022.45       5009.47        67.24 o
  13   5   5      10168.62       9963.00       109.81 o
  15   5   5       2249.17       2218.71        52.38 o
  17   5   5       2879.68       2918.34        63.51 o
 -18   6   5        281.03        207.18        40.53 o
 -16   6   5       4466.23       4305.75        84.28 o
 -14   6   5       8047.88       7928.46       148.60 o
 -12   6   5       5426.42       5363.36        76.78 o
 -10   6   5        416.88        356.19        22.48 o
  -8   6   5       3720.71       3579.21        38.20 o
  -6   6   5        496.00        513.83        24.58 o
  -4   6   5        649.69        690.94        26.40 o
  -2   6   5       1984.24       2098.10        32.11 o
   0   6   5         72.07         53.90         8.45 o
   2   6   5       8648.26       9091.03        83.43 o
   4   6   5       6802.10       7152.70        70.60 o
   6   6   5        456.70        434.74        34.73 o
   8   6   5       5721.14       5554.84        62.30 o
  10   6   5       1798.85       1586.31        39.43 o
  12   6   5        100.85         89.52        15.82 o
  14   6   5          1.82         -3.68        16.17 o
  16   6   5        129.36         75.41        21.75 o
 -17   7   5       3851.93       3855.45        85.63 o
 -15   7   5      10366.90      10327.14       175.12 o
 -13   7   5      10310.90      10563.44       138.95 o
 -11   7   5       3386.34       3495.39        58.14 o
  -9   7   5       7055.69       6897.42        97.91 o
  -7   7   5      11208.61      11422.73       100.86 o
  -5   7   5      14304.28      14727.66       149.12 o
  -3   7   5       3423.48       3470.53        44.43 o
  -1   7   5       4638.69       4490.73        49.77 o
   1   7   5      25296.18      26730.73       230.44 o
   3   7   5      24601.06      25333.49       204.39 o
   5   7   5       6352.89       6539.12        68.42 o
   7   7   5      11352.38      11565.67       107.33 o
   9   7   5       6079.57       6598.77        67.46 o
  11   7   5       6995.18       6865.51        83.34 o
  13   7   5       2715.34       2564.49        51.83 o
  15   7   5        821.50        891.04        77.99 o
 -18   8   5        751.85        770.04        67.35 o
 -16   8   5        968.44        795.95        86.44 o
 -14   8   5        197.40        179.89        23.79 o
 -12   8   5       2399.25       2429.38        52.35 o
 -10   8   5       1591.20       1660.68        42.08 o
  -8   8   5       1475.68       1539.30        28.65 o
  -6   8   5       1865.30       1874.85        30.46 o
  -4   8   5       4649.89       4681.26        64.21 o
  -2   8   5       5624.65       6105.03        62.69 o
   0   8   5       4097.35       4380.69        51.44 o
   2   8   5        589.06        603.07        27.34 o
   4   8   5      10502.71      10470.14       106.53 o
   6   8   5       4262.16       4346.69        55.05 o
   8   8   5        495.80        431.35        27.14 o
  10   8   5       2615.47       2703.60        46.75 o
  12   8   5       1770.67       1807.48        42.18 o
  14   8   5       1487.11       1314.73        43.21 o
  16   8   5       1246.01       1001.94       114.73 o
 -17   9   5        121.07         46.74        37.44 o
 -15   9   5       1531.43       1335.70        57.03 o
 -13   9   5        698.83        509.09        64.09 o
 -11   9   5        105.64         35.95        20.74 o
  -9   9   5        234.94        186.73        29.20 o
  -7   9   5       4369.29       4497.98        52.06 o
  -5   9   5       1908.69       1868.85        35.70 o
  -3   9   5       1352.22       1375.66        29.28 o
  -1   9   5       1234.88       1228.83        30.18 o
   1   9   5      10478.52      10686.87       107.79 o
   3   9   5       6687.23       7047.03        81.06 o
   5   9   5       1005.30       1049.91        36.15 o
   7   9   5          4.96          1.64        17.12 o
   9   9   5       1300.00       1221.53        38.05 o
  11   9   5        184.35        127.18        21.80 o
  13   9   5          8.42        -30.20        30.20 o
  15   9   5         21.81        -17.58        40.40 o
 -16  10   5       6160.54       6309.07       113.85 o
 -14  10   5       6672.59       6725.60       111.61 o
 -12  10   5       6903.04       6852.03        98.17 o
 -10  10   5       6427.80       6481.43        90.68 o
  -8  10   5       1335.09       1446.52        28.88 o
  -6  10   5       4096.62       4299.93        60.91 o
  -4  10   5        968.82       1086.76        30.66 o
  -2  10   5       5057.95       5502.04        62.40 o
   0  10   5       4678.83       5007.34        60.54 o
   2  10   5       6446.51       6667.77        79.63 o
   4  10   5      20811.50      21367.80       197.80 o
   6  10   5      12140.52      12401.26       156.22 o
   8  10   5       3244.06       3336.06        62.20 o
  10  10   5       6695.97       6709.37       111.23 o
  12  10   5       4303.57       4164.95        77.58 o
  14  10   5       3294.29       3261.70        76.15 o
 -15  11   5       2394.85       2254.70        74.79 o
 -13  11   5       4457.92       4393.77        81.14 o
 -11  11   5       6455.58       6506.15        95.80 o
  -9  11   5       1622.54       1552.30        47.48 o
  -7  11   5         38.23         14.53        11.34 o
  -5  11   5        115.18         99.08        13.58 o
  -3  11   5        797.37        689.74        35.23 o
  -1  11   5          3.76        -13.15        13.15 o
   1  11   5       3601.12       3564.19        56.93 o
   3  11   5       1478.94       1394.06        43.76 o
   5  11   5       7878.18       8013.88       104.55 o
   7  11   5       5128.97       5046.13        78.71 o
   9  11   5        195.10         95.42        17.12 o
  11  11   5        260.56        145.83        24.38 o
  13  11   5        989.40        979.21        83.18 o
 -14  12   5        250.40        249.14        37.20 o
 -12  12   5        642.09        528.82        35.95 o
 -10  12   5       1049.58        978.78        47.10 o
  -8  12   5       2293.66       2299.77        67.34 o
  -6  12   5       3331.64       3363.73        50.12 o
  -4  12   5       5467.09       5430.79        66.49 o
  -2  12   5        294.25        305.49        25.10 o
   0  12   5        967.59        978.83        36.42 o
   2  12   5          8.59        -15.39        18.93 o
   4  12   5         65.93          1.23        18.25 o
   6  12   5        928.45        888.36        45.55 o
   8  12   5        101.42         99.07        20.22 o
  10  12   5       3735.78       3690.10        75.32 o
  12  12   5       7257.39       7167.65       221.52 o
 -13  13   5       1627.77       1528.99        81.50 o
 -11  13   5       4433.94       4297.69        82.15 o
  -9  13   5       4351.71       4382.07        94.53 o
  -7  13   5       8516.57       8849.60       102.64 o
  -5  13   5      18219.18      18286.32       162.66 o
  -3  13   5      12622.50      12472.40       104.64 o
  -1  13   5       9945.18      10028.73        96.63 o
   1  13   5       2564.99       2613.32        52.46 o
   3  13   5       2902.34       2864.64        53.64 o
   5  13   5        890.45        829.67        37.55 o
   7  13   5       1812.28       1896.84        51.21 o
   9  13   5        494.07        460.75        37.51 o
  11  13   5       2033.37       2080.96       110.14 o
 -10  14   5         75.49         69.54        25.91 o
  -8  14   5       2264.35       2261.50        51.52 o
  -6  14   5        666.11        613.82        62.83 o
  -4  14   5       4266.58       4367.09        58.74 o
  -2  14   5       2878.52       2814.21        46.22 o
   0  14   5        535.63        427.85        27.43 o
   2  14   5        421.83        304.37        28.44 o
   4  14   5         29.13         -7.26        21.79 o
   6  14   5        276.07        121.31        22.61 o
   8  14   5         67.99         36.02        24.16 o
  -9  15   5       1836.96       1907.36        81.82 o
  -7  15   5       2054.37       1956.40        63.36 o
  -5  15   5       1775.53       1739.69        63.63 o
  -3  15   5       3072.14       3041.78        58.56 o
  -1  15   5        764.95        770.02        44.84 o
   1  15   5       3655.98       3824.81        64.67 o
   3  15   5       3314.25       3194.46        61.44 o
   5  15   5       2851.49       2668.16        60.58 o
   7  15   5        990.72        732.07        54.03 o
  -6  16   5       1899.11       1862.97        67.06 o
  -4  16   5       1025.40        749.70        84.01 o
  -2  16   5       2575.24       2746.17        55.23 o
   0  16   5        584.75        550.82        48.05 o
   2  16   5       2708.96       2786.11        62.72 o
 -20   0   6       4392.09       4601.79       102.71 o
 -18   0   6       4629.13       4816.36       139.44 o
 -16   0   6      16058.94      16307.50       222.29 o
 -14   0   6       6025.94       6243.52       105.02 o
 -12   0   6       5644.19       5806.64        95.88 o
 -10   0   6       1456.39       1358.32        50.29 o
  -8   0   6       6079.86       6300.59        94.22 o
  -6   0   6       9829.58       9940.93       112.30 o
  -4   0   6       3508.19       3146.21        55.67 o
  -2   0   6      13993.46      14142.32       178.23 o
   0   0   6      67100.89      64149.00       907.78 o
   2   0   6      32541.22      32033.41       383.22 o
   4   0   6      36768.34      37079.09       441.22 o
   6   0   6       7308.27       7392.54       137.24 o
   8   0   6      14469.21      14861.69       243.55 o
  10   0   6       8092.73       8179.05       158.81 o
  12   0   6        404.36        340.22        37.01 o
  14   0   6       2032.85       2311.84        90.33 o
  16   0   6       9216.24       9806.14       199.00 o
 -19   1   6       3793.40       3806.88        71.86 o
 -17   1   6       3071.85       3067.17        54.07 o
 -15   1   6       4578.92       4588.16        65.19 o
 -13   1   6       2665.63       2487.39        43.40 o
 -11   1   6       1085.09       1073.38        38.88 o
  -9   1   6         50.95         55.11        15.78 o
  -7   1   6        435.97        229.72        19.35 o
  -5   1   6        457.19        581.00        20.98 o
  -3   1   6       3818.12       3702.63        43.84 o
  -1   1   6       4899.30       4589.41        50.72 o
   1   1   6      21195.95      21672.91       206.74 o
   3   1   6      12557.98      12338.54       116.04 o
   5   1   6       9208.55       9123.25       100.60 o
   7   1   6       2571.04       2573.27        51.66 o
   9   1   6         95.55         38.06        15.72 o
  11   1   6        692.33        631.03        40.16 o
  13   1   6         52.30          5.84        21.31 o
  15   1   6        105.87         34.11        21.74 o
  17   1   6        670.63        447.89        52.26 o
 -20   2   6       1003.45        884.17        51.15 o
 -18   2   6        181.79        151.20        19.78 o
 -16   2   6        250.66        199.36        19.89 o
 -14   2   6        586.12        572.75        30.46 o
 -12   2   6        690.47        644.86        27.57 o
 -10   2   6       6516.38       6690.49        86.39 o
  -8   2   6       3009.73       2795.96        43.94 o
  -6   2   6      17931.65      17618.01       156.11 o
  -4   2   6       4950.57       4540.71        46.13 o
  -2   2   6       2234.24       2232.09        33.07 o
   0   2   6       3052.34       3387.00        43.62 o
   2   2   6       4178.75       4587.19        59.86 o
   4   2   6       1526.84       1521.30        34.28 o
   6   2   6       9042.99       8934.30       108.28 o
   8   2   6       2893.05       3141.22        53.29 o
  10   2   6      15802.80      16273.82       170.34 o
  12   2   6       3516.96       3808.90        75.30 o
  14   2   6       1887.52       2123.53        63.64 o
  16   2   6       3134.33       3093.98        76.59 o
 -19   3   6       2591.04       2761.00        62.21 o
 -17   3   6       8495.42       8219.62        92.79 o
 -15   3   6       5730.19       5586.46        69.90 o
 -13   3   6       8209.64       8157.67        89.27 o
 -11   3   6       9992.90      10087.01       110.14 o
  -9   3   6      18194.49      18348.45       162.05 o
  -7   3   6      27380.11      28576.90       267.10 o
  -5   3   6      19427.62      19940.94       248.20 o
  -3   3   6       8737.20       8875.35        80.50 o
  -1   3   6      14761.32      15125.53       136.71 o
   1   3   6      13439.73      13715.97       126.12 o
   3   3   6       6977.60       7022.67        91.34 o
   5   3   6       4797.15       4843.98        58.98 o
   7   3   6      11751.82      11903.78       116.61 o
   9   3   6      10805.27      10776.06       123.12 o
  11   3   6       7152.35       7333.80       106.14 o
  13   3   6       8078.72       8117.25       105.58 o
  15   3   6       1817.11       1676.49        55.29 o
  17   3   6       3678.87       3490.76        77.03 o
 -18   4   6        570.81        511.90        26.55 o
 -16   4   6         52.92         16.23        13.46 o
 -14   4   6       3799.06       3670.70        52.80 o
 -12   4   6       1623.20       1545.04        35.13 o
 -10   4   6       3976.88       3892.71        46.42 o
  -8   4   6       6729.08       7120.88        89.66 o
  -6   4   6       1862.96       1879.81        33.38 o
  -4   4   6       4694.35       4982.84        53.25 o
  -2   4   6       6541.87       6611.01        59.15 o
   0   4   6       2031.37       2166.56        35.59 o
   2   4   6       1197.85       1166.05        31.01 o
   4   4   6        146.54        114.91        11.94 o
   6   4   6        146.45         64.85        11.81 o
   8   4   6         31.54         12.83        12.75 o
  10   4   6        144.39        130.23        24.24 o
  12   4   6        628.05        600.35        41.37 o
  14   4   6       1594.06       1505.45        50.87 o
  16   4   6         14.83        -20.16        20.16 o
 -19   5   6       1697.92       1619.06        51.21 o
 -17   5   6       2015.75       1968.88        41.36 o
 -15   5   6       4181.30       3960.13        54.11 o
 -13   5   6       7006.54       7022.03        77.47 o
 -11   5   6      10067.37      10007.71       101.47 o
  -9   5   6      12283.35      12503.54       118.53 o
  -7   5   6      17142.16      17403.79       156.56 o
  -5   5   6      11887.53      12017.78       113.56 o
  -3   5   6       9118.80       9317.29        85.87 o
  -1   5   6       1272.92       1240.43        25.75 o
   1   5   6       1068.53       1087.65        26.59 o
   3   5   6       3211.65       3177.73        41.80 o
   5   5   6        469.20        395.76        30.39 o
   7   5   6       1562.60       1466.13        38.49 o
   9   5   6       2053.76       2091.19        66.76 o
  11   5   6       4053.58       4001.70        67.79 o
  13   5   6       5145.65       4956.11        72.96 o
  15   5   6        746.32        531.98        47.37 o
 -18   6   6       1730.87       1768.79        68.10 o
 -16   6   6       2403.88       2460.05        50.63 o
 -14   6   6       8928.79       9290.45       108.68 o
 -12   6   6       4116.81       4260.54        41.47 o
 -10   6   6       9691.77       9836.10        92.50 o
  -8   6   6      36136.77      36317.31       337.59 o
  -6   6   6      12102.62      12124.21       115.68 o
  -4   6   6      17074.01      17563.24       174.57 o
  -2   6   6       8380.78       8397.65        85.08 o
   0   6   6       3182.02       3276.49        44.50 o
   2   6   6       6531.15       6775.03        68.52 o
   4   6   6       4755.96       5144.84        58.35 o
   6   6   6       1776.99       1880.29        39.10 o
   8   6   6      11870.67      12047.87       193.76 o
  10   6   6       9515.02       9575.17       105.49 o
  12   6   6       5819.97       5952.95       105.10 o
  14   6   6       3405.46       3273.49        62.34 o
  16   6   6       2668.35       2631.35        91.58 o
 -17   7   6         10.58          4.80        25.52 o
 -15   7   6       1145.45        919.09        46.94 o
 -13   7   6       1038.26        853.54        28.61 o
 -11   7   6       1394.39       1409.96        38.97 o
  -9   7   6        428.88        305.80        20.90 o
  -7   7   6        526.00        363.96        32.66 o
  -5   7   6       1211.36       1178.99        36.61 o
  -3   7   6        201.64        114.67        14.15 o
  -1   7   6        519.74        624.79        24.60 o
   1   7   6         40.90         49.73        10.45 o
   3   7   6         20.46         20.17        11.14 o
   5   7   6       3409.65       3346.42        51.16 o
   7   7   6       3134.71       2956.73        64.39 o
   9   7   6       3050.77       2893.97        44.69 o
  11   7   6       2881.63       2981.27        55.62 o
  13   7   6        516.80        451.76        46.20 o
  15   7   6        239.36        167.91        33.83 o
 -16   8   6       5218.84       5296.02        79.73 o
 -14   8   6       5866.87       5857.89        98.06 o
 -12   8   6       1886.93       1833.55        34.40 o
 -10   8   6         11.82        -11.46        11.46 o
  -8   8   6        111.18         87.00        17.18 o
  -6   8   6       1219.51       1258.22        38.15 o
  -4   8   6       2071.60       2190.09        45.46 o
  -2   8   6       8885.56       9140.88        93.50 o
   0   8   6       9991.54      10446.32       104.88 o
   2   8   6      30579.34      31584.76       273.56 o
   4   8   6      23549.02      23749.35       212.49 o
   6   8   6       4193.39       4355.10        63.06 o
   8   8   6       3007.20       2898.56        44.70 o
  10   8   6       2449.89       2392.45        47.46 o
  12   8   6        797.36        739.86        44.24 o
  14   8   6        540.12        532.71        34.37 o
 -17   9   6       6726.56       6657.51       281.62 o
 -15   9   6       4478.64       4626.86        71.79 o
 -13   9   6       1985.89       2066.37        76.67 o
 -11   9   6       2577.03       2680.25        74.39 o
  -9   9   6        679.34        724.78        30.67 o
  -7   9   6        408.28        474.00        27.81 o
  -5   9   6       3706.80       3957.70        62.46 o
  -3   9   6        927.00       1044.34        30.20 o
  -1   9   6      15490.94      16155.08       140.62 o
   1   9   6      29988.40      30654.74       267.39 o
   3   9   6       6785.35       7030.24       125.05 o
   5   9   6      13339.50      13813.29       140.98 o
   7   9   6       9025.54       8956.11       101.98 o
   9   9   6       2896.11       2927.59        51.49 o
  11   9   6       2795.38       2833.80        61.12 o
  13   9   6        191.04        135.77        33.82 o
 -16  10   6        280.28        242.87        27.10 o
 -14  10   6        106.98         97.33        21.21 o
 -12  10   6       1086.30        969.13        58.54 o
 -10  10   6       1037.11        977.06        42.04 o
  -8  10   6          5.72         -4.01        12.55 o
  -6  10   6        638.49        501.64        34.39 o
  -4  10   6         63.16          3.93        15.53 o
  -2  10   6       2281.46       2261.03        42.26 o
   0  10   6          1.52        -13.59        14.30 o
   2  10   6        240.36        159.54        17.60 o
   4  10   6         65.61         23.34        15.91 o
   6  10   6         61.08         30.27        17.40 o
   8  10   6        333.06        225.73        20.13 o
  10  10   6       1826.90       1707.02        52.07 o
  12  10   6       1116.89        758.20        78.82 o
 -15  11   6       1415.07       1289.95        84.60 o
 -13  11   6       2074.46       2121.51        59.21 o
 -11  11   6       7374.30       7298.33       110.63 o
  -9  11   6       3889.60       3876.10        56.37 o
  -7  11   6      10306.79      10538.80       113.85 o
  -5  11   6      12261.52      12606.90       130.83 o
  -3  11   6       2764.46       2898.93        47.10 o
  -1  11   6       4071.99       4203.92        57.62 o
   1  11   6       2408.07       2394.08        49.48 o
   3  11   6        878.47        894.18        44.86 o
   5  11   6       1652.75       1600.93        52.36 o
   7  11   6       1440.09       1540.62        47.74 o
   9  11   6       3779.45       3764.30        60.96 o
  11  11   6       6106.49       6102.90        92.57 o
 -12  12   6       2049.13       2066.39        65.41 o
 -10  12   6       7110.28       7147.50       107.00 o
  -8  12   6       8668.84       8946.91       148.27 o
  -6  12   6       1857.87       1882.78        47.75 o
  -4  12   6       3564.66       3815.50        64.35 o
  -2  12   6       9253.22       9264.58        90.16 o
   0  12   6       3454.69       3306.05        70.65 o
   2  12   6        821.64        649.04        48.99 o
   4  12   6        629.55        585.06        36.08 o
   6  12   6       1390.43       1274.78        47.96 o
   8  12   6       3097.95       3094.00        77.75 o
  10  12   6        875.13        748.46        42.38 o
 -11  13   6        302.55        252.14        24.12 o
  -9  13   6        497.43        438.32        28.20 o
  -7  13   6       1970.67       1962.77        60.13 o
  -5  13   6        676.00        677.93        47.22 o
  -3  13   6        309.74        274.44        29.54 o
  -1  13   6          1.90        -21.68        21.68 o
   1  13   6          0.82        -16.60        16.60 o
   3  13   6         81.21        -18.89        18.89 o
   5  13   6        148.81         30.45        20.98 o
   7  13   6        127.38         51.19        21.56 o
   9  13   6        843.02        618.98        67.21 o
 -10  14   6       5551.31       5648.25       259.24 o
  -8  14   6       6200.52       6006.74       116.27 o
  -6  14   6       1587.82       1649.60        64.00 o
  -4  14   6       4422.12       4576.31        75.75 o
  -2  14   6       4093.61       4161.26        60.48 o
   0  14   6       1173.40       1183.18        44.27 o
   2  14   6       1162.06       1119.33        45.47 o
   4  14   6       2341.38       2284.84        59.78 o
   6  14   6       3981.30       4043.25        70.15 o
   8  14   6       3645.06       3527.72        88.93 o
  -7  15   6       3226.61       3075.27       103.28 o
  -5  15   6       1524.21       1589.80        66.40 o
  -3  15   6       1581.45       1589.61        57.41 o
  -1  15   6       1610.80       1676.94        50.56 o
   1  15   6        394.93        306.91        24.57 o
   3  15   6        158.95        122.55        25.25 o
   5  15   6        856.34        720.96        40.68 o
  -2  16   6       1216.95       1262.04        62.37 o
   0  16   6       1362.85       1302.88        96.27 o
 -19   1   7       2812.04       2879.61        60.46 o
 -17   1   7       3279.98       3234.67        57.03 o
 -15   1   7       6620.63       6506.79        85.64 o
 -13   1   7       1897.48       1907.41        45.81 o
 -11   1   7       1264.97       1466.83        39.69 o
  -9   1   7       5424.50       5445.87        60.34 o
  -7   1   7       5407.40       5305.32        53.83 o
  -5   1   7      18101.41      18050.99       146.91 o
  -3   1   7      21557.66      21580.18       187.72 o
  -1   1   7      16681.66      17094.75       152.15 o
   1   1   7      40529.63      40907.57       342.84 o
   3   1   7      16952.58      17250.55       157.80 o
   5   1   7      13822.87      14178.00       147.79 o
   7   1   7      12377.35      12751.52       154.24 o
   9   1   7       1300.96       1265.66        47.15 o
  11   1   7       6609.85       6651.63       122.58 o
  13   1   7       6951.93       7323.44       113.10 o
  15   1   7        609.27        557.03       128.29 o
 -18   2   7       3279.93       3349.48        66.15 o
 -16   2   7       6640.88       6555.16        81.08 o
 -14   2   7       8485.17       8402.91        92.39 o
 -12   2   7       5157.07       5256.82        77.75 o
 -10   2   7       1026.85        918.98        26.42 o
  -8   2   7       5137.10       5352.12        58.52 o
  -6   2   7      12042.74      12254.62       115.83 o
  -4   2   7      12459.99      12678.78       107.71 o
  -2   2   7      10925.53      10736.35        94.47 o
   0   2   7       4458.58       4194.38        52.62 o
   2   2   7      12250.88      12072.37       115.80 o
   4   2   7       8927.96       9163.92       103.78 o
   6   2   7         11.22         -2.31        12.72 o
   8   2   7       1420.20       1439.45        47.27 o
  10   2   7       3313.47       3216.49       126.04 o
  12   2   7       3280.19       3204.38        71.34 o
  14   2   7       5197.28       5269.38        95.99 o
  16   2   7       2916.31       2866.13        80.53 o
 -19   3   7        294.41        256.07        32.47 o
 -17   3   7         15.60          3.84        15.99 o
 -15   3   7        615.42        421.73        29.60 o
 -13   3   7        361.17        333.81        19.64 o
 -11   3   7       1099.04       1084.32        31.84 o
  -9   3   7       6270.88       6066.15        76.11 o
  -7   3   7        431.18        325.32        34.24 o
  -5   3   7        309.74        412.74        27.86 o
  -3   3   7        308.71        252.77        17.82 o
  -1   3   7       2000.00       1872.93        34.93 o
   1   3   7        215.39        104.42        13.43 o
   3   3   7        642.54        634.37        29.07 o
   5   3   7        940.92        973.00        34.10 o
   7   3   7       9287.64       9546.75       110.53 o
   9   3   7       2953.49       2926.16        73.25 o
  11   3   7       1065.81       1037.76        48.83 o
  13   3   7       1826.75       1739.68        59.81 o
  15   3   7        164.11         45.28        26.87 o
 -18   4   7        626.83        485.75        34.99 o
 -16   4   7       4158.60       4131.37        60.18 o
 -14   4   7      17348.63      17324.38       162.51 o
 -12   4   7      15361.38      15399.83       159.46 o
 -10   4   7      13568.52      13689.60       144.72 o
  -8   4   7      19721.21      19604.31       193.59 o
  -6   4   7      21618.38      21860.15       192.80 o
  -4   4   7       8804.25       9258.23        86.62 o
  -2   4   7         15.85         -3.43         7.77 o
   0   4   7         42.79          9.87        10.26 o
   2   4   7       5466.31       5577.47        79.64 o
   4   4   7       9719.62      10158.09       113.23 o
   6   4   7       4727.21       4998.49        70.64 o
   8   4   7       5426.16       5438.57        79.58 o
  10   4   7      15398.88      15382.50       167.47 o
  12   4   7       4793.73       4518.82       136.00 o
  14   4   7       3107.74       3007.98        67.86 o
  16   4   7       1553.62       1330.02        62.00 o
 -17   5   7       1733.74       1603.79        39.63 o
 -15   5   7        701.64        654.32        28.33 o
 -13   5   7      11043.55      11405.73       113.53 o
 -11   5   7      11439.70      11824.46       120.22 o
  -9   5   7       1670.00       1722.85        36.45 o
  -7   5   7      14862.20      15122.11       164.52 o
  -5   5   7      13725.30      14335.56       134.21 o
  -3   5   7        158.95        142.88        12.07 o
  -1   5   7       2453.28       2676.41        39.54 o
   1   5   7        221.37        151.13        12.56 o
   3   5   7       8935.30       9194.46       105.48 o
   5   5   7       9159.36       9135.40       106.72 o
   7   5   7       2591.83       2565.59        57.15 o
   9   5   7       5662.01       5694.71        83.04 o
  11   5   7       6680.20       6805.48        95.37 o
  13   5   7       1436.01       1366.29        49.14 o
  15   5   7        150.52         78.28        23.37 o
 -18   6   7        651.57        515.86        51.13 o
 -16   6   7        551.22        467.05        29.56 o
 -14   6   7        300.77        197.54        10.80 o
 -12   6   7        729.26        583.52        26.77 o
 -10   6   7       1702.51       1648.81        35.26 o
  -8   6   7         25.12        -11.31        11.31 o
  -6   6   7       7394.46       7253.74       109.63 o
  -4   6   7       2022.12       2053.75        39.27 o
  -2   6   7       4030.10       3989.03        47.01 o
   0   6   7       3655.44       3560.79        48.90 o
   2   6   7       2610.66       2494.25        42.74 o
   4   6   7       2415.91       2308.61        43.55 o
   6   6   7       2987.35       2552.14        69.22 o
   8   6   7       1476.65       1517.41        36.02 o
  10   6   7         22.91         19.65        16.78 o
  12   6   7         92.68         76.98        19.32 o
  14   6   7          3.17        -24.62        24.62 o
 -17   7   7       3893.23       3922.95        65.78 o
 -15   7   7       6268.36       6369.39       109.66 o
 -13   7   7       7958.58       8080.46        80.65 o
 -11   7   7       5019.24       5160.01        64.62 o
  -9   7   7         64.15         53.87        15.32 o
  -7   7   7       8534.92       8686.59       102.69 o
  -5   7   7      15860.14      16322.91       171.53 o
  -3   7   7       6697.72       7062.09        88.37 o
  -1   7   7       7827.91       8099.54        85.94 o
   1   7   7      14867.75      15409.94       145.22 o
   3   7   7      13950.76      14958.76       143.19 o
   5   7   7      14732.83      15058.13       194.30 o
   7   7   7       1136.67       1164.15        47.11 o
   9   7   7       2682.00       2988.97        47.60 o
  11   7   7       8010.62       8046.26        91.69 o
  13   7   7       3721.03       3799.77        84.70 o
 -16   8   7       1805.96       1937.81        98.52 o
 -14   8   7       3289.87       3429.21       125.49 o
 -12   8   7        291.67        258.53        21.95 o
 -10   8   7       3848.30       3901.61        57.96 o
  -8   8   7       2903.50       2945.74        51.12 o
  -6   8   7         13.08         20.26        14.36 o
  -4   8   7       5146.99       5143.24        75.61 o
  -2   8   7       3321.11       3345.49        50.48 o
   0   8   7       1464.13       1701.21        59.59 o
   2   8   7       6272.96       6549.75        77.92 o
   4   8   7       3755.52       3460.52        68.64 o
   6   8   7       4332.05       4535.53        61.10 o
   8   8   7       5627.40       5628.17        65.66 o
  10   8   7        658.00        560.15        33.02 o
  12   8   7       3272.97       3275.27        60.09 o
  14   8   7       2105.92       2041.89       112.91 o
 -15   9   7       1668.56       1596.86       114.23 o
 -13   9   7       3037.24       2956.67        85.40 o
 -11   9   7         87.72         53.73        12.67 o
  -9   9   7         27.42        -13.80        13.80 o
  -7   9   7        539.90        431.45        26.80 o
  -5   9   7       4315.63       4244.75        86.73 o
  -3   9   7        238.42        200.81        20.02 o
  -1   9   7        237.22        191.90        28.25 o
   1   9   7        696.92        820.62        41.15 o
   3   9   7       4667.80       4837.72        74.28 o
   5   9   7       1308.11       1127.73        37.29 o
   7   9   7        251.14        172.76        19.95 o
   9   9   7       1017.76        897.52        36.10 o
  11   9   7       4909.93       4983.73        72.57 o
  13   9   7       1740.09       1595.17        58.51 o
 -14  10   7       3083.98       3193.16        96.03 o
 -12  10   7        525.61        409.37        48.78 o
 -10  10   7       2599.73       2655.26        48.41 o
  -8  10   7       5504.65       5748.54        75.95 o
  -6  10   7       4525.57       4826.35        69.30 o
  -4  10   7      15920.46      16395.92       175.55 o
  -2  10   7      16264.99      16479.57       157.53 o
   0  10   7       7403.66       7639.30        97.01 o
   2  10   7      14117.01      14457.71       176.66 o
   4  10   7       5556.00       5726.61        77.45 o
   6  10   7       3269.21       3417.49        61.35 o
   8  10   7       2117.36       2110.13        49.04 o
  10  10   7        728.64        468.33        46.45 o
  12  10   7       3417.22       3321.21        84.57 o
 -13  11   7        180.09         91.08        53.65 o
 -11  11   7         35.06        -31.62        31.62 o
  -9  11   7        670.91        592.70        31.38 o
  -7  11   7        363.27        319.24        21.83 o
  -5  11   7       3514.11       3645.50        70.28 o
  -3  11   7       2856.21       2914.46        62.43 o
  -1  11   7       7690.43       7925.25       100.26 o
   1  11   7       3838.69       3922.27        68.90 o
   3  11   7        141.44        126.69        29.17 o
   5  11   7         23.74         -4.62        19.37 o
   7  11   7         43.89         11.53        25.89 o
   9  11   7        478.56        337.09        32.82 o
  11  11   7         56.57         35.45        32.96 o
 -12  12   7        432.61        372.61        46.06 o
 -10  12   7       4063.99       3986.57        78.41 o
  -8  12   7       4454.98       4524.47        70.19 o
  -6  12   7       1859.81       1789.97        50.16 o
  -4  12   7       3948.69       3858.34        67.29 o
  -2  12   7         32.94        -16.68        16.68 o
   0  12   7        415.22        323.47        31.37 o
   2  12   7       1867.62       1758.99        49.61 o
   4  12   7       1514.52       1470.70        50.39 o
   6  12   7       3338.54       3521.32        77.80 o
   8  12   7       1533.99       1571.54        71.79 o
  10  12   7        576.71        437.11        67.25 o
 -11  13   7       9694.63      10479.84      1092.35 o
  -9  13   7       4283.13       4327.41        85.44 o
  -7  13   7       9459.84       9777.79       114.88 o
  -5  13   7       1787.51       1953.54        54.79 o
  -3  13   7        622.26        556.01        33.76 o
  -1  13   7        480.72        415.94        26.21 o
   1  13   7        417.45        405.21        36.61 o
   3  13   7        841.10        892.68        68.22 o
   5  13   7       3713.92       3789.09        73.16 o
   7  13   7       3912.07       4038.11        90.99 o
  -8  14   7        717.19        610.01        42.69 o
  -6  14   7        287.16        244.10        25.97 o
  -4  14   7         56.17         47.78        33.25 o
  -2  14   7        109.44          6.39        24.09 o
   0  14   7         52.32        -19.42        19.42 o
   2  14   7         11.82        -20.16        20.16 o
   4  14   7        905.45        858.96        56.83 o
   6  14   7        515.98        300.93        30.23 o
  -5  15   7       1303.66       1495.38       107.60 o
  -3  15   7        224.27        145.79        29.09 o
  -1  15   7       1301.95       1300.94        50.58 o
   1  15   7       1239.64       1177.15        71.81 o
 -18   0   8       2546.72       2498.47        84.45 o
 -16   0   8       4801.65       4636.52        95.92 o
 -14   0   8       8025.53       7625.29       460.90 o
 -12   0   8        551.15        434.13        46.52 o
 -10   0   8       4876.23       5065.43       102.31 o
  -8   0   8      17497.74      18603.29       201.65 o
  -6   0   8      22157.74      21932.59       304.31 o
  -4   0   8      27709.33      27107.41       378.28 o
  -2   0   8      19271.39      19101.27       241.43 o
   0   0   8      11539.14      11507.07       157.16 o
   2   0   8      30286.71      30983.87       380.49 o
   4   0   8       2125.56       2276.30        61.60 o
   6   0   8       1204.38       1220.44        64.94 o
   8   0   8      13987.21      14670.13       355.71 o
  10   0   8       7944.05       8199.23       168.38 o
  12   0   8       6093.94       6691.75       154.71 o
  14   0   8       5291.12       5596.31       159.82 o
 -19   1   8       1515.44       1529.23        53.03 o
 -17   1   8        273.07        241.51        25.42 o
 -15   1   8         34.09          8.54        15.70 o
 -13   1   8         28.14          7.42        16.04 o
 -11   1   8        711.00        785.59        35.86 o
  -9   1   8        900.22        898.55        33.24 o
  -7   1   8       5512.44       5442.62        56.64 o
  -5   1   8      12188.14      12299.05       134.51 o
  -3   1   8      11988.66      11810.85       113.32 o
  -1   1   8       5897.05       5775.07        65.59 o
   1   1   8       2429.44       2497.35        42.24 o
   3   1   8         70.03         40.69        12.53 o
   5   1   8        641.49        547.36        34.02 o
   7   1   8        795.45        519.50        62.93 o
   9   1   8         10.90        -19.04        19.04 o
  11   1   8       1643.86       1599.11        57.73 o
  13   1   8       1987.32       2132.92        68.36 o
  15   1   8       1626.61       1489.63        98.58 o
 -18   2   8         79.36         28.75        20.09 o
 -16   2   8       3357.01       3280.46        58.07 o
 -14   2   8      10104.61       9850.04       105.31 o
 -12   2   8       4397.46       4176.80        66.51 o
 -10   2   8       5673.95       5672.45        76.99 o
  -8   2   8       5696.84       5821.16        68.50 o
  -6   2   8       1158.81       1132.36        30.90 o
  -4   2   8       6051.41       5855.39        65.64 o
  -2   2   8        250.73        231.76        12.79 o
   0   2   8       2572.42       2720.76        46.30 o
   2   2   8      14307.02      14651.19       139.24 o
   4   2   8       7271.92       7496.97        93.12 o
   6   2   8       5152.94       5074.77        74.52 o
   8   2   8       6565.05       6538.66       102.09 o
  10   2   8       4431.22       4259.04        95.07 o
  12   2   8       1429.63       1426.57        58.86 o
  14   2   8         40.54         22.01        44.77 o
 -17   3   8       6285.51       6366.18        95.54 o
 -15   3   8       3998.12       3964.29        59.93 o
 -13   3   8       9414.23       9589.57       110.48 o
 -11   3   8       9996.57      10206.62       115.61 o
  -9   3   8       6953.37       7123.46        87.50 o
  -7   3   8      14720.94      14789.20       140.25 o
  -5   3   8       8773.19       9067.43        94.13 o
  -3   3   8       3090.15       3167.49        41.28 o
  -1   3   8      15977.64      16465.79       153.28 o
   1   3   8       5488.40       5476.25        67.15 o
   3   3   8       8544.60       8724.37       102.59 o
   5   3   8       9444.37       9491.47       111.82 o
   7   3   8       6795.00       7018.40        95.49 o
   9   3   8       3382.85       3449.57        89.34 o
  11   3   8       4594.98       4709.96       115.23 o
  13   3   8       1491.77       1290.77        83.63 o
  15   3   8       2304.04       2159.15       115.16 o
 -18   4   8       1044.60        946.11        66.52 o
 -16   4   8        791.59        735.96        35.39 o
 -14   4   8          5.60         -5.65        12.35 o
 -12   4   8       1686.17       1864.30        48.82 o
 -10   4   8        577.08        570.07        31.35 o
  -8   4   8         20.15          2.59        13.34 o
  -6   4   8        276.05        170.00        18.65 o
  -4   4   8        393.87        327.62        26.78 o
  -2   4   8       1246.12       1249.09        26.96 o
   0   4   8         40.55         -8.96        11.96 o
   2   4   8          6.16         -1.30        13.45 o
   4   4   8       4403.28       4538.83        68.63 o
   6   4   8       2440.80       2316.24        64.14 o
   8   4   8        920.71        875.79        47.32 o
  10   4   8        375.10        301.66        26.50 o
  12   4   8        760.72        737.81        48.57 o
  14   4   8       1712.17       1709.73        69.06 o
 -17   5   8       3536.42       3459.61        69.90 o
 -15   5   8       1744.30       1781.96        55.50 o
 -13   5   8       3972.74       3811.13        77.24 o
 -11   5   8       4526.40       4416.35        61.68 o
  -9   5   8        237.41        167.84        14.99 o
  -7   5   8       2720.12       2688.87        45.52 o
  -5   5   8       1340.36       1344.75        34.89 o
  -3   5   8       2047.94       2182.20        42.57 o
  -1   5   8       3841.29       3957.66        49.17 o
   1   5   8       2751.26       2766.11        52.72 o
   3   5   8       6523.79       6666.28        87.44 o
   5   5   8      10915.70      10521.83       248.25 o
   7   5   8       1438.09       1587.42        50.18 o
   9   5   8       1770.66       1961.11        69.88 o
  11   5   8       1572.86       1442.20        58.30 o
  13   5   8       1758.44       1739.75        60.55 o
 -16   6   8       6047.57       6158.58        74.72 o
 -14   6   8       9236.26       9382.74       101.41 o
 -12   6   8       6494.93       6885.49        91.00 o
 -10   6   8      11424.03      11458.64       116.49 o
  -8   6   8       4008.77       3927.27        56.57 o
  -6   6   8       1416.63       1609.75        38.18 o
  -4   6   8       2483.68       2798.07        47.62 o
  -2   6   8       4395.05       4775.34        63.21 o
   0   6   8       3865.27       4000.38        55.12 o
   2   6   8       8654.56       9156.86        97.92 o
   4   6   8      12174.48      12196.00       190.43 o
   6   6   8      13739.94      14568.72       133.82 o
   8   6   8       8978.26       9116.16        98.49 o
  10   6   8       4605.20       4721.30        67.90 o
  12   6   8       2062.89       2113.53        57.48 o
  14   6   8       3588.93       3352.21        76.18 o
 -17   7   8         58.46          2.75        52.35 o
 -15   7   8        356.08        367.68        26.33 o
 -13   7   8       2854.00       2809.93        57.91 o
 -11   7   8       3302.25       3186.24        49.34 o
  -9   7   8       1315.01       1282.83        37.16 o
  -7   7   8        731.76        664.55        35.92 o
  -5   7   8          1.23         15.46        21.23 o
  -3   7   8         38.56         11.60        17.51 o
  -1   7   8         12.61        -15.27        15.27 o
   1   7   8        738.58        551.79        38.00 o
   3   7   8        998.55        819.37        40.34 o
   5   7   8       1227.79       1242.85        38.27 o
   7   7   8       1158.91       1038.10        39.45 o
   9   7   8        336.55        206.06        18.03 o
  11   7   8         12.66         11.65        19.47 o
  13   7   8          3.19         -5.00        23.39 o
 -16   8   8       1005.86        803.99        75.69 o
 -14   8   8        746.35        569.53        50.37 o
 -12   8   8       4396.79       4412.69        65.25 o
 -10   8   8       2130.60       2133.56        49.09 o
  -8   8   8       5660.95       5723.57        81.44 o
  -6   8   8      10651.35      10832.96       139.21 o
  -4   8   8      17505.53      17995.98       203.57 o
  -2   8   8      13007.47      13450.37       144.14 o
   0   8   8       1724.85       1870.69        44.07 o
   2   8   8       1467.71       1400.68        44.31 o
   4   8   8       2233.70       2183.35        48.96 o
   6   8   8         71.45         42.98        19.68 o
   8   8   8        479.35        378.06        21.72 o
  10   8   8       1340.16       1415.21        47.63 o
  12   8   8       5420.94       5534.54        81.50 o
 -15   9   8       1528.13       1477.35       112.00 o
 -13   9   8       1101.63       1031.43        72.08 o
 -11   9   8       1384.87       1339.57        54.95 o
  -9   9   8       5707.25       5878.87        78.66 o
  -7   9   8       8725.74       8943.55       111.12 o
  -5   9   8      17047.96      17827.71       188.41 o
  -3   9   8      10781.09      10930.49       129.47 o
  -1   9   8      12935.82      13224.75       144.25 o
   1   9   8      11828.49      11974.67       150.60 o
   3   9   8        996.65       1072.56        37.43 o
   5   9   8        702.05        618.78        35.20 o
   7   9   8       1771.30       1725.33        46.01 o
   9   9   8       1266.47       1158.77        60.82 o
  11   9   8       3666.28       3598.17        67.90 o
 -14  10   8       1043.43        611.40        73.57 o
 -12  10   8       1293.96        715.15        59.77 o
 -10  10   8        595.58        404.40        33.51 o
  -8  10   8         10.93        -16.11        16.11 o
  -6  10   8        190.78         73.58        19.78 o
  -4  10   8         81.21         76.33        20.09 o
  -2  10   8       1338.27       1336.65        38.75 o
   0  10   8        275.27        229.90        39.40 o
   2  10   8         36.45          6.72        17.38 o
   4  10   8        322.26        230.00        26.34 o
   6  10   8        479.77        369.11        32.80 o
   8  10   8         86.78          6.86        19.13 o
  10  10   8        107.04         60.13        22.95 o
 -13  11   8       4683.05       4294.08       152.47 o
 -11  11   8       3148.43       3200.28        74.12 o
  -9  11   8       2205.80       2260.37        52.65 o
  -7  11   8       2528.42       2543.65        56.15 o
  -5  11   8       3195.13       3275.98        84.69 o
  -3  11   8       2439.07       2473.32        66.34 o
  -1  11   8       1400.76       1396.28        49.32 o
   1  11   8       5774.10       5859.19        86.82 o
   3  11   8       7474.07       7479.84        95.18 o
   5  11   8       5439.26       5662.88        83.66 o
   7  11   8       5391.90       5384.20        84.74 o
   9  11   8       3535.30       3244.83        66.23 o
 -10  12   8       4091.33       4077.77        66.74 o
  -8  12   8       4431.41       4376.00        72.74 o
  -6  12   8       1074.35       1083.47        48.74 o
  -4  12   8        727.77        788.94        41.87 o
  -2  12   8       2133.25       2329.16        58.76 o
   0  12   8       2805.67       2884.30        61.88 o
   2  12   8       1498.31       1592.69        51.55 o
   4  12   8        553.63        590.63        76.98 o
   6  12   8       1608.88       1652.80        58.78 o
   8  12   8       5401.95       5274.34       130.68 o
  -9  13   8         44.50         15.78        32.37 o
  -7  13   8         17.23        -11.52        21.52 o
  -5  13   8         21.24        -35.93        35.93 o
  -3  13   8          0.20        -24.82        24.82 o
  -1  13   8         24.94         11.55        31.19 o
   1  13   8       1707.78       1536.44        56.16 o
   3  13   8       1793.65       1824.94        71.05 o
   5  13   8          8.87        -21.27        24.85 o
  -6  14   8       1046.89        762.99        60.08 o
  -4  14   8        902.79        835.21        45.38 o
  -2  14   8       1556.81       1571.13        67.42 o
   0  14   8       2123.82       2214.54        70.52 o
   2  14   8       1918.75       2004.32        68.40 o
 -17   1   9       2367.50       2402.65        60.04 o
 -15   1   9       4456.54       4151.06        62.90 o
 -13   1   9      15527.21      15447.41       189.91 o
 -11   1   9       6461.05       6677.34        89.72 o
  -9   1   9       8676.68       8456.25        98.45 o
  -7   1   9      32137.69      31718.64       274.63 o
  -5   1   9      14737.72      14930.94       281.85 o
  -3   1   9       9209.66       9171.91        96.09 o
  -1   1   9       6470.82       6368.97        69.51 o
   1   1   9        648.09        482.61        71.58 o
   3   1   9       6161.20       6213.68        82.57 o
   5   1   9       3123.38       3053.29        67.94 o
   7   1   9        183.40        147.73        23.56 o
   9   1   9       4052.65       4200.64        83.93 o
  11   1   9       5122.36       5303.34        98.73 o
  13   1   9       4729.09       4556.94        97.77 o
 -18   2   9        421.74        331.47        24.62 o
 -16   2   9       1467.94       1376.18        46.18 o
 -14   2   9       1789.03       1893.76        45.34 o
 -12   2   9       1610.50       1684.73       116.87 o
 -10   2   9       3016.63       3024.41        55.70 o
  -8   2   9       4012.60       4185.59        58.04 o
  -6   2   9      11139.03      10900.66       107.90 o
  -4   2   9      16330.58      16231.24       164.26 o
  -2   2   9       4613.98       4660.95        59.73 o
   0   2   9       2143.04       2158.27        51.39 o
   2   2   9       9092.69       9352.62       102.12 o
   4   2   9       4593.80       4613.02       101.41 o
   6   2   9       3460.01       3549.99        69.01 o
   8   2   9       4581.44       4776.62       111.05 o
  10   2   9       3947.26       4015.19        84.17 o
  12   2   9       5689.62       5850.37       106.48 o
  14   2   9       2498.22       2518.23       109.26 o
 -17   3   9       1094.88       1039.17        42.32 o
 -15   3   9        883.84        639.94        35.66 o
 -13   3   9       2782.29       2599.60        77.06 o
 -11   3   9          5.25        -11.97        18.24 o
  -9   3   9        280.51        245.77        19.58 o
  -7   3   9       1275.68       1168.45        35.77 o
  -5   3   9       1054.13        862.60        34.32 o
  -3   3   9        903.99        753.93        29.46 o
  -1   3   9       1749.91       1658.11        59.35 o
   1   3   9       1072.37       1057.63        36.44 o
   3   3   9       8325.71       8475.61       175.64 o
   5   3   9        369.73        235.24        21.47 o
   7   3   9         39.07         -2.35        18.46 o
   9   3   9          0.45        -17.30        21.34 o
  11   3   9       1229.87       1150.36        59.58 o
  13   3   9         50.41         45.54        27.90 o
 -16   4   9       8888.19       9015.11       118.34 o
 -14   4   9      10014.68      10155.89       260.02 o
 -12   4   9       2743.29       2930.82        58.33 o
 -10   4   9       1870.17       1973.02        47.90 o
  -8   4   9        159.34         61.27        14.15 o
  -6   4   9       1016.36       1037.61        33.38 o
  -4   4   9       9338.46       9574.35       102.88 o
  -2   4   9        664.69        661.19        39.96 o
   0   4   9      12465.60      12914.92       129.83 o
   2   4   9      25336.69      25754.38       258.31 o
   4   4   9      20618.00      20967.67       214.04 o
   6   4   9      12206.99      12816.39       134.49 o
   8   4   9       3112.68       3015.54        64.20 o
  10   4   9       2721.68       2657.34       110.53 o
  12   4   9       2882.33       2876.55        99.63 o
 -17   5   9       3828.43       3877.66        78.22 o
 -15   5   9       5006.81       5157.45        83.32 o
 -13   5   9       7042.76       7437.98       132.04 o
 -11   5   9       5759.26       5656.42        73.68 o
  -9   5   9        263.11        211.86        17.16 o
  -7   5   9        385.93        298.01        18.31 o
  -5   5   9       1161.27       1131.59        39.05 o
  -3   5   9       1092.56       1081.99        41.48 o
  -1   5   9       2109.50       2197.00        38.58 o
   1   5   9       5809.11       5799.29       119.39 o
   3   5   9       6293.98       6463.35        89.96 o
   5   5   9       8475.10       8592.74       100.35 o
   7   5   9       3322.26       3240.47        65.77 o
   9   5   9        366.97        249.62        23.87 o
  11   5   9       2745.17       2631.41        75.61 o
  13   5   9       1141.05        795.84       135.39 o
 -16   6   9         20.03        -13.00        16.88 o
 -14   6   9        178.53        120.48        22.66 o
 -12   6   9        133.38         76.22        15.82 o
 -10   6   9        192.00         97.73        16.58 o
  -8   6   9         14.38        -13.89        13.89 o
  -6   6   9       3069.53       2786.83        59.92 o
  -4   6   9       1982.87       1844.79        48.97 o
  -2   6   9        205.30        123.17        12.50 o
   0   6   9        490.49        305.39        26.65 o
   2   6   9        137.26         68.04        20.12 o
   4   6   9          4.06        -15.10        15.10 o
   6   6   9        403.74        304.05        23.73 o
   8   6   9        221.84        116.80        18.47 o
  10   6   9       2801.28       2848.19        62.81 o
  12   6   9       3941.46       3885.20        76.29 o
 -15   7   9       2488.48       2411.37        58.69 o
 -13   7   9       5397.06       5434.41        81.23 o
 -11   7   9       6459.25       6561.94        77.49 o
  -9   7   9       5992.60       6056.63        77.57 o
  -7   7   9       8283.33       8277.81        97.37 o
  -5   7   9      19963.86      20699.84       212.10 o
  -3   7   9       8312.66       8745.72       110.49 o
  -1   7   9       5171.64       5182.53        92.97 o
   1   7   9       3319.11       3458.23        60.62 o
   3   7   9       2163.26       2316.66        53.53 o
   5   7   9       5645.43       5844.92        86.45 o
   7   7   9       1471.32       1511.76        43.98 o
   9   7   9        944.44        994.11        44.37 o
  11   7   9       6396.53       6258.52        93.31 o
 -14   8   9       1506.51       1343.16        57.31 o
 -12   8   9        945.41        872.02        37.69 o
 -10   8   9       2012.73       1940.46        52.52 o
  -8   8   9       4883.39       4877.94        95.04 o
  -6   8   9       3559.88       3933.55        69.26 o
  -4   8   9       3638.95       3664.89        79.20 o
  -2   8   9       9754.82       9931.34       157.72 o
   0   8   9       1705.06       1638.38        41.95 o
   2   8   9       4307.81       4371.37        65.68 o
   4   8   9       1578.49       1428.13        45.23 o
   6   8   9        403.22        369.19        23.28 o
   8   8   9       1196.41       1101.75        44.26 o
  10   8   9        170.94         93.24        28.80 o
 -13   9   9        632.11        480.43        36.31 o
 -11   9   9       1999.70       1860.29        50.46 o
  -9   9   9       1482.62       1487.63        50.93 o
  -7   9   9       1966.93       1958.87        54.59 o
  -5   9   9       5256.42       5247.73        83.03 o
  -3   9   9       3283.93       3245.12        80.39 o
  -1   9   9        312.16        227.91        28.47 o
   1   9   9        667.90        603.50        31.45 o
   3   9   9        692.49        401.49        50.71 o
   5   9   9       1101.99        996.77        48.73 o
   7   9   9        357.34        281.04        22.19 o
   9   9   9          6.86        -16.96        21.81 o
 -12  10   9       5546.62       5439.46        79.13 o
 -10  10   9       3563.70       3603.63        66.22 o
  -8  10   9      12369.72      12648.21       137.44 o
  -6  10   9       6918.94       7228.08       101.74 o
  -4  10   9       6980.85       7215.48       103.01 o
  -2  10   9       6116.34       6381.29       108.32 o
   0  10   9        834.92        855.06        58.46 o
   2  10   9       1855.32       1911.56        54.73 o
   4  10   9       4958.01       5070.97        93.24 o
   6  10   9       1114.00       1107.27        55.40 o
   8  10   9       6053.78       6061.73        86.11 o
 -11  11   9        434.12        479.72        57.79 o
  -9  11   9        789.51        670.09        35.64 o
  -7  11   9       3193.37       3214.46        65.74 o
  -5  11   9       1898.96       1943.25        60.23 o
  -3  11   9         39.95          9.96        26.09 o
  -1  11   9        207.75        177.04        25.34 o
   1  11   9        118.75         94.79        21.09 o
   3  11   9         19.36          9.76        30.09 o
   5  11   9        479.66        412.21        40.84 o
   7  11   9        319.97        174.92        27.68 o
 -10  12   9        195.25        101.83        34.05 o
  -8  12   9         65.11         23.50        22.82 o
  -6  12   9        244.15        174.82        24.74 o
  -4  12   9          5.17        -28.88        28.88 o
  -2  12   9       1216.91       1238.07        65.55 o
   0  12   9        798.75        668.43        76.08 o
   2  12   9       3218.78       3457.76       110.95 o
   4  12   9       4838.63       4493.70        91.76 o
   6  12   9       1688.79       1715.16        89.29 o
  -7  13   9       1170.38       1129.84        64.56 o
  -5  13   9        987.77        770.11        44.88 o
  -3  13   9        918.53        554.08        71.63 o
  -1  13   9       3542.85       3724.63        86.95 o
   1  13   9       6237.62       6276.41        99.53 o
   3  13   9       8358.57       8657.96       160.53 o
 -16   0  10       1481.26       1267.93        62.81 o
 -14   0  10       6421.80       6595.41       133.45 o
 -12   0  10      17016.91      16774.76       283.51 o
 -10   0  10      12581.82      12315.48       227.29 o
  -8   0  10      19088.35      19609.80       257.99 o
  -6   0  10      23070.05      23772.30       385.59 o
  -4   0  10      17526.04      17267.14       675.34 o
  -2   0  10       4581.81       4908.20       108.66 o
   0   0  10        331.56        322.19        38.25 o
   2   0  10       6281.56       6372.79        96.29 o
   4   0  10       2714.25       2629.30        76.49 o
   6   0  10       1424.02       1477.97       117.71 o
   8   0  10       4644.14       4882.16       132.76 o
  10   0  10       3480.36       3591.15       121.66 o
  12   0  10       2811.44       2675.41       146.56 o
 -17   1  10        117.30         83.83        20.76 o
 -15   1  10        593.92        420.58        26.68 o
 -13   1  10       2632.81       2615.21        70.57 o
 -11   1  10       3550.57       3830.88        72.16 o
  -9   1  10       4808.71       4762.64        84.79 o
  -7   1  10       1287.31       1250.76        33.70 o
  -5   1  10       2409.39       2308.10        49.92 o
  -3   1  10          8.61         -2.05        15.20 o
  -1   1  10         60.51         43.27        27.45 o
   1   1  10        348.91        162.51        17.23 o
   3   1  10        498.49        360.34        24.97 o
   5   1  10       4104.88       4019.32        71.88 o
   7   1  10       3510.68       3523.53        79.25 o
   9   1  10       3288.94       3311.51        80.57 o
  11   1  10       4523.72       4673.41       164.94 o
 -16   2  10       1101.26       1072.50        42.61 o
 -14   2  10       3662.47       3614.87        87.06 o
 -12   2  10       3154.19       2909.86        74.91 o
 -10   2  10        503.21        345.74        24.38 o
  -8   2  10         67.53         25.87        17.09 o
  -6   2  10       5147.65       5234.78        64.60 o
  -4   2  10      11099.91      11058.03       130.50 o
  -2   2  10       4081.11       3906.01        76.00 o
   0   2  10       3903.55       3891.16        56.26 o
   2   2  10       6217.68       6138.25        73.46 o
   4   2  10       5346.71       5065.53        72.45 o
   6   2  10         28.47        -10.76        19.06 o
   8   2  10        171.12         95.19        24.53 o
  10   2  10         71.27          6.85        25.44 o
  12   2  10        388.25        269.36        35.30 o
 -15   3  10       5564.08       5763.86       106.20 o
 -13   3  10       5489.80       5803.17       110.62 o
 -11   3  10       3342.95       3618.38        69.87 o
  -9   3  10       1594.89       1713.79        46.74 o
  -7   3  10       4239.79       4244.43        70.06 o
  -5   3  10       1090.39       1103.68        39.52 o
  -3   3  10       6294.56       6471.05        85.73 o
  -1   3  10       8763.12       8980.65        98.76 o
   1   3  10       8798.08       8955.41       101.73 o
   3   3  10       7223.39       7272.34        89.78 o
   5   3  10      12360.55      12755.52       134.35 o
   7   3  10       7232.49       7343.77       103.59 o
   9   3  10       5779.84       5999.89       114.16 o
  11   3  10       4277.01       4388.27        97.09 o
 -16   4  10        559.76        398.67        31.44 o
 -14   4  10          2.44        -24.02        24.02 o
 -12   4  10         12.84        -24.89        24.89 o
 -10   4  10       2925.45       2942.58        59.48 o
  -8   4  10        592.68        399.53        20.48 o
  -6   4  10         25.96         -7.79        14.45 o
  -4   4  10       1346.97       1306.12        45.56 o
  -2   4  10       1932.13       1878.36        39.35 o
   0   4  10       2114.32       2164.79        49.46 o
   2   4  10        221.22        177.56        20.46 o
   4   4  10        205.64        119.80        19.67 o
   6   4  10       1880.16       1731.05        49.55 o
   8   4  10        999.61        880.76        45.86 o
  10   4  10        101.02        -13.60        26.06 o
  12   4  10        220.22        121.97        41.22 o
 -15   5  10       1306.94       1275.16        53.90 o
 -13   5  10       2458.17       2291.11        53.32 o
 -11   5  10       1220.87       1225.42        42.24 o
  -9   5  10       1093.60       1095.41        44.51 o
  -7   5  10        699.24        574.22        30.03 o
  -5   5  10       3051.42       3029.50        58.54 o
  -3   5  10       4037.39       3927.36        64.41 o
  -1   5  10       4996.21       5178.95        57.45 o
   1   5  10       2197.20       2176.58        83.77 o
   3   5  10       4112.66       4279.02       116.45 o
   5   5  10       4612.07       4494.84        71.24 o
   7   5  10       3123.32       3184.03        63.31 o
   9   5  10        810.25        697.42        48.10 o
  11   5  10       2845.32       2744.81        96.15 o
 -14   6  10       1327.43       1319.57        53.06 o
 -12   6  10        857.35        890.72        41.92 o
 -10   6  10       6725.02       6898.94       105.03 o
  -8   6  10       3032.11       3082.27        57.02 o
  -6   6  10       3513.52       3868.63        99.55 o
  -4   6  10      10525.14      10854.07       120.06 o
  -2   6  10      13159.17      13524.92       158.85 o
   0   6  10      15250.17      15936.72       155.89 o
   2   6  10       6783.69       6994.66       114.16 o
   4   6  10       1556.59       1625.55        46.60 o
   6   6  10       4702.43       4727.60        68.11 o
   8   6  10       2013.23       1855.39        50.88 o
  10   6  10        169.53        118.23        28.10 o
 -13   7  10        932.97        716.96        34.40 o
 -11   7  10        123.51         53.03        18.49 o
  -9   7  10        387.21        227.52        20.26 o
  -7   7  10          6.80        -10.18        17.59 o
  -5   7  10          0.95        -20.76        20.76 o
  -3   7  10       1220.56       1054.62        56.62 o
  -1   7  10       2247.48       2091.40        43.64 o
   1   7  10        418.20        248.11        28.72 o
   3   7  10       1825.57       1917.90        49.19 o
   5   7  10         25.25         -2.48        19.83 o
   7   7  10        333.18        252.44        21.98 o
   9   7  10         94.98         58.96        21.89 o
 -12   8  10       5409.79       5339.25        80.95 o
 -10   8  10       7745.21       7690.31       106.03 o
  -8   8  10       6267.78       6366.33       164.29 o
  -6   8  10       3239.29       3405.90        68.54 o
  -4   8  10       4052.35       4032.00       128.92 o
  -2   8  10       2358.61       2454.40        68.76 o
   0   8  10        162.98        150.82        17.90 o
   2   8  10        665.80        361.38        31.69 o
   4   8  10       2132.54       2220.68        54.71 o
   6   8  10       4405.50       4266.55        67.95 o
   8   8  10       5025.72       5215.70        78.36 o
 -11   9  10       7475.26       7433.75        98.91 o
  -9   9  10       6990.30       6888.01       129.56 o
  -7   9  10       9573.91       9931.36       126.94 o
  -5   9  10       3851.33       4081.98        92.98 o
  -3   9  10       1287.53       1380.07        60.89 o
  -1   9  10       1425.68       1362.00        40.28 o
   1   9  10        315.52        261.22        41.23 o
   3   9  10        745.93        753.06        40.04 o
   5   9  10       3028.54       3173.11        65.80 o
   7   9  10       1794.68       1771.66        55.32 o
 -10  10  10        381.61        291.11        31.97 o
  -8  10  10        575.33        470.81        44.46 o
  -6  10  10        123.09         56.55        30.82 o
  -4  10  10         37.30        -20.63        24.90 o
  -2  10  10        385.32        245.95        29.83 o
   0  10  10        833.24        560.62        54.88 o
   2  10  10         60.83         16.95        26.37 o
   4  10  10        171.39         57.06        27.66 o
   6  10  10          7.65        -23.13        23.13 o
  -9  11  10        941.05        618.01        55.75 o
  -7  11  10       2193.37       2165.84       113.24 o
  -5  11  10       2942.34       3284.03        90.80 o
  -3  11  10       4554.08       4673.57        98.36 o
  -1  11  10       2812.43       2851.39        82.87 o
   1  11  10       2199.75       2406.80        62.78 o
   3  11  10       4923.23       5008.32        96.86 o
   5  11  10       2189.69       2106.43        86.64 o
  -6  12  10        676.66        567.54        45.72 o
  -4  12  10       1185.77       1238.05        70.59 o
  -2  12  10       1083.65       1230.78        72.34 o
   0  12  10       3475.15       3425.38        70.67 o
   2  12  10       4131.93       3915.33        82.90 o
 -15   1  11       4251.26       4273.00        95.83 o
 -13   1  11       5584.54       5549.66       105.37 o
 -11   1  11       5967.19       6219.27       124.52 o
  -9   1  11        745.33        663.16        39.80 o
  -7   1  11       3186.79       2928.49        48.11 o
  -5   1  11       6357.70       6694.04        80.62 o
  -3   1  11       1670.03       1781.26        40.46 o
  -1   1  11       5406.86       5608.75        68.73 o
   1   1  11       2319.92       2253.63        42.69 o
   3   1  11       5690.02       5581.94        73.30 o
   5   1  11      15649.38      15740.12       178.14 o
   7   1  11       1401.94       1507.19        76.62 o
   9   1  11       1017.94        998.30        66.13 o
  11   1  11       3341.84       3235.46        94.03 o
 -14   2  11       6757.04       7181.78       128.83 o
 -12   2  11       9913.27      10325.04       140.47 o
 -10   2  11       6691.65       6825.23       105.15 o
  -8   2  11       5073.13       5216.03        81.19 o
  -6   2  11       3422.99       3365.22        51.20 o
  -4   2  11       4630.47       4621.66        60.14 o
  -2   2  11        367.08        316.68        18.35 o
   0   2  11        219.75        193.80        16.94 o
   2   2  11       4890.51       4808.76        69.28 o
   4   2  11       3814.63       3716.58        65.85 o
   6   2  11       4155.40       4252.11        72.44 o
   8   2  11       4328.71       4600.55        97.81 o
  10   2  11       1765.05       1632.83        79.42 o
 -15   3  11         10.51        -26.41        26.41 o
 -13   3  11         24.23         -9.09        37.72 o
 -11   3  11         25.66        -20.35        20.50 o
  -9   3  11        622.26        273.68        36.59 o
  -7   3  11        268.20        130.17        18.45 o
  -5   3  11       2222.30       2347.88        52.91 o
  -3   3  11       1316.36       1275.56        36.07 o
  -1   3  11       1004.35        950.88        35.87 o
   1   3  11          4.09        -14.71        14.71 o
   3   3  11        343.64        224.67        22.24 o
   5   3  11         17.94        -20.16        20.16 o
   7   3  11        925.69        693.86        40.98 o
   9   3  11        914.79        731.12        51.14 o
 -14   4  11       3442.87       3514.74        95.13 o
 -12   4  11       1920.78       1985.99        56.64 o
 -10   4  11       3441.59       3367.27        63.12 o
  -8   4  11       2465.74       2570.11        60.20 o
  -6   4  11      12146.27      12046.29       142.61 o
  -4   4  11      19992.95      20338.44       195.02 o
  -2   4  11       8658.68       8699.77        97.98 o
   0   4  11       4293.16       4422.20        64.98 o
   2   4  11       6179.67       6109.96        92.49 o
   4   4  11       2323.89       2245.08        55.81 o
   6   4  11        754.59        619.54        46.93 o
   8   4  11        756.40        605.92        64.07 o
  10   4  11       1677.67       1647.32        79.02 o
 -13   5  11       1148.18        992.21        72.13 o
 -11   5  11        361.77        197.59        25.58 o
  -9   5  11        954.20        815.13        48.10 o
  -7   5  11       4782.56       4892.17        80.73 o
  -5   5  11       2620.29       2684.03        57.82 o
  -3   5  11      14175.10      14830.82       153.17 o
  -1   5  11       6504.55       6400.36        69.04 o
   1   5  11       6097.76       6161.68        93.87 o
   3   5  11       6524.08       6630.40        98.58 o
   5   5  11        335.20        199.69        24.09 o
   7   5  11        534.97        352.01        27.93 o
   9   5  11       1451.21       1293.28        67.03 o
 -12   6  11       1944.68       1863.11        53.30 o
 -10   6  11        180.01        112.21        26.18 o
  -8   6  11       1469.09       1303.38        54.75 o
  -6   6  11          4.69        -19.31        19.31 o
  -4   6  11       1045.78        817.24        53.68 o
  -2   6  11         14.34         21.81        20.43 o
   0   6  11        408.22        270.25        25.37 o
   2   6  11       2565.60       2436.28        54.15 o
   4   6  11       2608.45       2561.67        57.98 o
   6   6  11        947.08        860.48        44.75 o
   8   6  11       2154.99       1882.74        57.64 o
 -13   7  11       6287.78       6305.62        89.91 o
 -11   7  11       2704.08       2813.56        61.30 o
  -9   7  11       4836.71       4915.09        77.84 o
  -7   7  11       5087.10       5165.80        85.00 o
  -5   7  11       3069.35       3282.00        78.67 o
  -3   7  11       3490.03       3721.22        75.41 o
  -1   7  11       2821.44       2750.96        56.40 o
   1   7  11       2165.16       2305.13        54.84 o
   3   7  11       7585.32       7743.03        98.33 o
   5   7  11       4792.03       4932.55        81.79 o
   7   7  11       3977.26       3930.30        74.52 o
 -12   8  11       2545.35       2565.50        73.65 o
 -10   8  11       3322.72       3377.26        74.55 o
  -8   8  11       1425.18       1395.63        59.19 o
  -6   8  11       2799.85       2884.44        86.68 o
  -4   8  11       1215.00       1236.22        79.36 o
  -2   8  11         32.83        -10.38        22.58 o
   0   8  11       1877.70       1983.39        68.50 o
   2   8  11          6.56        -23.31        23.31 o
   4   8  11        131.52        121.26        23.18 o
   6   8  11       1265.67       1324.51        56.74 o
  -9   9  11        540.44        370.09        31.91 o
  -7   9  11        417.68        361.22        32.73 o
  -5   9  11        236.93        208.48        30.02 o
  -3   9  11        384.29        262.30        31.25 o
  -1   9  11         51.98        -13.82        29.01 o
   1   9  11        774.17        682.86        50.70 o
   3   9  11        842.71        715.57        68.29 o
   5   9  11        989.23        636.49        52.07 o
  -8  10  11       1270.98       1536.18        78.67 o
  -6  10  11       3850.88       4033.91        93.77 o
  -4  10  11       1349.81       1351.47        70.75 o
  -2  10  11       1244.92       1162.50        70.16 o
   0  10  11       2637.79       2548.70        63.11 o
   2  10  11       2366.57       2544.46        68.25 o
   4  10  11       3389.78       3349.95       106.42 o
  -5  11  11        126.85         85.05        49.35 o
  -3  11  11         25.59         14.41        32.12 o
  -1  11  11        112.41         63.62        38.68 o
   1  11  11        630.92        415.93        44.24 o
 -14   0  12       6146.85       6878.55       246.67 o
 -12   0  12      12122.30      12868.89       353.59 o
 -10   0  12       3801.64       3913.04       128.34 o
  -8   0  12         15.60        -31.83        35.72 o
  -6   0  12         74.71        -18.13        27.51 o
  -4   0  12       2440.33       2451.83        72.96 o
  -2   0  12        537.19        267.77        39.25 o
   0   0  12       2615.01       2496.47        67.08 o
   2   0  12       6436.49       6501.61       107.58 o
   4   0  12       9939.96      10270.36       147.06 o
   6   0  12      11904.50      11793.82       252.22 o
   8   0  12       5629.91       5837.28       185.17 o
 -13   1  12       1788.27       1703.94       232.20 o
 -11   1  12       2292.76       2164.92        88.69 o
  -9   1  12        452.03        357.42        36.25 o
  -7   1  12        166.17         95.88        20.54 o
  -5   1  12        153.05         72.71        21.20 o
  -3   1  12       1059.74        936.79        40.64 o
  -1   1  12       2246.46       2162.63        44.80 o
   1   1  12       1504.37       1502.53        48.27 o
   3   1  12       3465.26       3331.83        67.61 o
   5   1  12       3655.93       3732.14        74.35 o
   7   1  12        526.15        351.41        34.13 o
   9   1  12        221.95        138.20        36.54 o
 -14   2  12        214.46        117.21        42.57 o
 -12   2  12       2166.78       2253.61        90.64 o
 -10   2  12       2777.92       2685.60        69.54 o
  -8   2  12         57.58        -16.49        19.43 o
  -6   2  12       2675.79       2730.70        58.44 o
  -4   2  12       5055.77       4932.75        65.87 o
  -2   2  12       1647.42       1581.33        43.06 o
   0   2  12          5.16        -15.38        15.38 o
   2   2  12         70.67         20.22        16.83 o
   4   2  12        942.87        937.57        53.61 o
   6   2  12       1814.46       1861.11        59.18 o
   8   2  12        162.57        115.51        30.32 o
 -13   3  12       4105.52       4063.75       258.77 o
 -11   3  12       2734.94       2849.94        74.76 o
  -9   3  12       9356.24       9623.01       113.62 o
  -7   3  12      10252.67      10433.32       119.63 o
  -5   3  12       8356.11       8721.97       106.57 o
  -3   3  12      14954.18      15031.85       140.73 o
  -1   3  12      10483.41      10586.60       109.62 o
   1   3  12       3152.19       3165.52        53.34 o
   3   3  12       2812.43       2865.91        62.94 o
   5   3  12       1812.10       1780.51        58.04 o
   7   3  12       1555.20       1426.25        59.87 o
 -12   4  12        146.22        106.85        25.31 o
 -10   4  12        608.48        456.51        28.66 o
  -8   4  12        650.47        441.98        41.72 o
  -6   4  12        939.64        957.56        48.00 o
  -4   4  12         41.49         74.62        20.60 o
  -2   4  12        742.11        697.92        48.61 o
   0   4  12       1144.45       1123.41        47.82 o
   2   4  12        715.46        545.55        38.60 o
   4   4  12         18.23        -21.36        21.36 o
   6   4  12        798.72        495.23        33.11 o
   8   4  12        632.76        283.47        44.05 o
 -11   5  12       2870.84       2691.58        68.61 o
  -9   5  12       3722.85       3757.32        81.04 o
  -7   5  12       5129.35       5180.63        83.72 o
  -5   5  12       3850.04       4018.67        73.36 o
  -3   5  12       7427.34       7285.57        97.85 o
  -1   5  12       3067.51       2980.75        56.19 o
   1   5  12        650.00        600.31        36.26 o
   3   5  12       1318.26       1107.01        53.21 o
   5   5  12       1616.81       1491.89        59.04 o
   7   5  12       1290.20       1022.87        98.65 o
 -10   6  12       4965.19       4932.19        87.76 o
  -8   6  12       4977.16       5065.65       106.29 o
  -6   6  12       6149.56       6591.90       102.32 o
  -4   6  12       3916.10       4210.30        75.69 o
  -2   6  12       2193.53       2128.22        65.75 o
   0   6  12       5590.32       5785.04        71.52 o
   2   6  12        814.74        580.69        85.76 o
   4   6  12        738.35        870.64        51.80 o
   6   6  12       3115.03       2966.43        93.07 o
  -9   7  12        269.53        151.57        26.10 o
  -7   7  12        738.26        547.67        36.16 o
  -5   7  12        553.04        339.41        89.05 o
  -3   7  12       1268.41       1193.84        60.56 o
  -1   7  12          3.76        -23.99        23.99 o
   1   7  12        178.79        118.08        26.91 o
   3   7  12         48.52         10.24        26.60 o
   5   7  12        271.81        157.81        25.92 o
  -8   8  12        408.70        346.48        61.91 o
  -6   8  12        163.55        116.50        30.40 o
  -4   8  12        520.38        444.26        59.38 o
  -2   8  12       1595.54       1664.21        66.63 o
   0   8  12       2274.89       2275.72        54.97 o
   2   8  12       5164.22       5348.78        84.28 o
   4   8  12       3544.40       3566.21        85.56 o
  -7   9  12        314.72        313.65        53.89 o
  -5   9  12        319.86        294.75        36.51 o
  -3   9  12        875.83       1002.64        81.33 o
  -1   9  12       2858.41       2777.14        90.25 o
   1   9  12       2324.62       2433.89        90.65 o
 -11   1  13       2117.04       2283.93        98.39 o
  -9   1  13       4824.62       5063.48        85.63 o
  -7   1  13        426.32        265.61        32.16 o
  -5   1  13       1629.12       1646.24        50.00 o
  -3   1  13       5124.51       5038.46        71.93 o
  -1   1  13       1624.83       1628.22        46.01 o
   1   1  13       2254.22       2309.08        52.83 o
   3   1  13       1768.28       1805.61        51.12 o
   5   1  13       2513.33       2432.62        62.34 o
 -10   2  13        389.02        204.26        32.52 o
  -8   2  13        253.42        179.12        22.90 o
  -6   2  13       2517.47       2505.08        61.21 o
  -4   2  13       4225.23       4337.19        67.84 o
  -2   2  13       4854.04       4907.79        71.56 o
   0   2  13       6422.13       6445.00        79.05 o
   2   2  13       6442.37       6412.92        80.44 o
   4   2  13       5078.00       4907.57        77.53 o
   6   2  13       2790.99       2654.91       145.35 o
 -11   3  13         90.54         15.48        25.02 o
  -9   3  13       2361.84       2357.39        86.66 o
  -7   3  13          9.80         -5.10        21.20 o
  -5   3  13         24.87        -21.34        21.34 o
  -3   3  13        140.24         66.99        18.21 o
  -1   3  13        760.76        508.52        29.23 o
   1   3  13        107.93          0.06        19.32 o
   3   3  13        456.31        250.91        25.67 o
   5   3  13         40.32        -26.82        26.82 o
 -10   4  13       5487.49       5576.39       132.65 o
  -8   4  13       3849.22       4063.45        81.01 o
  -6   4  13      12255.72      12544.71       216.54 o
  -4   4  13       5708.10       5671.22        89.38 o
  -2   4  13       3076.05       3102.62        57.18 o
   0   4  13       1660.24       1634.24        53.06 o
   2   4  13        693.96        496.18        27.51 o
   4   4  13       4426.04       4251.88        84.37 o
  -9   5  13       5026.40       4933.40       100.50 o
  -7   5  13       8651.65       8556.89       113.18 o
  -5   5  13       4247.85       4308.07        80.44 o
  -3   5  13       1739.41       1816.04        61.73 o
  -1   5  13        145.99         96.84        16.98 o
   1   5  13         29.09        -20.17        20.17 o
   3   5  13       1419.95       1190.99        63.13 o
  -8   6  13         10.46          8.06        29.57 o
  -6   6  13        498.44        417.82        33.53 o
  -4   6  13       1041.06       1071.08        71.69 o
  -2   6  13       1882.20       1870.52        74.56 o
   0   6  13        544.69        416.62        32.84 o
   2   6  13        902.59        541.03        66.48 o
  -5   7  13       2085.86       2061.49        92.99 o
  -3   7  13       2848.40       3109.91        86.31 o
  -1   7  13       2348.49       2300.76        79.00 o
   1   7  13       2169.07       2239.05        92.22 o
  -8   0  14       1810.11       2163.38       197.40 o
  -6   0  14       3570.89       3665.83       112.60 o
  -4   0  14       7948.38       8019.62       129.29 o
  -2   0  14      13579.71      13214.37       183.41 o
   0   0  14       7264.40       6234.06       481.73 o
   2   0  14       2896.98       2661.07       149.23 o
  -7   1  14        189.23        101.81        25.78 o
  -5   1  14        939.68        890.09        80.94 o
  -3   1  14       2832.03       2645.24        80.44 o
  -1   1  14       2196.34       2182.97        80.47 o
   1   1  14        735.00        672.60        55.51 o
  -6   2  14        542.69        322.25        35.77 o
  -4   2  14        798.54        493.35        32.87 o
  -2   2  14       1187.48        943.01        55.54 o
   0   2  14        276.51        151.33        28.22 o
  -5   3  14       1477.56       1391.75        74.48 o
  -3   3  14       2795.76       2853.26        93.34 o
  -1   3  14       1773.85       1787.47        62.49 o
  -4   4  14       1033.59        832.25        55.44 o
  -2   4  14        139.06         46.63        38.44 o
                                                
